# Supplementary material for: Participation in wiki communities: reconsidering their statistical characterization
Source: PeerJ Comput Sci. 2022 Jan 3;8:e792. doi: 10.7717/peerj-cs.792 (PMC8771763; doi:10.7717/peerj-cs.792)
Supplement: Supplemental Information 1 — The csv file uses ’;’ as delimiter instead of ’,’, but it is a text file that can be read and parsed normally. It can also be found at Kaggle: https://www.kaggle.com/atenorio/wikia-participation-data-20181106. [file peerj-cs-08-792-s001.zip]

Archive with 1 entries (1 files):
- wikia_edits2018-11-06.csv
