# Supplementary material for: Participation in wiki communities: reconsidering their statistical characterization
Source: PeerJ Comput Sci. 2022 Jan 3;8:e792. doi: 10.7717/peerj-cs.792 (PMC8771763; doi:10.7717/peerj-cs.792)
Supplement: Supplemental Information 1 — The csv file uses ’;’ as delimiter instead of ’,’, but it is a text file that can be read and parsed normally. It can also be found at Kaggle: https://www.kaggle.com/atenorio/wikia-participation-data-20181106. [file peerj-cs-08-792-s001.zip › wikia_edits2018-11-06.csv]

url	wiki_name	total_edits	edits_per_user	bots
http://spellmagotm.wikia.com/	"Spellmagotm Wiki"	275	53, 1	208, 4, 2, 1, 1
http://2017-monster-energy-nascar-cup-series.wikia.com/	"2017 Monster Energy NASCAR Cup Series Wiki"	230	151, 5, 1	68, 8, 2, 2
http://10low46japreligion.wikia.com/	"Ancient Japanese Religion (Daramalan Assignment) Wiki"	470	230, 2, 1, 1, 1, 1	220, 5, 1, 0, 0
http://de.bibel.wikia.com/	"Bibel Wiki"	116	22, 1	1, 1
http://indigo-showdown.wikia.com/	"Indigo showdown Wiki"	242	54, 9, 2, 1, 1, 1	69, 27, 24, 2, 1
http://animewiki2.wikia.com/	"Animewiki2 Wiki"	6390	2649, 1737, 477, 418, 194, 131, 76, 75, 51, 33, 29, 23, 20, 13, 12, 9, 7, 6, 5, 4, 3, 3, 3, 2, 2, 2, 1, 1, 1, 1, 1	46, 6, 3
http://elena-ofavalor-fans.wikia.com/	"Elena ofavalor fans Wiki"	85	1, 0	1, 1
http://suthenewwar.wikia.com/	"Sonic Underground: The New War Wiki"	242	6, 2, 1, 1, 1, 1, 1, 1	220, 4, 1, 0, 0
http://vampire-diaries-the-next-generation.wikia.com/	"Vampire diaries the next generation Wiki"	279	31, 25, 1	207, 2, 2, 2, 1, 1
http://rareblackmysteryegg.wikia.com/	-1	-1	-1	-1
http://es.shimyuresho.wikia.com/	"Shimyureshon sekai Capitulo 3 Un mundo de mentira Wiki"	112	6, 1, 1	3, 1
http://nightmare-reality-lore.wikia.com/	"Nightmare Reality Wiki"	78	2, 1	3, 1
http://horizoncity.wikia.com/	"Horizon City Wiki"	108	19, 1	1, 1
http://riseoftheknights.wikia.com/	"Now All of Eorzea Knows You're RP Trash Wikia"	187	88, 1	78, 5, 2, 2, 1
http://food-fighters.wikia.com/	"Food Fighters Wiki"	143	51, 3, 1	1, 1
http://inanimate-intensity.wikia.com/	"Inanimate Intensity Wiki"	448	358, 3, 1	6, 3
http://working-title-waking-legends.wikia.com/	"Working Title: Waking Legends Wiki"	390	156, 1	208, 3, 2, 1
http://warriors-lemons.wikia.com/	"Warriors Lemons Wiki"	93	8, 1	1, 1
http://king-kong.wikia.com/	"King Kong Wiki"	158	73, 28, 16, 11, 4, 2, 2, 2, 1, 1, 1, 0, 0, 0, 0, 0, 0, 0, 0, 0, 0, 0, 0	3, 2
http://meaning-in-space.wikia.com/	"Meaning in space Wiki"	107	20, 1	3, 1
http://de.kon.wikia.com/	"K-On! Wiki"	269	85, 10, 4, 3, 1	144, 7, 7, 3
http://cowondev.wikia.com/	"Cowon Development Wiki"	498	96, 69, 18, 16, 9, 4, 4, 4, 3, 2, 2, 2, 2, 1, 1	22, 3, 3, 2, 1, 0
http://ryderglitch.wikia.com/	-1	-1	-1	-1
http://es.aventuras-de-burpy.wikia.com/	"Wiki Aventuras de burpy"	1494	551, 45, 1	104, 101, 95, 2, 1, 1
http://future-of-life-on-earth.wikia.com/	"Future Of Life On Earth Wiki"	11202	5999, 4058, 1	94, 12, 6, 1
http://sporerpg.wikia.com/	"Spore RPG Wiki"	362	55, 2, 1, 1, 1, 1, 1	88, 5, 5, 1, 0, 0
http://supernaturaltv.wikia.com/	"Supernatural-tv Wiki"	260	41, 3, 1	206, 4, 2, 1, 1, 0
http://ja.yowamushipedal.wikia.com/	"弱虫ペディア - 弱虫ペダルデータベースWiki"	1820	1421, 186, 15, 8, 7, 3, 1	98, 20, 8, 3, 1
http://ajkys.wikia.com/	"Ajk Ajk Wiki"	88	2, 1	1, 1
http://ryan-fan-club.wikia.com/	-1	-1	-1	-1
http://little-nemo-adventures-in-slumberland-parodies.wikia.com/	"Little Nemo: Adventures in Slumberland Parodies Wiki"	114	13, 2, 1, 0, 0	4, 3
http://mitsudomoe.wikia.com/	"Mitsudomoe Wiki"	4314	1304, 1081, 488, 176, 176, 176, 102, 60, 48, 39, 23, 12, 9, 6, 5, 4, 4, 4, 4, 3, 2, 2, 2, 2, 2, 2, 2, 1, 1, 1, 1, 1, 1, 1	210, 158, 8, 3, 3, 1, 0
http://list-of-main-fps-games-on-roblox.wikia.com/	"List of Main FPS Games on Roblox Wiki"	88	3, 1	1, 1
http://pt.dragon-ball-otaku.wikia.com/	"Wiki Dragon ball Otaku"	261	69, 19, 15, 12, 11, 2, 1	23, 18, 13, 2
http://original-warrior-cat-characters.wikia.com/	"Original Warrior Cat Characters Wiki"	125	41, 1	75, 4, 3, 2, 2
http://ru.bbandg.wikia.com/	"История Ололоши Дёрповича вики"	652	435, 53, 1	105, 5, 4, 2, 1
http://es.fuego-m-y-trueno-j.wikia.com/	"Fuego M y trueno J Wiki"	329	187, 4, 3, 3, 1, 0, 0	11, 7
http://kikaida-fanfic.wikia.com/	"Kikaida Fanfic Wiki"	275	189, 1	1, 1
http://es.i-chu.wikia.com/	"I-CHU Wiki"	107	3, 1	99, 9, 2
http://ru.smartcat-uiux-design.wikia.com/	"SmartCAT UI&UX DEsign вики"	143	35, 1	103, 10, 2
http://th.fibo.wikia.com/	"FIBO community"	95	24, 14	2, 1
http://ru.ufc.wikia.com/	"UFC вики"	110	2, 1	103, 10, 2
http://es.cetiresd.wikia.com/	"Cetiresd Wiki"	111	10, 1	1, 1
http://ultravox.wikia.com/	"Ultravox Wiki"	1013	779, 1, 1	208, 7, 2, 2, 1, 1
http://jonathanbdavis.wikia.com/	"Jonathan B Davis Wiki"	265	30, 5, 2, 1	210, 5, 4, 1
http://thejohncommunity.wikia.com/	"The John Show Wiki"	306	23, 9, 3, 1, 1, 1	209, 13, 8, 2, 2, 1
http://ru.roleyplay.wikia.com/	"Ролевые игры Вики"	48430	5063, 4833, 2771, 2384, 2235, 1740, 1643, 1378, 1325, 1222, 1192, 1141, 903, 897, 787, 676, 666, 661, 491, 440, 410, 358, 303, 301, 290, 252, 202, 162, 157, 145, 145, 135, 131, 125, 113, 110, 109, 106, 102, 102, 101, 100, 88, 85, 76, 62, 61, 60, 54, 52, 49, 45, 40, 39, 35, 35, 29, 28, 23, 22, 22, 21, 21, 20, 20, 18, 17, 17, 16, 15, 14, 14, 13, 13, 12, 12, 11, 11, 11, 11, 10, 10, 9, 9, 9, 9, 9, 8,…	404, 268, 199, 176, 31, 26, 17, 13, 11, 3
http://terascoperyt.wikia.com/	-1	-1	-1	-1
http://lego-star-wars-cretions.wikia.com/	"Lego star wars Cretions Wiki"	6139	364, 335, 332, 153, 119, 114, 107, 103, 80, 71, 68, 28, 26, 21, 21, 17, 17, 15, 12, 11, 10, 9, 9, 8, 7, 6, 5, 4, 4, 4, 4, 3, 3, 3, 2, 2, 2, 2, 2, 2, 1, 1, 1, 1, 1, 1, 1, 0	209, 145, 90
http://e4misfits.wikia.com/	"MISFITS Wiki"	250	9, 4, 2, 2, 1	219, 6, 1, 0, 0
http://estpolis-denki-lufia.wikia.com/	"Estpolis Denki Wiki"	152	43, 1	97, 6, 1, 1
http://pt-br.medieval-investigator.wikia.com/	"Wiki Medieval Investigator"	26	1, 1	3, 1
http://ru.sorcerersofnewyorkacademi.wikia.com/	"Сорванцы Нью–Йорка из школы имени Джорда Вашингтона вики"	130	19, 1	3, 1
http://miles-jackson.wikia.com/	"Miles jackson Wiki"	75	2, 1	3, 1
http://joe-capo.wikia.com/	"Joe Capo Wiki"	124	18, 6, 1	5, 2
http://belladonnarayne.wikia.com/	"BellaDonnaRayne Wiki"	604	356, 1, 1, 1	209, 8, 4, 0
http://gorillaman.wikia.com/	"GorillaMan Wiki"	287	42, 1, 1, 1, 1	208, 17, 6, 1
http://ru.zombiet.wikia.com/	-1	-1	-1	-1
http://fr.moije-me-sens-bienlavanie-du-5eme-age.wikia.com/	"Wiki "Moi,je me sens bien"l'avanie du 5ème âge"	119	2, 1	1, 1
http://sv.finalfantasy.wikia.com/	"Final Fantasy Svensk"	77	56, 1	12, 5, 1, 1
http://ru.major.wikia.com/	"Мажор вики"	113	1, 1	1, 1
http://michaelisimapedia.wikia.com/	"Michaelisimapedia Wiki"	110	15, 4, 1, 1	1, 1, 1
http://nationalr2d2.wikia.com/	"Nationalr2d2 Wiki"	331	97, 7, 1, 1, 1	210, 8, 2
http://catholicsaints.wikia.com/	"Catholic Saints Wiki"	298	55, 6, 4, 3, 2, 2, 2, 1, 1, 1, 1, 1	7, 5, 3, 1, 1, 0
http://robowar.wikia.com/	"RoboWiki"	273	54, 5, 5, 5, 4, 3, 3, 2, 2, 1	35, 5, 4, 3, 3, 0
http://pt-br.ascensao-de-um-deus-aud.wikia.com/	"Wiki Ascensão de Um Deus (AUD)"	65	31, 9, 1	3, 2, 1
http://ru.five-nights-at-sparkys.wikia.com/	"Five Nights at Sparky's вики"	343	64, 20, 3, 2, 2, 2, 1, 1	185, 17, 12, 6, 2, 1
http://pt.ggs-bigfarm.wikia.com/	"Wiki BigFarm"	413	328, 9, 7	18, 15, 10, 2, 1
http://vi.vietow.wikia.com/	"Wikia Overwatch Vietnam Community"	57	35, 7, 1	13, 2, 1
http://fr.hammerwatch.wikia.com/	"Wiki HammerWatch"	229	17, 14, 1	184, 5, 3, 1
http://es.digitex.wikia.com/	"Digitex Wiki"	107	3, 1	4, 2
http://warband-archives.wikia.com/	"Warband Archives Wiki"	116	16, 1, 1	5, 2, 2
http://26-absurdities-of-tragic-proportions.wikia.com/	"26 Absurdities of Tragic Proportions Wiki"	91	4, 1	1, 1, 1
http://vampire-knives-expanded.wikia.com/	"Vampire Knives Expanded Wiki"	118	30, 1	1, 1
http://reddawn.wikia.com/	"Red Dawn Wiki"	478	32, 25, 9, 9, 7, 7, 5, 3, 2, 2, 2, 2, 1, 1	209, 36, 35, 4, 4, 3, 3
http://sineater-the-traveling-circus.wikia.com/	"Sin-Eater: The Traveling Circus Wiki"	242	122, 7, 6, 5, 1, 1	11, 5
http://ru.lookingforroleplay.wikia.com/	"Looking For Roleplay вики"	415	289, 36, 25, 16, 10, 3, 2, 2, 1, 0, 0, 0	2, 1
http://de.dauto.wikia.com/	"Dauto Wikia"	138	1, 0	127, 6, 1
http://zahrahthewindseeker.wikia.com/	"Zahrah the Windseeker Wiki"	299	64, 1	208, 4, 4, 2, 1
http://baronlands.wikia.com/	"BaronLands Wiki"	246	31, 1	208, 2, 1
http://de.erlasu.wikia.com/	"Erlasu- Wiki"	178	79, 1	87, 4, 3, 2
http://de.brothers-conflict.wikia.com/	"Brothers Conflict Wiki"	175	77, 1	90, 4, 2
http://pt.ikariam.wikia.com/	"Ikariam Wiki"	1543	300, 294, 235, 122, 81, 21, 10, 8, 6, 5, 4, 3, 2, 1, 1, 1, 1, 1, 1, 0	193, 3, 2, 2, 2, 0, 0
http://thunderclan-aj.wikia.com/	"ThunderClan AJ Wiki"	112	30, 1	75, 4, 2, 2
http://roleplays.wikia.com/	"Disney and Nick Show Roleplays Wiki"	3942	474, 311, 218, 177, 104, 94, 90, 71, 52, 44, 42, 41, 39, 36, 35, 34, 32, 31, 30, 30, 29, 27, 27, 26, 23, 22, 20, 20, 19, 19, 19, 18, 18, 16, 15, 14, 13, 13, 13, 13, 12, 11, 11, 11, 10, 10, 9, 9, 9, 9, 8, 8, 8, 8, 8, 7, 7, 7, 7, 7, 7, 7, 7, 7, 6, 6, 6, 6, 6, 5, 5, 5, 5, 5, 5, 5, 5, 5, 4, 4, 4, 4, 4, 4, 4, 4, 4, 4, 3, 3, 3, 3, 3, 3, 3, 3, 3, 3, 3, 3, 3, 3, 3, 3, 3, 3, 2, 2, 2, 2, 2, 2, 2, 2, 2, 2, …	424, 209, 2, 1
http://incverse.wikia.com/	"INCverse Wiki"	93	8, 1	1, 1
http://stevor-games.wikia.com/	"STEVOR Games Wiki"	151	59, 1	2, 1, 1
http://big-brother-era.wikia.com/	"Big Brother Era Wiki"	178	68, 6, 1	1, 1
http://td-deviantart.wikia.com/	"DeviantART Presents: Total Drama Wikia"	449	256, 83, 9, 1	79, 10, 3, 2
http://sonic-tails-stupid-dumb-adventures.wikia.com/	"Sonic & Tails' Stupid & Dumb Adventures Wikia"	848	726, 1	95, 7, 4, 2
http://fr.blazesasa-ocs-toxic-story.wikia.com/	"Wiki Blazesasa Oc's (Toxic story)"	125	8, 1	1, 1
http://fr.le-roi-de-bronze.wikia.com/	"Wiki Le roi de bronze"	126	9, 1	1, 1
http://es.nino-rata-significado.wikia.com/	-1	-1	-1	-1
http://insane-gold-warriors.wikia.com/	"Insane Gold Warriors Wiki"	199	93, 2, 1	96, 2, 2, 1
http://es.agricultura.wikia.com/	"Wiki Agricultura"	521	333, 70, 2, 1	95, 4, 2, 2, 1
http://neighborhood-robloxia.wikia.com/	-1	-1	-1	-1
http://jlswed.wikia.com/	"Jlswed Wiki"	250	32, 1	206, 4, 2, 2, 2
http://pdfc.wikia.com/	"Public Domain Funnies Wiki"	1479	615, 173, 91, 72, 64, 58, 27, 26, 20, 5, 4, 3, 2, 2, 2, 2, 2, 1, 1	209, 41, 4, 2, 2, 0
http://ro.terraria-ideas-camp.wikia.com/	"Terraria Ideas Camp Wikia"	196	87, 54, 8, 5, 2, 2, 1, 1, 1	13, 12, 4, 2
http://saomod.wikia.com/	"SAOMOD Wiki"	352	72, 33, 5, 1	209, 7, 7, 1
http://ourguineapigs.wikia.com/	"Our Guinea Pigs Wiki"	330	114, 1	208, 4, 2, 1, 0
http://astonishingxmen.wikia.com/	"Astonishing X-Men Wiki"	282	61, 1, 1, 1	210, 4, 4
http://action-night.wikia.com/	"Action Night Wiki"	87	1, 0	1, 1
http://incorrigibles.wikia.com/	"Incorrigible Children of Ashton Place Wiki"	101	15, 1	1, 1
http://victoriousspain.wikia.com/	"Victorious Spain Wiki"	87	1, 0	1, 1, 1
http://michaelalynnelouisebryantslife.wikia.com/	"Michaela Lynne Louise Bryant's life Wiki"	584	345, 2, 1, 1	205, 9, 5, 2
http://pt-br.clubeglee.wikia.com/	"Wiki Clube Glee"	139	98, 4, 1	17, 4, 1, 0
http://sons-of-anarchy-a-murder-of-crows.wikia.com/	"Sons Of Anarchy: A Murder Of Crows Wiki"	151	46, 1	96, 2, 1, 1
http://theorderofthelibrary.wikia.com/	"The Order of the Library Wiki"	1523	106, 63, 15, 14, 5, 3, 2, 2, 2, 2, 2, 2, 1, 1, 1, 1, 1, 1, 1, 1, 1, 1, 1, 1, 1, 1, 1, 1, 1, 1, 0	423, 206, 17, 5, 4, 4, 2, 2, 0
http://warcraftiiibeasttrainer.wikia.com/	"WarCraft III: Beast Trainer Wiki"	364	267, 1	2, 1
http://starfield.wikia.com/	"Starfield Wiki"	495	241, 57, 41, 13, 13, 10, 5, 3, 1, 1, 1, 0, 0	6, 2
http://percyjacksonfancharacters.wikia.com/	"Percyjacksonfancharacters Wiki"	514	112, 75, 61, 16, 2, 1	207, 11, 4, 2, 1, 0
http://tml2.wikia.com/	"TML2 Wikia"	214	73, 26, 4, 1, 1	78, 9, 3, 3, 2
http://writingproject.wikia.com/	"自主性学习 Wiki"	2537	871, 49, 48, 47, 46, 45, 45, 43, 37, 37, 36, 32, 31, 30, 30, 29, 29, 28, 23, 22, 21, 21, 18, 17, 16, 13, 10, 7, 5, 1	211, 170, 144, 4
http://petz.wikia.com/	"Petz Wiki"	1041	100, 100, 52, 39, 25, 23, 23, 20, 18, 17, 13, 12, 12, 11, 11, 8, 8, 7, 6, 6, 6, 5, 5, 5, 5, 5, 5, 4, 4, 4, 3, 3, 3, 3, 2, 2, 2, 2, 2, 2, 2, 2, 2, 2, 2, 1, 1, 1, 1, 1, 1, 0	85, 35, 13, 4, 4, 3, 3, 2, 0
http://es.sailor.wikia.com/	"Sailor mermaid stars Wiki"	110	5	96, 9, 3, 2
http://ezeel-adventures.wikia.com/	"E.Zeel Adventures Wiki"	401	168, 8, 2, 1	208, 4, 3
http://fr.habbo-wikia.wikia.com/	"Wiki Habbo Wikia"	377	140, 4, 3, 2, 2, 1, 1	179, 18, 14, 6, 1
http://fr.wiki-gnesisme.wikia.com/	"Wiki Gné"	208	92, 1	107, 4, 2, 2, 1
http://5t3m.wikia.com/	"5T3M Wiki"	95	9, 1	4, 2
http://stock-car-spanish.wikia.com/	-1	-1	-1	-1
http://gymfan.wikia.com/	"Gymnasticsfan Wiki"	315	84, 1, 1	208, 10, 4, 2, 0
http://es.kimpossibleten.wikia.com/	"Wiki Kim Possible ten"	344	109, 88, 25, 1, 1	94, 8, 6, 1, 1
http://the-real-hypothetical-hurricanes.wikia.com/	"The REAL Hypothetical Hurricanes Wiki"	120	22, 4, 1, 0	5, 3, 1
http://ancient-aliens-analysed.wikia.com/	"Ancient Aliens Analysed Wiki"	79	3, 1	3, 1
http://soul-arena.wikia.com/	"Soul-Arena Wiki"	511	80, 28, 25, 12, 11, 10, 7, 7, 4, 3, 2, 2, 2, 2, 2, 2, 2, 1, 1, 1, 1	38, 7, 3, 2, 1, 0, 0
http://de.howrse-online.wikia.com/	"Howrse online Wiki"	120	26, 1	1, 1
http://501st-storyline-superior-servers.wikia.com/	"501st Storyline - Superior Servers Wiki"	93	6, 1	1, 1
http://cypressclan.wikia.com/	"CypressClan Wikia"	829	55, 15, 6, 2, 2, 2, 1	707, 18, 8, 2
http://de.tekken-mobile.wikia.com/	"Tekken (Mobile) Wiki"	94	1, 0	1, 1
http://es.juliethrodriguezbarrios.wikia.com/	"Juliethrodriguezbarrios Wiki"	99	1, 0	1, 1
http://tjkl.wikia.com/	"TJKL Wiki"	256	20, 6, 1	208, 5, 5
http://gummybubblescoolestplanet.wikia.com/	"Everything is Random! - The Gummy-Bubble's Coolest Planet Wiki"	331	104, 1, 1, 1	208, 6, 4, 2, 0
http://the-beach-boys-albums.wikia.com/	"The Beach Boys Albums Wiki"	302	211, 1, 0	78, 4, 3, 3, 2, 2
http://dreamgirlfriend.wikia.com/	"Dream Girlfriend Strategy Wiki"	109	23, 1	3, 1
http://roleplay-character-for-memes-and-stuff.wikia.com/	"Roleplay character for Memes and stuff Wiki"	113	9, 5, 3, 1	5, 3, 2
http://bastets-golden-lands.wikia.com/	"Bastet’s Golden Lands Wiki"	290	185, 1, 0	5, 2
http://model-hogwarts2.wikia.com/	"Model Hogwarts2 Wiki"	2425	19, 9, 2, 1	5, 3, 2
http://skrillexowsla.wikia.com/	"Skrillex Wiki"	240	22, 1	210, 2, 1, 1
http://verniansunite.wikia.com/	"Vernian Society Wiki"	258	33, 1, 1	208, 6, 1, 0
http://013thsw.wikia.com/	"013thsw Wiki"	239	23, 1, 1	208, 2, 1
http://markforgames.wikia.com/	"Mark Wiki"	90	5, 1	1, 1
http://de.blade-wolf-piraten.wikia.com/	"Blade Wolf Piraten Wikia"	356	133, 50, 16, 1	129, 12, 5, 2
http://abilaglaanijadimaddiglaani.wikia.com/	"Abilaglaanijadimaddiglaani Wiki"	91	4, 1	2, 1, 1
http://charmedfiction.wikia.com/	"Charmed Fiction Wiki"	2563	2024, 34, 19, 13, 9, 8, 8, 8, 5, 5, 5, 4, 3, 3, 3, 3, 2, 1, 1, 1, 1, 1, 1, 1	209, 67, 58, 4, 2, 1, 1, 0
http://deflectx.wikia.com/	"Deflectx Wiki"	389	142, 15, 6, 1	206, 5, 4, 1
http://doktir.wikia.com/	"Doktir Wiki"	331	56, 1	206, 17, 4, 2, 1, 0
http://paperwar.wikia.com/	"Paperwar Wiki"	1713	1317, 39, 4, 2, 1	202, 16, 2
http://ru.geliana.wikia.com/	"Гелиана Вики"	737	62, 3, 2, 1	653, 10, 3, 2, 2, 1
http://fr.picsou.wikia.com/	"Picsou Wiki"	300052	61190, 43573, 21832, 13459, 13264, 12445, 9418, 7994, 7579, 7483, 5816, 5722, 5400, 4136, 3751, 3716, 3010, 2456, 2389, 2058, 1483, 1476, 1336, 1277, 1215, 1176, 1007, 997, 946, 851, 706, 705, 631, 583, 576, 561, 498, 465, 455, 410, 409, 372, 361, 343, 336, 324, 214, 182, 169, 166, 166, 161, 158, 154, 154, 153, 152, 146, 140, 133, 122, 115, 103, 102, 100, 98, 94, 93, 90, 90, 89, 89, 88, 87, 81, 7…	8755, 5700, 1303, 1239, 199, 82, 56, 52, 7, 2, 2, 0
http://therealmofeternity.wikia.com/	"Realm of Eternity Wiki"	244	15, 6, 2, 1, 1, 1, 0	209, 5, 0
http://puggsy.wikia.com/	"Puggsy Wiki"	392	151, 2, 2, 1, 1, 0	209, 9, 2, 2, 1, 1, 0
http://ru.riordan.wikia.com/	"Риордан Вики"	43677	12311, 8627, 2650, 2182, 772, 676, 552, 545, 505, 400, 334, 295, 280, 260, 253, 218, 216, 216, 181, 174, 170, 157, 143, 118, 111, 110, 109, 105, 98, 94, 90, 84, 75, 72, 63, 60, 56, 53, 52, 50, 49, 47, 45, 44, 42, 37, 36, 33, 33, 33, 31, 29, 26, 25, 25, 25, 24, 23, 22, 21, 18, 17, 16, 16, 16, 15, 15, 14, 14, 14, 14, 12, 12, 12, 11, 11, 11, 11, 10, 10, 10, 9, 9, 8, 8, 8, 8, 8, 7, 7, 7, 7, 6, 6, 6, …	1489, 1228, 234, 107, 104, 77, 10, 5, 2
http://es.batalla-por-wesnoth.wikia.com/	"Wiki Batalla por Wesnoth"	5684	4950, 1, 1, 1, 1	199, 13, 6, 5, 3, 2, 2
http://birth-of-a-nation-hall-of-fame.wikia.com/	"Birth of a Nation Hall of Fame Wiki"	215	107, 1	94, 5, 2, 1
http://de.wonderful-wonder-world.wikia.com/	"Wonderful Wonder World Wiki"	279	54, 17, 2, 1, 1	165, 14, 2, 1, 0
http://freemason.wikia.com/	"Freemasonry Wikia"	778	52, 1	707, 7, 2, 2, 2
http://nl.diskie.wikia.com/	"Diskie Wiki"	255	21, 1, 1	228, 1, 1, 0, 0, 0
http://it.reliquary-of-dreams.wikia.com/	"Reliquary of Dreams Wikia"	241	60, 1	172, 9, 2, 2, 1
http://interspace.wikia.com/	"InterSpace Wiki"	236	21, 1	209, 1, 1
http://itsover.wikia.com/	"The End Wiki"	652	424, 1, 1	207, 6, 4, 2, 1, 0
http://ko.anyang.wikia.com/	"Anyang 위키"	164	61, 36, 14, 11	18, 2, 1, 1
http://de.antibangtanboys.wikia.com/	"AntiBangtanBoys Wiki"	94	1, 0	1, 1
http://mdmaxscripttools.wikia.com/	"Merricksdad's Maxscript Tools Wiki"	301	74, 4, 1	210, 2, 2, 1
http://es.estandares-tics-en-educacion.wikia.com/	"Estándares TIC's en Educación Wiki"	105	1, 1	3, 1
http://oneinfinity.wikia.com/	"The One of Infinity Wiki"	464	246, 1, 1, 1	209, 3, 1, 0
http://phios.wikia.com/	"Phios Wiki"	93	8, 1	2, 1
http://tirolisca.wikia.com/	"Tirolisca Wiki"	87	2, 1	1, 1
http://es.park-ji-hoon.wikia.com/	"Park Ji Hoon Wiki"	133	23, 3	95, 10, 3, 3
http://serpentinite.wikia.com/	"Serpentinite Wiki"	609	377, 1	208, 4, 2, 2, 1
http://wumbologistssociety.wikia.com/	"The Wumbologist's Society Database: Wumwiki! Wiki"	1790	250, 143, 138, 91, 88, 76, 75, 61, 53, 46, 41, 28, 21, 20, 16, 14, 9, 9, 5, 5, 4, 4, 2, 1, 1, 1, 1	208, 97, 2, 2, 1
http://newterra.wikia.com/	"New Terra Wiki"	180	80, 1	78, 5, 3, 2, 1
http://hari-poter-srbija.wikia.com/	"Hari Poter Srbija Wikia"	249	157, 1	78, 6, 2, 2, 1
http://rhyndale.wikia.com/	"Rhyndale Railway Wiki"	5158	900, 488, 367, 118, 54, 54, 53, 44, 43, 41, 39, 27, 26, 21, 21, 18, 15, 9, 8, 8, 7, 5, 5, 5, 5, 4, 4, 3, 3, 2, 2, 1, 1, 1, 1, 1, 1	208, 102, 86, 39, 1, 1
http://pond6.wikia.com/	-1	-1	-1	-1
http://ginnastica.wikia.com/	"Ginnastica Wiki"	1163	843, 60, 1	209, 12, 10, 4
http://pt-br.contos-de-hora-de-aventura.wikia.com/	"Wiki Contos de hora de aventura"	648	575	18, 12, 2, 2, 2, 1
http://ru.pereklenijasoca.wikia.com/	"Переключения соца вики"	115	3, 1	1, 1
http://hurricane-madness.wikia.com/	"Hurricane Madness Wikia"	259	37, 5, 3, 1, 1, 1, 0	81, 13, 5, 2, 2
http://pt-br.lixo.wikia.com/	"Wikia Lixo"	152	105, 6, 1	23, 11, 3, 2
http://visionaries.wikia.com/	"Visionaries Wiki"	580	102, 92, 41, 27, 12, 4, 4, 1, 1, 1, 1, 1, 1	209, 22, 2, 2, 2, 1, 0
http://it.bubbleisland.wikia.com/	"Bubble Island Wiki"	591	401, 59, 9, 3, 3, 2, 1, 1, 1, 1	48, 13, 3, 1, 0, 0, 0
http://pl.star-wars-polska-canon-and-non-canon.wikia.com/	"Star Wars Polska Canon and Non Canon Wiki"	135	29, 23, 1	48, 2, 1, 1
http://de.laberlus.wikia.com/	"LaberLus Wiki"	219	44, 2, 2	147, 2, 2, 1, 1
http://weirdpeople.wikia.com/	-1	-1	-1	-1
http://pl.mrocznispacjakosiarze.wikia.com/	"Mroczni_spacja_kosiarze Wiki"	459	260, 28, 24, 6, 2, 2, 1	41, 29, 4, 1, 0
http://eeveeelite.wikia.com/	"The Eevee Elite Wiki"	318	94, 1	208, 3, 2, 1
http://adventures-of-jeremy.wikia.com/	"Adventures of Jeremy Wiki"	166	71, 1	1, 1, 1
http://es.saiki-kusuo.wikia.com/	"Saiki Kusuo Wiki"	102	3, 1	1, 1
http://pt-br.dragoncityjogo.wikia.com/	"Wiki Dragoncityjogo"	207	8	23, 18, 14, 1
http://de.firefly.wikia.com/	"Das Firefly/Serenity Wiki"	738	229, 155, 129, 5, 3, 1, 1	147, 14, 8, 5, 3, 2
http://new-universe-database.wikia.com/	"New Universe Database Wiki"	211	115, 1	78, 4, 2, 2
http://vec.squadraspecialecobra11sezionedue.wikia.com/	"Squadra speciale cobra 11-sezione due Wiki"	64	33, 2, 1, 1	22, 3, 1
http://ymir-online.wikia.com/	"Ymir Online Wiki"	88	3, 1	1, 1
http://afsc.wikia.com/	"Air Force Specialty code Wiki"	240	8, 2, 1, 1	212, 8, 0
http://eddsworld-revamped.wikia.com/	"Eddsworld Revamped Wiki"	100	21, 5, 1	68, 8, 2, 2
http://deltoraquestanime.wikia.com/	"Deltora Quest Anime Wiki"	256	25, 1, 1, 1	208, 5, 4, 3, 2, 0
http://fr.testwikipiste.wikia.com/	-1	-1	-1	-1
http://hr.x-factor.wikia.com/	"X-Factor Wonderland Wiki"	2050	1781, 1	17, 3, 0
http://no-true-victor.wikia.com/	"No True Victor Wiki"	125	35, 1, 1, 0, 0, 0, 0	5, 3
http://original-species.wikia.com/	-1	-1	-1	-1
http://es.yeryer.wikia.com/	"Yeryer Wiki"	105	1, 0	3, 1
http://misjaafganistan.wikia.com/	"Misjaafganistan Wiki"	270	201, 5, 3, 1	50, 4, 4, 1
http://friends-without-benefits.wikia.com/	"Friends Without Benefits Wiki"	102	8, 8, 1	68, 8, 2, 2, 1
http://ru.totalwar-rome.wikia.com/	"Rome: Total War (Обитель Cтратега) вики"	775	278, 9, 7, 6, 5, 2, 1, 1, 1, 1, 1	234, 75, 5, 4, 3, 2
http://eternity-novel.wikia.com/	-1	-1	-1	-1
http://sonic-trotr.wikia.com/	"Sonic: The Rise of the Robots Wiki"	139	52, 1	1, 1
http://the-fear.wikia.com/	"The Fear Wiki"	89	4, 1	1, 1
http://es.milany.wikia.com/	"Milany Wiki"	100	1, 1	1, 1
http://tardis-index-files.wikia.com/	"Tardis Index Files Wiki"	74	1, 0	3, 1
http://reach-the-core.wikia.com/	"Reach The Core Wiki"	120	17, 1	4, 2
http://defenders-of-roblox.wikia.com/	"Defenders Of Roblox Wiki"	164	73, 1	80, 9, 2, 2
http://snailanism.wikia.com/	"Snailanism Wiki"	90	5, 1	1, 1
http://princesstutu.wikia.com/	"Princess TuTu Wiki"	2887	579, 258, 137, 111, 97, 78, 59, 47, 44, 36, 34, 30, 22, 18, 17, 11, 11, 10, 8, 7, 7, 7, 5, 5, 5, 5, 5, 5, 5, 5, 5, 5, 4, 4, 4, 3, 3, 3, 3, 3, 3, 3, 3, 3, 3, 3, 3, 2, 2, 2, 2, 2, 2, 2, 2, 2, 2, 2, 2, 2, 2, 2, 2, 1, 1, 1, 1, 1, 1, 1, 1, 1, 1, 1, 1, 1, 1, 1, 1, 1, 1, 1, 1, 1, 1, 1, 1, 1, 1, 1, 1, 0, 0	289, 86, 12, 5, 5, 4, 3, 2, 2, 2, 0
http://it.animeshape.wikia.com/	"Animeshape Wiki"	537	518, 1	5, 2, 1
http://fictionalusa.wikia.com/	"Fictional USA Wiki"	258	16, 15, 4, 1	207, 12, 3, 1
http://doompedia.wikia.com/	"DOOMPEDIA"	536	147, 105, 12, 7, 5, 4, 4, 3, 3, 2, 2, 2, 2, 2, 2, 1, 1, 1	5, 4, 4, 3, 2, 2, 1, 0
http://finanz.fragen.wikia.com/	"Finanz Fragen"	2319	909, 189, 98, 47, 24, 23, 22, 18, 16, 13, 11, 9, 9, 8, 8, 7, 7, 6, 6, 6, 6, 5, 5, 4, 4, 4, 3, 3, 3, 3, 3, 3, 3, 3, 3, 3, 3, 3, 3, 3, 3, 3, 3, 2, 2, 2, 2, 2, 2, 2, 2, 2, 2, 2, 2, 2, 2, 1, 1, 1, 1, 1, 1, 1, 1, 1, 1, 1, 1, 1, 1, 1, 1, 1, 1, 1, 1, 1, 1, 1, 1, 1, 1, 1, 1, 1, 1, 1, 1, 1	273, 84, 1, 1, 0, 0, 0
http://ru.overlord.wikia.com/	"Overlord вики"	9838	3473, 3120, 687, 245, 193, 164, 160, 122, 108, 99, 65, 49, 37, 22, 15, 13, 12, 9, 9, 8, 6, 5, 5, 5, 5, 4, 4, 4, 4, 3, 3, 3, 3, 3, 3, 2, 2, 2, 2, 2, 2, 2, 2, 2, 2, 2, 2, 1, 1, 1, 1, 1, 1, 1, 1, 1, 0, 0, 0, 0, 0	225, 93, 58, 30, 21, 7, 5, 2, 1, 0
http://es.morosycristianos.wikia.com/	"Wiki Moros y Cristianos de Alcoy (Alicante)"	162	54, 1	103, 1, 1, 1, 0
http://arity.wikia.com/	"Arity Wiki"	236	20, 1	208, 2, 1, 1
http://fr.higurashi.wikia.com/	"Wiki Higurashi"	1679	1098, 124, 66, 44, 9, 7, 4, 4, 3, 3, 1, 1, 1	179, 31, 20, 4, 4, 4, 2
http://synthloid.wikia.com/	"Synthloid Wiki"	199	96, 1, 1	80, 12, 3, 2, 2, 2
http://antargyan.wikia.com/	"Antargyan Wiki"	85	1, 0	1, 1
http://slime-diy.wikia.com/	-1	-1	-1	-1
http://themagicmaker.wikia.com/	-1	-1	-1	-1
http://xboxstars.wikia.com/	-1	-1	-1	-1
http://chupacabra-starship.wikia.com/	"Chupacabra Starship Wiki"	261	41, 2	208, 4, 2, 2, 1
http://twd-my-way3.wikia.com/	"Twd my way3 Wiki"	89	2, 1	1, 1, 1
http://brigaden.wikia.com/	"Brigaden Wiki"	291	61, 3, 1	209, 3, 3, 1
http://fr.drakensang-online.wikia.com/	"Wiki Drakensang-online"	434	224, 4, 2, 1, 1	179, 8, 4, 1
http://nelderaria.wikia.com/	"NelderAria Wiki"	261	42, 1	209, 2, 1
http://pokemon-altair-sirius.wikia.com/	"Pokemon Altair and Sirius Wikia"	744	19, 3, 1	707, 6, 2, 2, 1, 1
http://pt.divertida-mente.wikia.com/	"Wikia Divertida Mente"	101	17, 12, 11	23, 12, 4, 2
http://pt-br.lola-e-virginia.wikia.com/	"Wiki Lola e Virginia"	25	1, 0	3, 1
http://ebin-benis-wigi-ddd.wikia.com/	"Ebin benis wigi :DDD Wikia"	263	97, 4, 1	94, 13, 8, 2, 1
http://gateworldcantina.wikia.com/	"GateWorld Cantina Wiki"	3057	1060, 280, 230, 97, 90, 84, 84, 76, 50, 48, 42, 34, 30, 26, 22, 21, 21, 19, 14, 13, 13, 12, 11, 10, 9, 9, 9, 8, 7, 7, 6, 6, 6, 5, 4, 4, 4, 3, 3, 3, 2, 2, 2, 2, 2, 1, 1, 1, 1, 1, 1, 1, 1	98, 37, 3, 3, 3, 1, 0
http://wings-of-shipping.wikia.com/	"WoFMB Wiki"	1518	617, 605, 34, 33, 27, 24, 16, 11, 6, 4, 4, 4, 3, 3, 2, 2, 2, 1	75, 24, 7, 2
http://ru.portal-knights-wk.wikia.com/	"Portal Knights вики"	125	13, 1	1, 1
http://es.guiqipedia.wikia.com/	"Guiqipedia Wiki"	395	287, 2, 1, 1	6, 5, 1, 0, 0, 0, 0
http://pl.tutaj-notujemy-wszystko-do-frontu-wschodniego.wikia.com/	"Tutaj notujemy wszystko do frontu wschodniego Wiki"	85	14, 6, 2, 1	58, 8, 2
http://entity-3031.wikia.com/	"Entity 303 Wiki"	93	6, 1	80, 9, 2, 2
http://open-garden-ekutir.wikia.com/	"Open Garden / eKutir Wiki"	251	30, 1	208, 3, 2, 1
http://es.maestros.wikia.com/	"MAESTROS PREPARADOS PARA EL FUTURO Wiki"	107	2, 1	3, 1
http://fr.rpg-fiction.wikia.com/	"Wiki RPG Fiction"	5070	2556, 2347, 2, 1	111, 5, 3, 3, 1
http://six-flags-fun-park-wii.wikia.com/	"Six Flags Fun Park Wii Wiki"	90	4, 1	1, 1
http://v92.wikia.com/	-1	-1	-1	-1
http://pl.krol-artur.wikia.com/	"Król Artur Wiki"	303	199, 2, 1	45, 11, 5, 2, 1, 1
http://whaleclan.wikia.com/	"Whale Clan Wiki"	208	66, 18, 1, 1	75, 9, 7, 3, 2
http://titan-realms.wikia.com/	"The Titan Realms Wikia"	156	59, 1	81, 8, 3, 2
http://felisian-pride.wikia.com/	"Felisian Pride Wikia"	302	204, 1	80, 6, 2, 2, 1
http://freespaceships.wikia.com/	"Freespaceships Wiki"	326	105, 1, 1	209, 4, 3, 2
http://keikos-new-sep-4-community.wikia.com/	"Keiko's new sep 4 community Wiki"	83	0, 0, 0, 0, 0, 0, 0, 0, 0, 0, 0, 0, 0, 0, 0, 0, 0, 0	1, 0
http://the-gay-song-maker.wikia.com/	"The gay song maker Wiki"	87	2, 1	1, 1
http://hu.csrracing.wikia.com/	"CSR Racing-wiki"	4554	4088	12, 7, 1, 0
http://the-living-and-gaming-steak.wikia.com/	-1	-1	-1	-1
http://proallstarseries.wikia.com/	"Pro All Star Series Wiki"	107	12, 2, 1	80, 9, 3, 2, 2
http://streetfoodfiles.wikia.com/	"Street Food Files Wiki"	1752	1400, 18, 11, 7, 4, 3, 2, 1, 1	211, 29, 3, 2
http://de.dreifragezeichenkids.wikia.com/	"Drei fragezeichen kids Wiki"	289	20, 5, 2, 1, 1, 1	108, 5, 4, 2, 1, 0, 0
http://nokillmafioso.wikia.com/	"No Kill Mafioso Wiki"	451	44, 31, 10, 10, 7, 6, 3, 3, 2, 1, 1	203, 42, 1
http://th.junkpongt.wikia.com/	"Junkpongt community"	24	0	3, 1, 1
http://tr.one-piece-turkiye.wikia.com/	"One Piece Türkiye Wiki"	108	35, 15, 8, 3, 1, 1	18, 2, 2, 1
http://es.gabriela-perez-munoz.wikia.com/	"Gabriela Pérez Muñoz Wiki"	96	1, 0	90, 9, 2
http://eg-scream.wikia.com/	"EG Scream Wiki"	231	143, 1, 1, 1	73, 4, 3, 1
http://green-wife-horse.wikia.com/	"Green Wife Horse Wikia"	775	38, 7, 4, 1	707, 11, 2, 2
http://malaysian-formicidae.wikia.com/	"Malaysian Formicidae Wiki"	487	395, 1	3, 2, 1
http://roblox-egg-hunt.wikia.com/	"Roblox Egg Hunt Wiki"	908	618, 118, 15, 5, 2, 2, 1, 0, 0	16, 9, 2
http://thomasandfriendsfanfiction.wikia.com/	"Thomas And Friends Fan Fiction Wiki"	479	46, 14, 11, 5, 3, 2, 2, 2, 2, 1, 1, 1, 1, 1	219, 27, 1, 0, 0
http://uk.dosaf.wikia.com/	"Енциклопедія Досафу Wiki"	288	154, 12, 2, 2, 2, 1	24, 16, 1, 0, 0, 0
http://uwh.wikia.com/	"UWH Wikia"	852	34, 13, 6, 4, 4, 2, 1, 1, 1, 1, 1, 1	707, 26, 15, 2, 2
http://one-piece-fan.wikia.com/	"One Piece Fan Wiki"	3306	1343, 462, 234, 208, 179, 123, 99, 55, 50, 47, 33, 18, 15, 14, 12, 10, 9, 7, 7, 7, 6, 6, 5, 4, 3, 2, 2, 2, 1, 1, 1, 1, 1, 1	97, 41, 6, 4, 2, 1, 1
http://dietributevonpanem.wikia.com/	"Die Tribute von Panem Wiki"	51089	2875, 2686, 1721, 1563, 1344, 926, 783, 773, 579, 407, 391, 374, 331, 312, 311, 300, 272, 244, 241, 172, 169, 167, 154, 152, 147, 144, 143, 135, 113, 110, 109, 109, 105, 99, 93, 89, 88, 86, 82, 81, 80, 78, 72, 70, 69, 68, 66, 64, 62, 61, 61, 55, 55, 50, 49, 47, 44, 43, 43, 39, 39, 38, 37, 37, 36, 36, 35, 34, 34, 34, 32, 32, 32, 29, 29, 28, 27, 26, 25, 25, 24, 24, 24, 24, 24, 23, 23, 22, 22, 22, 2…	5713, 5394, 1793, 161, 98, 43, 41, 7, 7, 4
http://vi.lvtt.wikia.com/	"Trang Tin Lưu vực Truyền thông số Wiki"	650	429, 19, 5, 3, 1	39, 32, 18, 2, 2
http://survivalbeginnings.wikia.com/	"Survival: Beginnings Wiki"	553	111, 23, 11, 5, 5, 3, 2, 1, 1, 0	208, 57, 47, 1
http://ru.lifeanime.wikia.com/	"ЛайфАниме вики"	130	26, 1	98, 5, 2
http://v8supercars.wikia.com/	"V8 Supercars Wiki"	475	220, 7, 3, 2, 1, 1	209, 8, 6, 4, 2, 2, 1, 1
http://pl.sand-box.wikia.com/	"Sand:Box Wiki"	186	37, 1	2, 2
http://de.diabolik-lovers-story.wikia.com/	"Diabolik Lovers Story Wiki"	345	86, 5, 1, 1, 1	147, 13, 6, 1
http://es.matematicas-paty.wikia.com/	"Matematicas Paty Wiki"	99	1, 0	1, 1
http://joyce-ching.wikia.com/	"Joyce Ching Wiki"	253	159, 1	81, 7, 2, 2, 2
http://lowland.wikia.com/	"Lowland Wiki"	298	75, 1	207, 2, 1, 1
http://stevereadsmarvel.wikia.com/	"Steve's Marvel Wiki"	1207	1089, 1	1, 1
http://backinthegameabc.wikia.com/	"Back in the Game Wiki"	377	100, 16, 1, 1	208, 4, 3, 2, 1
http://ru.gamedd.wikia.com/	"Gamedd вики"	297	55, 1	202, 4, 3, 1, 1
http://aline.wikia.com/	"Aline Wiki"	268	13, 7, 1	208, 11, 10, 4, 2
http://pokeyugibakuben10.wikia.com/	"Pokeyugibakuben 10 Wiki"	463	175, 1, 1, 1	209, 14, 4, 2, 2
http://pt-br.mad.wikia.com/	"Wiki MAD"	80	14, 5, 5, 3, 1, 0	18, 12, 7, 2, 1
http://es.melopartv.wikia.com/	"MeloparTV Wiki"	116	10, 1	3, 1
http://jericho-minecraft-server.wikia.com/	"Jericho Minecraft Server Wiki"	511	106, 36, 15, 13, 2, 1, 1	208, 24, 20
http://manga-anime.wikia.com/	"Manga / Anime Wiki"	252	19, 1, 1, 1, 1, 1	222, 2, 1, 0, 0
http://bagani1.wikia.com/	-1	-1	-1	-1
http://ark-of-craft.wikia.com/	-1	-1	-1	-1
http://falloutwasteland.wikia.com/	"Fallout: The Wasteland Wiki"	426	320, 1	80, 9, 3, 2, 2
http://malicelore.wikia.com/	"Malice Wiki"	161	75, 1	3, 1
http://pl.little-big-planet-psp-wiki-pl.wikia.com/	"LITTLE BIG PLANET PSP WIKI PL Wiki"	123	63, 1	50, 3, 1
http://es.ducktales17.wikia.com/	"Patoaventuras (2017) Wiki"	105	1, 1	3, 1
http://it.pratichemagiche.wikia.com/	"Pratiche Magiche Wiki"	241	12, 6, 1	5, 2
http://pullippedia.wikia.com/	"PullipPedia Wiki"	313	55, 25, 15, 1, 1, 1	207, 5, 1, 0
http://yeetneguses.wikia.com/	-1	-1	-1	-1
http://es.airwavedubsteptv.wikia.com/	"Wiki AirwaveDubstepTV"	125	21, 1	95, 1, 1, 1
http://fr.kalopedia.wikia.com/	"Wiki CHIMA"	942	674, 8, 1, 1, 1	184, 17, 16, 1
http://iph.wikia.com/	"Iph Wiki"	137	21, 1, 1, 0	94, 5, 4, 2, 1
http://just323bbsurvivorgen2.wikia.com/	"Just323BB/SurvivorGen2 Wiki"	358	256, 18, 3, 1	7, 4
http://pt-br.game-of-thrones-alternativo.wikia.com/	"Wiki Game of Thrones Alternativo"	43	23, 1	1, 1
http://pt-br.hidden-parlor-sorocaba.wikia.com/	"Wiki Hidden Parlor Sorocaba"	40	15, 1	3, 1
http://es.cartoon-network.wikia.com/	"Wiki Cartoon Network"	182	50, 1	95, 10, 6, 2, 1
http://welcome-to-the-multiverse.wikia.com/	"Welcome to the Multiverse Wiki"	535	445, 1	2, 1, 1
http://wigglepedia.wikia.com/	"Wigglepedia Wiki"	100	15, 1	1, 1
http://swfo-official-rp.wikia.com/	"SW:FO Official RP Wiki"	207	107, 9, 1	3, 2, 1
http://facebook.wikia.com/	"Facebook Wiki"	2195	153, 91, 87, 65, 65, 52, 50, 40, 40, 34, 32, 30, 27, 24, 20, 18, 15, 13, 11, 10, 10, 10, 9, 9, 9, 9, 8, 8, 8, 6, 6, 6, 6, 6, 5, 5, 5, 5, 5, 4, 4, 4, 4, 4, 4, 4, 4, 4, 4, 4, 4, 4, 3, 3, 3, 3, 3, 3, 3, 3, 3, 3, 3, 3, 3, 3, 3, 3, 3, 3, 3, 3, 3, 2, 2, 2, 2, 2, 2, 2, 2, 2, 2, 2, 2, 2, 2, 2, 2, 2, 2, 2, 2, 2, 2, 2, 2, 2, 2, 2, 2, 2, 2, 1, 1, 1, 1, 1, 1, 1, 1, 1, 1, 1, 1, 1, 1, 1, 1, 1, 1, 1, 1, 1, 1, 1…	421, 34, 18, 5, 3, 3, 3, 2, 2, 1, 0, 0
http://danielbrasil.wikia.com/	"Daniel Br Wiki"	188	103, 1	4, 2, 2
http://es.wiki-errantes.wikia.com/	"Wiki Wiki Errantes"	33394	8597, 2018, 907, 880, 779, 671, 548, 463, 422, 417, 390, 364, 345, 321, 317, 294, 262, 249, 233, 231, 228, 227, 224, 205, 200, 198, 197, 189, 179, 175, 167, 162, 158, 147, 141, 137, 130, 129, 129, 123, 122, 119, 117, 116, 115, 110, 110, 101, 86, 81, 81, 81, 80, 78, 77, 74, 71, 70, 69, 69, 67, 65, 62, 61, 60, 59, 57, 54, 53, 52, 51, 51, 51, 50, 47, 44, 44, 44, 43, 42, 42, 41, 40, 39, 39, 37, 37, 3…	1132, 820, 95, 55, 35, 31, 3, 3, 1
http://cs.wrath-of-asura.wikia.com/	"Wrath of asura Wikia"	81	43	18, 7, 2, 1
http://fr.dishonored.wikia.com/	"Wiki Dishonored"	2025	360, 293, 215, 208, 154, 87, 77, 55, 25, 22, 20, 20, 12, 8, 7, 7, 5, 5, 4, 4, 3, 2, 2, 2, 2, 2, 1, 1, 1, 1, 1, 1, 1, 0	181, 50, 33, 8, 8, 7, 3, 1
http://oky.wikia.com/	"Oky Wiki"	213	100, 1	75, 6, 4, 2
http://the-gravity-falls-au-fanfiction-archive.wikia.com/	"The Gravity Falls Au Fanfiction Archive Wiki"	78	2, 1	3, 1
http://de.minecraft-modpacks.wikia.com/	"Minecraft Modpacks Wiki"	99	5, 1	1, 1
http://transferstudentstormbringer.wikia.com/	"Transfer Student Storm Bringer Wiki"	598	222, 53, 9, 3, 2, 2, 1, 1, 1, 1	208, 39, 3, 2, 1
http://object-trillion.wikia.com/	"Object Trillion Wiki"	92	16, 1	3, 1
http://world-of-gregory.wikia.com/	"World Of Gregory Wiki"	93	6, 1	1, 1, 1
http://the-great-legion-role-play-solo.wikia.com/	"The great Legion role play ~ Solo Wikia"	228	71, 36, 34, 11, 6, 5, 3, 2, 2, 1, 1, 1, 1, 1, 1, 1, 1, 1, 0, 0, 0, 0, 0, 0, 0, 0, 0, 0, 0	8, 3, 2
http://pt-br.internacional.wikia.com/	"Wiki Internacional"	43	18, 1	3, 1
http://the-lion-games.wikia.com/	"The Lion Games Wiki"	156	26, 4, 4, 1, 1	97, 4, 2, 1
http://kerai-city.wikia.com/	"Kerai City Wiki"	136	47, 1	78, 4, 3, 2, 2
http://furrywki.wikia.com/	"Furry Wiki"	91	6, 1	1, 1
http://pl.nocna-furia-ogulne-informacje-itp.wikia.com/	"Nocna Furia ogulne informacje itp... Wiki"	89	32, 1	46, 2, 1, 1
http://disneyciudateni.wikia.com/	"Ciudateni Wiki"	243	130, 1, 0	94, 5, 1, 1
http://yowza.wikia.com/	"Yowza Wiki"	265	41, 3, 2, 2, 1, 1, 1	6, 4, 1, 1, 0, 0, 0
http://es.damibirdelpichoncito.wikia.com/	"Damibird Wiki"	99	1, 0	1, 1
http://sodapoppin.wikia.com/	"Sodapoppin Wiki"	548	6, 5, 1	209, 84, 83, 3, 2, 1
http://es.pokesho.wikia.com/	"Wikia PokeSho"	130	1	72, 8, 2, 1
http://es.natsukidavi50.wikia.com/	"NatsukiDavi50 Wiki"	99	1, 0	1, 1
http://schneidersbakery.wikia.com/	"Schneider's Bakery Wiki"	4707	2592, 796, 154, 120, 76, 44, 38, 28, 23, 21, 17, 16, 9, 8, 8, 6, 6, 6, 5, 5, 4, 4, 4, 4, 4, 4, 3, 3, 3, 3, 3, 3, 3, 2, 2, 2, 2, 2, 2, 2, 2, 2, 2, 2, 2, 2, 1, 1, 1, 1, 1, 1, 1, 1, 1, 1, 1, 1, 1, 0, 0	212, 208, 80, 17, 10, 4, 2, 0
http://stellanomahou.wikia.com/	"Magic of Stella Wiki"	82	6, 1	3, 1
http://thepioneertrail.wikia.com/	"FrontierVille Wiki"	90331	30027, 11035, 8113, 3283, 2788, 2364, 1417, 1106, 1033, 739, 573, 520, 442, 330, 294, 275, 261, 253, 200, 200, 188, 176, 160, 158, 139, 136, 135, 125, 115, 107, 105, 105, 102, 100, 94, 94, 89, 84, 76, 75, 74, 70, 66, 63, 61, 60, 57, 56, 53, 53, 52, 49, 46, 45, 45, 42, 42, 40, 40, 36, 35, 32, 30, 30, 28, 27, 25, 25, 25, 22, 22, 22, 21, 21, 20, 20, 20, 20, 19, 19, 19, 19, 19, 18, 18, 18, 17, 17, 17…	7460, 340, 215, 7, 4, 4, 2, 2, 2, 0, 0
http://littlebigplanetpsvita.wikia.com/	"LittleBigPlanet PS Vita Wiki"	286	69, 1	207, 2, 1, 1
http://necrosawesome.wikia.com/	"Necro's Awesome Wiki"	393	162, 5, 1, 1	209, 5, 4, 3, 1
http://pt-br.derp.wikia.com/	"Wiki Planeta Derp"	3520	2723, 531, 1	18, 10, 10, 2, 1
http://fr.ythnil-les-chroniques-de-leternite.wikia.com/	"Wiki Ythnil : Les Chroniques de l'Éternité"	264	148, 1	111, 4, 2
http://lightfights.wikia.com/	"Light Fights Wiki"	101	17, 1	2, 1
http://newdragonballfanfiction.wikia.com/	"DBZFanon Wiki"	1023	254, 112, 98, 49, 43, 36, 33, 28, 20, 17, 14, 11, 6, 6, 5, 4, 4, 1, 1	206, 49, 4, 2, 2, 1
http://warreign.wikia.com/	"WarReign Wiki"	2787	2163, 356, 34, 1	75, 5, 3, 3
http://royalcollegecurepipe.wikia.com/	"Royal College Curepipe Wiki"	319	87, 2, 2	220, 2, 1, 1, 0, 0
http://allcryptid.wikia.com/	"Cryptids and Myths Wiki"	753	247, 11, 1, 1, 1	208, 30, 27, 4, 4, 3, 1, 1
http://pt-br.darkestcrystal.wikia.com/	"Wikia Darkest Crystal"	257	215, 1	12, 7, 3, 2
http://starwarsfanonfan.wikia.com/	"Star Wars fanon Wiki"	86	1, 1	1, 1
http://retanus.wikia.com/	"Retanus Wiki"	302	79, 3, 1, 1	208, 4, 4, 2, 0
http://37worldvision-song-contest.wikia.com/	"37.Worldvision Song Contest Wiki"	153	42, 1	97, 2, 2, 2, 1
http://fr.casault.wikia.com/	"Wiki Casault"	362	84, 1	184, 8, 6, 1
http://posta-seri-ilanlar-mersin.wikia.com/	"Posta Seri İlanlar Mersin Posta Gazetesi Seri İlan Bürosu Servisi Wiki"	92	10, 1	75, 4, 2, 2
http://total-yeller-mania.wikia.com/	"Total Yeller Mania Wiki"	96	10, 1	1, 1
http://chooseurpath.wikia.com/	"Choose-Ur-Path Wiki"	282	68, 1	208, 4, 1
http://ffb-mafia.wikia.com/	"FFB Mafia Wiki"	342	57, 50, 6, 1	208, 7, 6, 1
http://underholder-undertale-original-au.wikia.com/	"UnderHolder (Undertale Original AU) Wiki"	101	12, 1	75, 5, 3, 2, 2
http://ru.playtime.wikia.com/	"Playtime вики"	112	1, 0	1, 1
http://ru.haven-and-hearth-20.wikia.com/	"Haven and Hearth 2.0 вики"	159	47, 1	1, 1
http://afo.wikia.com/	"Avatar Fight Online Wiki"	541	194, 10, 10, 3, 2, 2, 1, 1, 1, 1	208, 38, 4, 4, 2, 0
http://orderofawesomeness.wikia.com/	"Orderofawesomeness Wiki"	1017	245, 239, 78, 23, 18, 7, 3, 2, 1, 1, 1	210, 31, 28, 7, 4, 4
http://es.meliodas-y-los-7-pecados.wikia.com/	"Meliodas y los 7 pecados Wiki"	98	43, 19, 18, 5, 2, 2, 1, 1, 1, 0, 0	5
http://naval-age.wikia.com/	"Naval Age Wiki"	210	94, 1	94, 3, 2, 1
http://pl.roblox-gry.wikia.com/	"Roblox gry Wiki"	181	24, 1	3, 1
http://thehouseofnightfanfiction.wikia.com/	"The House of Night Fanfiction Wiki"	260	26, 4, 2, 2, 1, 1, 1	214, 7, 0
http://ja.hyperdimension-neptunia-victory-peashy.wikia.com/	"超次元ゲイムネプテューヌVピーシェ Wiki"	133	3, 1	1, 1
http://jbi.wikia.com/	"JBI Wiki"	92	7, 1	1, 1
http://rising-cities.wikia.com/	"Rising Cities Wiki"	4746	2577, 352, 22, 6, 4, 2, 2, 2, 2, 1, 1	959, 208, 32, 17, 4, 2, 1, 1
http://terrariaspritingandideas.wikia.com/	"TerrariaSpritingAndIdeas Wikia"	1688	651, 205, 113, 92, 59, 37, 31, 30, 27, 11, 10, 10, 6, 4, 4, 3, 3, 3, 2, 2, 2, 2, 1, 1, 1	83, 47, 22, 8, 5, 2
http://tensei-shitara-slime-datta-ken.wikia.com/	"Tensei Shitara Slime datta ken Wiki"	14747	2013, 1865, 1367, 976, 764, 434, 384, 370, 336, 252, 193, 185, 96, 88, 74, 69, 64, 60, 58, 58, 48, 36, 33, 32, 28, 26, 20, 20, 20, 19, 18, 16, 16, 14, 13, 13, 13, 13, 13, 12, 12, 11, 11, 11, 11, 11, 10, 10, 10, 9, 8, 8, 8, 7, 7, 7, 7, 6, 6, 6, 6, 6, 6, 6, 5, 5, 5, 5, 5, 5, 5, 5, 5, 4, 4, 4, 4, 4, 4, 4, 4, 4, 4, 3, 3, 3, 3, 3, 3, 3, 3, 3, 3, 3, 3, 2, 2, 2, 2, 2, 2, 2, 2, 2, 2, 2, 2, 2, 2, 2, 2, 2,…	707, 430, 296, 265, 138, 83, 25, 4, 2, 2
http://outlands.wikia.com/	"Outlands Wiki"	355	120, 6, 2, 2, 2	213, 4, 2, 1, 0, 0
http://candle-cove-rekindled.wikia.com/	"Candle Cove Rekindled Wiki"	157	70, 1	3, 1
http://cows-moo.wikia.com/	"Cows moo Wiki"	76	2	3, 1
http://dangerzonegame.wikia.com/	"DangerZone Wikia"	173	50, 21, 1	81, 10, 4, 2, 2, 2
http://llftwg.wikia.com/	"Lemmy's Land TWG Wiki"	1743	1447, 33, 3, 2, 2, 2	213, 14, 2, 1, 0, 0
http://magiluaverse.wikia.com/	"Magiluaverse Wiki"	88	1, 0	1, 1, 1
http://movie-script-fanon.wikia.com/	"Movie Script Fanon Wiki"	240	26, 1	206, 2, 1, 1
http://new-hacker.wikia.com/	"New hacker? Wiki"	96	11, 1	1, 1
http://4000movies.wikia.com/	"4000Movies Wiki"	1508	1223, 178, 4, 3, 2, 1, 1	10, 6
http://swap-swap.wikia.com/	"Swap ⇔ Swap Wiki"	1010	859, 5, 1	2, 2, 2
http://es.andromeda90.wikia.com/	"Andromeda Wiki"	104	1, 0	3, 1
http://alternativehistoryhub.wikia.com/	"Alternative History Hub Wiki"	222	100, 2, 1	3, 1
http://ersionmod.wikia.com/	"Ersion Wikia"	630	125, 35, 9, 5, 3, 3, 3, 2, 2, 1, 1, 1	81, 70, 56, 6, 3
http://es.terestecnologia.wikia.com/	"TereS.Tecnologia Wiki"	106	3, 1	3, 1
http://tmnt-2003-fanfiction.wikia.com/	"TMNT 2003 Fanfiction Wiki"	401	290, 7, 1	96, 2, 1, 1
http://vampirehigh.wikia.com/	"Vampire High Wiki"	924	424, 62, 24, 12, 11, 11, 5, 5, 4, 4, 3, 3, 2, 2, 2, 1, 1, 1, 1, 0	53, 28, 5, 4, 3, 0
http://xoxmiraxox.wikia.com/	"Xoxmiraxox Wiki"	87	1, 0	2, 1, 1
http://es.zeldafanspedia.wikia.com/	"Zeldafanspedia Wiki"	101	2, 1	1, 1
http://ultimate-wiki-ben-10.wikia.com/	"Ultimate wiki ben 10 Wiki"	289	68, 1	208, 3, 2, 1
http://shirtlessanimescenes.wikia.com/	"Shirtless Anime Scenes Wiki"	339	49, 22, 21, 13, 5, 1, 1	206, 11, 4, 2, 1, 0
http://rage3.wikia.com/	"Rage3 Wiki"	1120	506, 294, 6	209, 5, 3, 1
http://rand0m.wikia.com/	"Random Wiki"	248	16, 3, 2	218, 3, 1, 0, 0
http://dont-starve-beginner.wikia.com/	"Don't Starve Beginner Wiki"	101	14, 1	80, 9, 2, 2
http://es.fundamentosygeneralidadesdelainvestigacion.wikia.com/	"Fundamentosygeneralidadesdelainvestigacion Wiki"	105	1, 1	3, 1
http://my-theory-on-the-puppets-gender.wikia.com/	-1	-1	-1	-1
http://five-star-stories.wikia.com/	"Five star stories Wiki"	123	28, 1	4, 3, 2
http://horrorrpg.wikia.com/	"Horror RPG"	513	340, 7, 5, 4, 3, 3, 3, 2, 2, 2, 1, 1, 1	33, 6, 3, 1, 0, 0
http://lili-gets-the-rainbow-card-ungrounded.wikia.com/	"Lili Gets the Rainbow Card (Ungrounded) Wiki"	81
http://it.titanic.wikia.com/	"Titanic Wiki"	476	407, 24, 2, 2, 1	18, 11, 3, 0
http://bongcraft.wikia.com/	"Bong Craft Wiki"	402	169, 13, 1, 0	208, 4, 2, 1
http://criminal-case-conspiracy.wikia.com/	"Criminal Case Conspiracy Wiki"	289	194, 3, 1	3, 3, 2
http://ru.rytu.wikia.com/	"CatWar-Фанон вики"	137	27, 1	105, 5, 2
http://swordburst-3.wikia.com/	-1	-1	-1	-1
http://scigirls.wikia.com/	"SciGirls Wikia"	180	2, 1, 1	95, 11, 6, 3, 2, 1
http://pt-br.ushiotora.wikia.com/	"Wikia UshioTora"	332	293, 1	12, 7, 3, 2
http://five-nights-at-treasure-island-remastered.wikia.com/	"Five Nights at Treasure Island Remastered Wiki"	348	255, 2, 1, 0	78, 4, 3, 2, 2
http://es.librosemocionantes.wikia.com/	"LIBROS Wiki"	111	5, 1	4, 2
http://tr.super-kahramalar.wikia.com/	"Süper kahramalar Wikia"	40	16	3, 1, 1
http://randombb.wikia.com/	"Random Big Brother Wikia"	149	56, 1	83, 6, 2, 2, 1
http://swordburst-online-2.wikia.com/	"Swordburst Online 2 Wiki"	105	4, 3, 3, 1	80, 10, 2, 2, 2
http://crossoversseries.wikia.com/	"CrossoversSeries Wiki"	390	171, 1	209, 4, 2, 1
http://potato-and-duck-history.wikia.com/	"Potato and Duck History Wiki"	86	1, 0	1, 1
http://id.paddle-pop-adventures.wikia.com/	"Paddle Pop Adventures Wikia"	2155	1585, 24, 3, 3, 2, 2, 2, 1, 1, 1	13, 12, 5, 3, 3
http://de.filmnerd.wikia.com/	"Filmnerd Wiki"	1928	1606, 1	147, 17, 15, 1
http://rollonia.wikia.com/	"Rollonia Wiki"	170	75, 2, 1	80, 10, 2, 2, 2
http://roblox-hackers.wikia.com/	"ROBLOX hackers Wiki"	216	42, 21, 20, 13, 9, 6, 4, 1, 1	80, 9, 8, 6, 2
http://nikita2010.wikia.com/	"Nikita Wiki"	19483	7222, 1096, 854, 542, 408, 347, 335, 238, 224, 198, 139, 137, 128, 97, 93, 78, 60, 59, 59, 54, 52, 50, 49, 43, 41, 38, 35, 35, 34, 34, 32, 32, 32, 28, 27, 25, 25, 24, 22, 19, 19, 18, 17, 16, 16, 15, 14, 12, 12, 12, 11, 11, 11, 10, 10, 10, 10, 10, 10, 9, 9, 9, 8, 8, 8, 8, 8, 8, 8, 8, 8, 7, 7, 7, 7, 7, 7, 7, 6, 6, 6, 6, 6, 6, 6, 6, 6, 6, 6, 5, 5, 5, 5, 5, 5, 5, 5, 5, 5, 5, 5, 4, 4, 4, 4, 4, 4, 4, 4…	1458, 1270, 209, 24, 12, 3, 2, 2, 1, 0, 0
http://yu-gi-fanon.wikia.com/	"Yu-Gi-Oh Fanon Wiki"	1114	353, 154, 69, 44, 33, 21, 18, 9, 5, 5, 3, 3, 3, 3, 2, 2, 2, 2, 2, 1, 1, 1, 1, 1, 1, 1	222, 42, 2, 2, 1, 0, 0
http://the-hand-of-arathor.wikia.com/	"The Hand of Arathor Wiki"	139	26, 3, 1	94, 5, 4, 1
http://pt.ben-10-predadores.wikia.com/	"Wiki Ben 10 predadores"	204	1	18, 5, 3, 1
http://the-hilo.wikia.com/	"The Hilo Wiki"	96	7, 1	2, 1, 1
http://potato-discord.wikia.com/	"Potato discord Wiki"	88	3, 1	1, 1
http://the-corporate-hub.wikia.com/	"The Corporate Hub Wiki"	106	7, 3, 2, 1	5, 3, 1
http://regionvision-song-festival.wikia.com/	"The Regionvision Song Festival Wiki"	109	13, 3, 2, 2, 1	1, 1
http://watacord.wikia.com/	"Watacord Wiki"	87	1, 0	2, 1, 1
http://timescape-lore-europa.wikia.com/	"Timescape Lore (Europa) Wiki"	173	40, 22, 1	94, 8, 3, 1
http://es.ximenatecnologia.wikia.com/	"Ximena-tecnologia Wiki"	108	4, 1	3, 1
http://heroic-2008-grievous.wikia.com/	"Heroic 2008 Grievous Wiki"	2305	1607, 540, 36, 3, 3, 1, 1	80, 11, 4, 3, 2
http://pt.gosick.wikia.com/	"Wiki Gosick"	126	45, 3, 2, 2, 1	22, 16, 2, 1, 0
http://tiaramanhwa.wikia.com/	"Tiara Wiki"	251	6, 4, 3, 2, 1	208, 9, 6, 2, 1
http://fr.rpg-le-monde-magique.wikia.com/	"Wiki RPG le monde magique"	128	9, 1	1, 1
http://beautyandthebeastcwshow.wikia.com/	"Beauty and the Beast Wiki"	13294	5778, 1502, 634, 562, 425, 416, 185, 175, 107, 104, 101, 100, 90, 78, 68, 64, 64, 57, 54, 39, 37, 35, 35, 34, 34, 31, 27, 26, 24, 24, 24, 24, 24, 23, 21, 20, 20, 19, 19, 17, 12, 11, 11, 10, 10, 10, 10, 9, 9, 9, 9, 9, 8, 7, 7, 7, 6, 6, 6, 6, 6, 6, 6, 6, 5, 5, 5, 5, 5, 5, 5, 5, 5, 4, 4, 4, 4, 4, 4, 4, 4, 4, 4, 3, 3, 3, 3, 3, 3, 3, 3, 3, 3, 3, 3, 3, 3, 3, 3, 3, 3, 3, 3, 3, 3, 3, 3, 3, 3, 2, 2, 2, 2,…	512, 304, 208, 26, 14, 4, 4, 3, 2, 0
http://nl.smartboard.wikia.com/	"Smartboard wiki"	254	3, 3, 1, 1, 1	214, 9, 7, 1
http://noogie.wikia.com/	"Noogie Wiki"	294	38, 21, 2, 2, 1, 1, 1	220, 3, 2, 1, 0, 0
http://pt-br.wiki-infancia.wikia.com/	"Wiki Infância"	397	270, 5, 0	18, 11, 10, 2
http://pathfinderkingmaker.wikia.com/	"Pathfinder Kingmaker Wiki"	7573	6637, 262, 43, 33, 32, 16, 9, 5, 4, 3, 3, 2, 2, 2, 2, 1, 1, 1, 0, 0	22, 12
http://ru.armymen.wikia.com/	"Army Men вики"	1826	78, 59, 29, 22, 21, 17, 16, 12, 12, 8, 8, 7, 7, 6, 6, 6, 5, 5, 4, 4, 3, 3, 3, 2, 2, 2, 2, 2, 2, 2, 2, 1, 1, 1, 1, 1, 1, 1, 1, 1, 1, 1, 1, 1, 1, 1, 1, 1, 1, 1, 1, 1, 1, 1, 1, 1, 0, 0, 0, 0	203, 5, 4, 2, 1, 1, 1
http://weir-do.wikia.com/	"Weir Do Wikia"	373	259, 3, 1	81, 8, 2, 2, 2
http://wheresmywater.wikia.com/	"Where's My Water Wiki"	7380	825, 609, 509, 421, 233, 173, 150, 141, 126, 102, 100, 86, 81, 74, 70, 64, 60, 59, 59, 47, 47, 43, 42, 40, 32, 30, 28, 27, 24, 23, 23, 22, 22, 22, 21, 21, 20, 19, 18, 18, 16, 16, 16, 13, 13, 13, 12, 12, 12, 12, 11, 11, 11, 11, 10, 10, 10, 9, 9, 9, 8, 8, 8, 8, 8, 7, 7, 7, 7, 7, 7, 6, 6, 6, 5, 4, 4, 4, 4, 4, 4, 4, 4, 4, 4, 4, 4, 4, 4, 3, 3, 3, 3, 3, 3, 3, 3, 3, 3, 3, 3, 3, 3, 3, 3, 3, 3, 2, 2, 2, 2…	625, 208, 145, 34, 32, 12, 5, 4, 2
http://sabanspowerrangerssamurai.wikia.com/	"Saban's Power Rangers Samurai Wiki"	340	115, 1	206, 5, 4, 2
http://ru.pottero.wikia.com/	"Pottero вики"	593	299, 15, 1	217, 11, 5, 1, 1
http://fantastic-max.wikia.com/	"Fantastic Max Wikia"	334	159, 65, 3, 2, 1	81, 7, 4, 2, 2
http://walleo.wikia.com/	"Walleo Wiki"	161	50, 2	94, 6, 2, 2, 2, 1
http://de.dieewigewacht.wikia.com/	"Die ewige Wacht Wiki"	203	29, 2, 1, 1	162, 3, 1, 0, 0, 0
http://tabletop-backer-wall.wikia.com/	"Tabletop Backer Wall Wiki"	300	38, 11, 2, 1, 1	94, 28, 27, 1
http://minutetowinit.wikia.com/	"Minute to Win It Wiki"	1261	641, 98, 19, 17, 8, 5, 5, 3, 3, 2, 2, 2, 2, 1, 1, 1, 1, 1, 1, 1, 0	209, 80, 3, 0
http://abiliton-senior.wikia.com/	"Abiliton Senior Software Engineer Wiki"	214	125, 1	5, 2
http://es.telep.wikia.com/	"Telepedia Wiki"	107	4, 1	3, 1
http://ru.futurama-w.wikia.com/	"Futurama вики"	550	250, 9, 8, 5, 3, 1	217, 11, 10, 1, 1
http://es.darktaker.wikia.com/	"Wikia Darktaker"	170	75, 1	72, 6, 2, 1, 1
http://mannycenturionspedia.wikia.com/	"Manny Centurionspedia Wiki"	456	204, 30, 1, 1	210, 4, 4, 2
http://jat-hip-hop.wikia.com/	"JAT Hip Hop Wiki"	259	26, 11, 3, 1	208, 4, 3, 1
http://theunholytrinity.wikia.com/	"The unholy Trinity Wiki"	697	263, 23, 6, 4, 4, 3, 2, 2, 1, 1, 1	208, 35, 23, 8, 4, 4, 4, 2, 0
http://sakura.wikia.com/	"Sakura Wiki"	284	102, 18, 7, 3, 1	96, 17, 14, 2, 1
http://fossi.wikia.com/	"Fossils! Wiki"	235	17, 1, 1	208, 4, 2, 2, 0
http://hearts-and-daggers-alliance-page.wikia.com/	"Hearts and Daggers Alliance Page Wiki"	229	12, 1, 1	208, 2, 2, 1
http://mcu-charchters.wikia.com/	-1	-1	-1	-1
http://es.unidad-1-2-y-3-fase-5-propuesta-final.wikia.com/	"Unidad 1, 2 y 3: Fase 5 - Propuesta final Wiki"	171	37, 9, 4, 2, 1	7, 3
http://es.celovlogs.wikia.com/	"Celovlogs Wiki"	108	4, 1	3, 1
http://roysian-empire.wikia.com/	"Roysian Empire Wiki"	89	4, 1	1, 1
http://zedbaziband.wikia.com/	"Zedbazi Wiki"	239	14, 1, 1, 1	209, 5, 0
http://es.fundacion-428.wikia.com/	"Wikia Fundación 428"	352	231, 1, 1	90, 8, 3, 2, 2, 1
http://ru.daredevil.wikia.com/	"Сорвиголова вики"	378	169, 2, 1, 1	176, 15, 2, 1
http://pinefrost.wikia.com/	"Pinefrost Wiki"	245	40, 1	202, 1
http://pl.im-not-ok.wikia.com/	"I'm (not) ok Wiki"	192	30, 13, 1	3, 2
http://letsgetrichgame.wikia.com/	-1	-1	-1	-1
http://mormon-tropes.wikia.com/	"Mormon Tropes Wiki"	164	38, 38, 1	80, 9, 2, 2
http://ru.psixyshka13.wikia.com/	"Психушка № 13 вики"	1048	404, 256, 86, 28, 5, 2, 1	202, 20, 9, 1, 1
http://df-boston.wikia.com/	"DF: Boston Wiki"	449	219, 2, 2, 1, 1	209, 6, 2, 1, 1, 0
http://sanju.wikia.com/	"Sanju Wiki"	85	1, 0	1, 1
http://thestartrigonmisadventures.wikia.com/	"The Star Trigon Misadventures Wiki"	337	109, 1	208, 7, 2, 1
http://sovereign-huntedespecildarkdark.wikia.com/	"Sovereign hunted Wiki"	88	1, 0	1, 1, 1
http://tr.testere.wikia.com/	"Testere Wikia"	32	13	2, 1
http://ocm.wikia.com/	"Online Cycling Simulator Wiki"	2349	596, 333, 256, 94, 92, 31, 23, 21, 20, 14, 11, 11, 11, 5, 4, 3, 2, 1, 1	208, 85, 78, 1
http://monstrous-realms.wikia.com/	"Monstrous Realms Wiki"	311	39, 13, 10, 6, 1, 1	210, 15, 7, 2, 1
http://starstable.wikia.com/	"Star Stable North America Wiki"	501	195, 8, 2, 1	208, 8, 8, 4, 3
http://history-of-the-future.wikia.com/	"History of the future Wiki"	226	60, 46, 1, 1	94, 12, 5, 1
http://ru.dryshba.wikia.com/	"ДружныйЛагерь вики"	399	64, 38, 13, 4, 3, 1, 1	202, 13, 5, 1, 1
http://legions-incarnate.wikia.com/	"Legions Incarnate Wiki"	753	319, 146, 65, 19, 11, 7, 3, 2, 1, 1, 1, 0, 0	23, 12
http://es.angel-blade-espanol.wikia.com/	"Wiki Angel Blade español"	164	58, 1	90, 6, 2, 1, 1
http://fallinggamers.wikia.com/	"Falling Gamers Wiki"	299	74, 1	208, 4, 2, 2, 1
http://brendan-fraser.wikia.com/	"Brendan Fraser Wikia"	315	173, 29, 1	83, 8, 3, 2
http://squishable.wikia.com/	"Squishable Wiki"	190	63, 24, 1	81, 8, 4, 2, 2, 1
http://darksector.wikia.com/	"Dark Sector Wiki"	1837	522, 250, 152, 99, 84, 48, 29, 26, 25, 22, 13, 12, 12, 11, 9, 8, 7, 6, 6, 6, 5, 5, 5, 4, 4, 4, 3, 3, 3, 3, 3, 2, 2, 2, 2, 2, 2, 2, 2, 2, 2, 2, 2, 2, 2, 2, 2, 2, 2, 1, 1, 1, 1, 1, 1, 1, 1, 1, 1, 1, 1, 1, 1, 1, 1, 1, 1, 1, 1, 1	34, 12, 7, 4, 2, 1, 0, 0
http://totalmariodrama.wikia.com/	"Total Mario Drama Wiki"	169	83, 1	1, 1
http://coloradoalthistory.wikia.com/	"ColoradoAltHistory Wiki"	113	27, 1	3, 1
http://pt-br.allafew.wikia.com/	"Wiki Allafew"	26	1, 1	3, 1
http://divina.wikia.com/	"Divina Wiki"	11590	6524, 1845, 368, 348, 343, 197, 196, 163, 125, 72, 58, 56, 55, 39, 34, 32, 32, 29, 27, 23, 17, 14, 13, 12, 11, 10, 9, 5, 5, 4, 4, 3, 3, 3, 2, 2, 1, 1, 1	203, 175, 145, 1, 1
http://alisonmc.wikia.com/	"AlisonMC Wikia"	819	88, 2, 1	707, 10, 4, 2
http://the-waluigi-chronicles-go-wah-yourself.wikia.com/	-1	-1	-1	-1
http://zh.sdggfr.wikia.com/	"SD Gundam G Generation Frontier 攻略百科 维基"	153	126	18, 2, 1, 1
http://es.mush.wikia.com/	"Wiki Mush"	1549	665, 188, 18, 16, 13, 10, 8, 6, 4, 4, 3, 3, 3, 3, 3, 3, 3, 3, 1, 1, 1, 1, 1, 1, 1, 1, 1, 1, 1	143, 118, 95, 6, 2, 1
http://waygetter.wikia.com/	"Waygetter Electronics Wiki"	1255	692, 352, 31, 8, 3, 3, 2, 1, 0, 0	75, 8, 4, 4, 2, 2
http://chronicleofthewings.wikia.com/	"Chronicle of the wings Wiki"	282	51, 2, 1, 1, 1, 1	221, 1, 1, 0, 0
http://nerdcubedwinkwink.wikia.com/	"NerdCubed Wikia"	395	304, 1	81, 6, 2, 2, 1
http://sitiodopicapauamarelo.wikia.com/	"Sítio do Picapau Amarelo Wiki"	85	1, 0	1, 1
http://musicalgirl.wikia.com/	"Musical Wiki"	110	23, 1	1, 1, 1
http://pt-br.fazenda-feliz.wikia.com/	"Wiki Fazenda Feliz"	26	1, 1	3, 1
http://grimoire-of-magicroblox.wikia.com/	"Grimoire Of Magic-Roblox Wiki"	131	40, 4, 1	5, 3
http://idressupfakes.wikia.com/	"I-DressupFakes Wiki"	267	39, 1, 1	210, 6, 4
http://the-wiki-is-random.wikia.com/	"The wiki is random Wiki"	97	12, 1	1, 1
http://es.pizzascastillo.wikia.com/	"PizzasCastillo Wiki"	152	54, 1	2, 1
http://es.projectimas.wikia.com/	"Projectimas Wiki"	277	173, 1	3, 1
http://es.la-verga-peluda.wikia.com/	"La Verga Peluda Wiki"	106	1, 1	3, 1
http://earthlust.wikia.com/	"The Earthlust Wikia"	700	571, 2, 1	81, 14, 8, 2
http://fan-shoujo-anime.wikia.com/	"Fan Shoujo Anime Wiki"	275	186, 1	81, 6, 2, 1
http://pl.the-bloons.wikia.com/	"The Bloons Wiki"	492	385, 2, 2, 1, 1	45, 16, 11, 2, 1
http://fr.dakowa.wikia.com/	"Wiki Dakowa"	137	15, 1, 1	3, 2
http://vi.remy.wikia.com/	"Wikia Rémy Test"	199	91, 1	1, 1
http://yugiohoverdrive.wikia.com/	"Yu-Gi-Oh Overdrive Wiki"	236	14, 2, 1, 1	214, 1, 1, 0, 0
http://ninjaheroesbr.wikia.com/	"NinjaHeroesBR Wikia"	382	245, 1	79, 7, 2, 2
http://es.easternlightninges.wikia.com/	"Easternlightninges Wiki"	106	1	95, 9, 3, 2
http://chalkman.wikia.com/	"The Chalk Man Wiki"	89	4, 1	1, 1
http://blacklight.wikia.com/	"Blacklight Wiki"	17928	6284, 2732, 1785, 741, 238, 222, 215, 198, 182, 129, 124, 112, 109, 87, 81, 75, 72, 71, 65, 60, 50, 46, 43, 43, 40, 39, 38, 31, 27, 26, 24, 24, 23, 23, 22, 22, 19, 18, 17, 15, 14, 14, 14, 14, 12, 11, 10, 10, 10, 10, 10, 10, 10, 10, 10, 10, 9, 9, 9, 9, 9, 8, 8, 8, 8, 8, 8, 7, 7, 7, 7, 7, 7, 7, 7, 6, 6, 6, 6, 6, 6, 5, 5, 5, 5, 5, 5, 4, 4, 4, 4, 4, 4, 4, 4, 4, 4, 3, 3, 3, 3, 3, 3, 3, 3, 3, 3, 3, 3, …	830, 450, 214, 20, 16, 15, 6, 4, 2, 1, 0
http://outdoor-warning-sirens.wikia.com/	"Outdoor Warning Sirens Wiki"	90	5, 1	1, 1
http://bewada.wikia.com/	"Bewada Wikia"	135	2, 1	81, 13, 8, 2, 2, 2
http://alternate-wow.wikia.com/	-1	-1	-1	-1
http://it.cartonianimati.wikia.com/	"Cartoon Wiki"	149	109, 2, 2	16, 8, 1, 0, 0, 0
http://es.momias-aqui.wikia.com/	"MOMIAS AQUÍ Wiki"	636	522, 1	1, 1
http://ko.fateclocktowerrollplaying.wikia.com/	"Fate/ClockTower Roll Playing 위키"	381	154, 82, 1	81, 6, 1
http://loveso.wikia.com/	"Aidoru Sozai Wiki"	282	145, 35, 2, 1, 1	4, 3
http://fr.ffxiclopedia.wikia.com/	"FFXIclopedia"	38166	3996, 1917, 1261, 959, 733, 395, 313, 285, 285, 214, 188, 157, 140, 136, 133, 126, 121, 117, 102, 89, 82, 69, 65, 64, 64, 56, 51, 50, 45, 45, 38, 35, 34, 31, 29, 29, 28, 28, 27, 22, 21, 20, 20, 18, 17, 17, 16, 15, 13, 12, 12, 11, 10, 9, 8, 7, 7, 7, 7, 6, 6, 6, 6, 5, 5, 5, 5, 5, 5, 5, 4, 4, 4, 4, 3, 3, 3, 3, 3, 3, 3, 3, 3, 3, 2, 2, 2, 2, 2, 2, 2, 2, 2, 2, 2, 2, 2, 2, 2, 2, 1, 1, 1, 1, 1, 1, 1, 1, …	514, 5, 5, 3, 3, 2, 1, 0
http://zh.projectyi.wikia.com/	"ProjectYi Wiki"	30	1, 0	1, 1
http://clivecussler.wikia.com/	"Clive Cussler Wiki"	367	13, 12, 9, 3, 3, 2, 2, 2, 2, 1, 1, 1	86, 13, 7, 4, 2, 0, 0
http://durps.wikia.com/	"DURPS Wiki"	294	18, 15, 5, 3, 2, 2, 1, 1	214, 18, 0
http://insanitycog.wikia.com/	"Call of Gods Cheat Sheet Wiki"	265	46, 1	208, 2, 2, 1
http://ars-belli-mod.wikia.com/	"Ars Belli Mod Wiki"	89	2, 1	1, 1, 1
http://pt-br.psicomed.wikia.com/	"Wiki Psicológia Médica e Psiquiatria"	28	4, 2, 1	1, 1, 1
http://es.itgirlcrowdstar.wikia.com/	"Wiki It Girl: Crowdstar game"	128	20, 1	103, 1, 1, 1, 0
http://kittencyclopedia.wikia.com/	"Kittencyclopedia Wiki"	89	2, 1	1, 1
http://mastergodsdatabase.wikia.com/	"Master gods Database Wiki"	4303	3619, 304, 13, 8, 5, 5, 3, 2, 2, 1, 1, 1, 1, 1, 1, 1, 1	207, 38, 28, 4, 2, 2, 0
http://spacewars.wikia.com/	"Space Wars Interstellar Empires Wiki"	179	80, 1	1, 1
http://ru.uniadven.wikia.com/	"Вселенские Приключения вики"	262	18, 5, 1	225, 5, 3, 2, 1, 0
http://the-tvb-shared-universe.wikia.com/	"The TVB Shared Universe Wiki"	145	47, 1	1, 1
http://shawnjohnson.wikia.com/	"Shawn Johnson Wiki"	86	1, 1	1, 1
http://toaexa.wikia.com/	"Toa exa Wiki"	326	104, 2, 1, 1	214, 1, 1, 0, 0
http://11-wwe-wrestlers-recently-released.wikia.com/	"11 WWE Wrestlers Recently RELEASED Wiki"	78	2, 1	3, 1
http://parax284.wikia.com/	"Parax 284 Wiki"	1050	629, 18, 10, 9, 8, 5, 4, 3, 3, 3, 3, 2, 2, 1, 1, 1, 1, 1, 1, 1, 0, 0, 0, 0	208, 67, 2, 1
http://alchestbreach.wikia.com/	"AlChestBreach Wiki"	21458	3107, 2072, 1710, 659, 546, 529, 326, 310, 304, 242, 214, 212, 202, 184, 136, 132, 119, 112, 109, 102, 100, 99, 84, 84, 77, 76, 75, 67, 61, 60, 60, 56, 51, 46, 42, 41, 35, 35, 29, 29, 28, 26, 25, 25, 25, 24, 23, 23, 22, 21, 21, 21, 19, 19, 19, 19, 19, 18, 17, 17, 17, 17, 17, 17, 16, 15, 15, 14, 14, 14, 14, 13, 13, 13, 13, 13, 13, 12, 12, 12, 12, 12, 12, 12, 11, 11, 11, 10, 10, 10, 10, 10, 10, 10,…	2125, 206, 26, 24, 6, 4, 3, 2, 2, 2
http://pl.thefutureofeuropes.wikia.com/	"PrzyszłośćEuropy Wiki"	148	1, 1	1, 1
http://american-ghost-jack.wikia.com/	"American Ghost Jack Wikia"	236	56, 20, 14, 10, 1, 1, 1	94, 13, 5, 2, 1
http://betastrophe.wikia.com/	"Betastrophe Wiki"	157	69, 1	2, 1
http://ru.minecraftmyphs.wikia.com/	-1	-1	-1	-1
http://summer-fun.wikia.com/	"Summer Fun Wiki"	272	2	208, 3, 2
http://nwodrevisedproject.wikia.com/	"NWoD Revised Project Wiki"	1031	447, 90, 4, 1, 1	210, 23, 1
http://papersplease.wikia.com/	"Papers Please Wiki"	26134	5631, 778, 466, 441, 395, 188, 186, 176, 107, 104, 94, 86, 84, 82, 79, 76, 71, 65, 60, 57, 55, 55, 53, 52, 47, 46, 42, 42, 40, 39, 38, 33, 33, 29, 28, 26, 26, 26, 25, 25, 24, 24, 23, 22, 21, 20, 20, 19, 18, 18, 18, 17, 16, 16, 16, 16, 16, 16, 15, 15, 15, 15, 15, 14, 14, 14, 14, 14, 14, 13, 13, 13, 13, 13, 13, 13, 12, 12, 12, 12, 12, 12, 12, 11, 11, 11, 11, 11, 11, 10, 10, 10, 10, 10, 10, 10, 9, 9…	2695, 2013, 254, 208, 18, 15, 6, 5, 2, 2
http://pl.kwadratowa-masakra.wikia.com/	"Kwadratowa Masakra Wiki"	339	116, 37, 2, 1, 1, 1	45, 24, 18, 5, 1
http://earthrun.wikia.com/	"Éarthrun Wiki"	526	407, 1	75, 4, 2, 2
http://meadow-clan.wikia.com/	"Meadow Clan’s Wiki"	86	1, 1	1, 1
http://pt-br.the-walking-dead-telltale-games.wikia.com/	"Wiki The Walking Dead Telltale Games"	24	3, 1	1, 1
http://readingminds-fanfiction.wikia.com/	"ReadingMind's fanfiction Wikia"	1146	809, 98, 19, 19, 9, 5, 3, 3, 3, 2, 1, 1, 1, 1	81, 27, 11, 4, 4, 3
http://scenario-where-no-one-has-gone-b.wikia.com/	"Scenario where no one has gone before Wiki"	1025	891, 1	75, 6, 5, 2, 1
http://pt-br.lucifer.wikia.com/	"Wiki Lucifer"	163	121, 10, 1	20, 11, 2, 1
http://es.troll-fabio.wikia.com/	"Troll Fabio Wiki"	100	5, 1	90, 9, 2
http://thepreprehistoricmod.wikia.com/	"The Pre-Prehistoric Mod Wiki"	283	46, 12, 1, 1	208, 8, 2
http://vi.oxygennotincludedvn.wikia.com/	-1	-1	-1	-1
http://xgirls.wikia.com/	"X-girls Wikia"	189	96, 1	79, 6, 2, 2, 1
http://makorays.wikia.com/	"Mako Rays Wiki"	208	94, 6, 5, 4, 1	8, 4
http://senju.wikia.com/	"Senju Wiki"	257	26, 2, 1, 1	215, 6, 0
http://tr.esrarengiz-kasaba.wikia.com/	"Esrarengiz Kasaba Wikia"	121	80	18, 8, 2, 2, 1
http://eflarchives.wikia.com/	"EFL Wiki"	132	47, 1	75, 4, 2, 2
http://characters.wikia.com/	"Fictional Characters Wiki"	93057	10550, 7719, 6664, 3640, 3598, 3075, 2483, 2373, 2276, 2248, 2180, 2003, 1292, 1242, 1232, 1132, 1098, 947, 850, 842, 771, 707, 699, 619, 574, 496, 490, 412, 410, 388, 384, 357, 327, 326, 322, 307, 271, 263, 259, 246, 246, 238, 236, 234, 233, 214, 211, 209, 207, 205, 181, 176, 172, 165, 160, 152, 147, 144, 142, 141, 130, 122, 119, 117, 117, 114, 110, 106, 101, 99, 92, 87, 80, 78, 78, 75, 70, 69, …	1540, 1529, 914, 502, 259, 37, 13, 10, 1, 1, 1, 1, 1, 1
http://zh.discogs.wikia.com/	"唱片资料 维基"	27	4	18, 2, 1, 1
http://bethanymota.wikia.com/	"Macbarbie07 Wiki"	331	12, 3, 1, 1, 1, 1	209, 29, 28, 4
http://es.phineasyferd.wikia.com/	"Wiki Phineas y ferd"	207	92, 2, 1, 1	94, 7, 6, 2, 1, 0
http://th.ingress.wikia.com/	"Thai Ingress Wiki"	342	108, 61, 37, 30, 22, 11, 6, 3	18, 3, 1
http://pastacharacters.wikia.com/	"Pasta characters Wiki"	902	404, 11, 5, 5, 5, 5, 4, 4, 3, 3, 2, 2, 2, 2, 1, 1, 1, 1, 1, 1, 1, 1, 1	208, 79, 12, 4, 3, 2
http://if-youre-a-cool-guy-put-on-your-name-on-this.wikia.com/	"If you're a cool guy put on your name on this Wiki"	97	10, 1	2, 1, 1
http://all-of-red-from-the-pack-of-horrid-howls.wikia.com/	"All of Red from the Pack of Horrid Howls Wiki"	318	11, 3, 1, 1, 0	81, 21, 15, 2
http://snkplaymore.wikia.com/	"Snk Playmore Wiki"	257	17, 15, 2, 2	215, 3, 1, 0, 0
http://ja.alljohnnys.wikia.com/	"ジャニーズ総合 Wiki"	157	38, 1	108, 4, 2, 1
http://crashkandicoot.wikia.com/	"Crashkandicoot Wiki"	632	122, 34, 24, 10, 10, 5, 4, 4, 3, 2, 1, 1, 0	77, 72, 71, 1
http://ru.spotstar.wikia.com/	"Трилогия о Пятнозвезде вики"	407	129, 29, 1, 1	221, 6, 5, 2, 1
http://ru.kagakuadv.wikia.com/	"Kagaku Adventure вики"	755	151, 141, 19, 4, 3, 1, 1, 1, 1, 1	251, 50, 8, 5, 2, 2, 0
http://rytendo-the-legend-of-the-stars.wikia.com/	-1	-1	-1	-1
http://thebatman.wikia.com/	"Batman Wiki"	381	28, 25, 23, 9, 9, 2, 2, 1, 1, 1, 1, 1, 1	218, 32, 4, 4, 2, 1, 0, 0
http://msnikki.wikia.com/	-1	-1	-1	-1
http://pt-br.novelacarrossel2012.wikia.com/	"Wiki Carrossel"	155	4	18, 11, 4, 3
http://nepptujia.wikia.com/	"Nepptujia Wiki"	224	136, 1	78, 4, 3, 2, 2
http://de.bcsrpg.wikia.com/	"Bund der Com-Staaten Wiki"	355	174, 47, 12, 1	90, 10, 7, 2
http://kingdomofinfnitedarkness.wikia.com/	"KingdomofInfniteDarkness Wiki"	269	58, 1	205, 1, 1
http://darkness-springs.wikia.com/	"Darkness Springs Wiki"	245	10, 1, 1, 1, 1, 1	222, 4, 1, 0, 0
http://light-echoes.wikia.com/	"Light Echoes Wiki"	210	86, 24, 13, 6, 1	75, 4, 2, 2
http://harekon.wikia.com/	"Hare Kon Wiki"	174	26, 12, 9, 4, 1	94, 7, 3, 3, 2, 2, 1
http://house-vela.wikia.com/	-1	-1	-1	-1
http://britishtouringcarchampionship.wikia.com/	"British Touring Car Championship Wiki"	294	35, 28, 4, 1, 1	209, 5, 4, 2, 2, 1
http://thesuperdog19.wikia.com/	"TheSuperdog19 Wikia"	1023	56, 32, 21, 19, 12, 10, 6, 6, 5, 3, 2, 2, 2, 1, 1, 1, 1, 1	707, 38, 21, 3, 2, 2
http://es.agarz-shippuden.wikia.com/	"AgarZ Shippuden Wiki"	105	1, 1	3, 1
http://tokyoyakuza.wikia.com/	"Tokyo Yakuza Wiki"	213	8, 3, 2, 1, 1, 1	94, 22, 18, 2, 1
http://fairytalepop.wikia.com/	"Fairytalepop Wiki"	128	1	97, 2, 1, 1, 1
http://fr.wikidoublage.wikia.com/	"Wiki Doublage français"	9497	4596, 463, 417, 314, 218, 215, 120, 99, 57, 45, 40, 27, 24, 20, 19, 16, 15, 15, 14, 13, 13, 12, 11, 11, 11, 10, 9, 8, 8, 7, 7, 6, 6, 5, 5, 4, 4, 4, 4, 4, 4, 4, 4, 3, 3, 3, 3, 3, 3, 3, 3, 3, 3, 3, 3, 3, 2, 2, 2, 2, 2, 2, 2, 2, 2, 2, 2, 2, 2, 2, 2, 2, 2, 2, 2, 2, 2, 2, 2, 2, 2, 1, 1, 1, 1, 1, 1, 1, 1, 1, 1, 1, 1, 1, 1, 1, 1, 1, 1, 1, 1, 1, 1, 1, 1, 1, 1, 1, 1, 1, 1, 1, 1, 1, 1, 1, 0, 0, 0	594, 207, 99, 12, 3, 3, 0
http://pl.gobasy.wikia.com/	"Gobasy Wikia"	279	65, 18, 11, 5, 1	53, 28, 20
http://pl.vcds.wikia.com/	"VCDS Wiki"	156	10, 1	1, 1
http://the-stuffies.wikia.com/	"The Stuffies Wiki"	99	11, 1	2, 1
http://wiringup.wikia.com/	"Wiring Up Wiki"	408	94, 11, 2, 2, 2, 1	279, 6, 5, 2
http://livinginnewyork.wikia.com/	"Living In New York Wikia"	164	64, 1, 1	81, 8, 6, 2, 2, 2
http://universal-habitats.wikia.com/	"Universal Habitats Wiki"	189	77, 1	94, 7, 2, 1
http://dtvm.wikia.com/	"DTVM Wiki"	433	52, 42, 41, 25, 22, 3, 1	206, 24, 1
http://brysonvideogame.wikia.com/	"BrysonVideoGame Wiki"	330	88, 2, 1, 1	208, 8, 5, 4
http://horrible-art-and-literature.wikia.com/	"Horrible Art and Literature Wiki"	161	31, 10, 8, 7, 2, 1	81, 17, 6, 2, 1
http://ru.gwent.wikia.com/	"Gwent вики"	205	68, 18, 1, 0	103, 10, 2
http://dnce.wikia.com/	"DNCE Wikia"	130	21, 6, 5, 3, 1, 1	81, 10, 3, 2
http://ru.animesailormoon.wikia.com/	"Аниме "Сейлор Мун" вики"	299	45, 3, 1	216, 3, 3, 1, 1
http://cwamilitarysquads.wikia.com/	"Star Wars Military Squads Wiki"	13798	2118, 1351, 1169, 902, 779, 693, 557, 541, 460, 237, 216, 206, 164, 156, 141, 122, 88, 84, 77, 71, 58, 56, 51, 50, 44, 42, 41, 40, 38, 37, 36, 32, 32, 31, 30, 30, 30, 29, 29, 29, 23, 23, 21, 21, 20, 19, 18, 17, 17, 16, 16, 16, 13, 11, 10, 9, 9, 9, 8, 8, 7, 7, 6, 6, 6, 6, 6, 5, 5, 5, 4, 4, 4, 3, 3, 3, 3, 3, 2, 2, 2, 2, 2, 2, 2, 2, 2, 1, 1, 1, 1, 1, 1, 1, 1, 1, 1, 1	374, 321, 208, 2, 1, 1
http://pl.nasze-my-little-pony.wikia.com/	"Nasze My Little Pony Wiki"	158	13, 1	3, 2
http://fr.lsgames.wikia.com/	"Wiki LSGames"	133	11, 1	3, 1
http://de.die-chroniken-der-clans.wikia.com/	"Die Chroniken der Clans Wiki"	14973	12754, 2, 1, 0, 0	87, 5, 4, 4, 3, 3
http://waynesworld.wikia.com/	"Wayne's World Wiki"	720	60, 56, 45, 42, 38, 26, 19, 12, 11, 10, 9, 7, 7, 6, 5, 4, 3, 3, 3, 3, 2, 2, 2, 2, 1, 1, 1, 1, 1, 1, 1, 1, 1, 1	51, 37, 4, 3, 2, 2, 1, 0
http://amueig.wikia.com/	"裳萌恫旱擞募认干睬短倘诜级亮艺涝趁贝岸居 Wiki"	85	1, 0	1, 1
http://big-brother-season-2.wikia.com/	"Big Brother Season 2 Wiki"	166	81, 1	1, 1
http://desert-safari-deals-and-best-offers.wikia.com/	-1	-1	-1	-1
http://es.qrlatecnologiadelsigloxxi.wikia.com/	"Wiki QR: la tecnología del siglo XXI"	171	65, 1	95, 2, 1, 1, 1
http://ru.myagiki.wikia.com/	"Myagiki вики"	119	7, 1	1, 1
http://vi.bungou-stray-dogs.wikia.com/	"Wikia Bungou Stray Dogs"	324	119, 51, 1	4, 3
http://fantasystoriesbysandra.wikia.com/	"Sandra's Fantasy Stories Wiki"	637	532, 1	94, 1, 1
http://funnybobs.wikia.com/	"Funny Bobs Wiki"	255	20, 2, 1, 1, 1	220, 3, 1, 0, 0
http://taothlw.wikia.com/	"The Adventures of Tibbs Hodgeman and Lost World Wikia"	846	307, 10, 1	78, 10, 4, 2, 2
http://kevin-hurdleston.wikia.com/	"Kevin Hurdleston Wiki"	89	2, 1	80, 9, 2, 2
http://akb0048rp.wikia.com/	"AKB0048 Roleplaying Wiki"	334	12, 12, 6, 4, 4, 4, 4, 4, 3, 3, 3, 3, 2, 2, 2, 1, 1, 1	209, 36, 4, 2
http://deckquest.wikia.com/	"Deck Quest Wiki"	493	285, 115, 1	5, 2
http://blockheads-the.wikia.com/	"The Blockheads Wiki"	348	86, 22, 1, 1	208, 13, 4, 2, 1
http://fallout-who.wikia.com/	"Fallout Who Wiki"	108	20, 1	75, 4, 3, 2, 2
http://przepisnazycie.wikia.com/	"Przepisnazycie Wiki"	477	318, 41, 19, 7, 5, 4, 4, 1, 1	41, 10, 6, 4, 0
http://pl.jezynka-wargame.wikia.com/	"Jeżynka Wargame Wiki"	554	339, 24, 7, 7, 5, 3, 1, 1, 1	141, 8, 6, 5, 4
http://theblahblahtest.wikia.com/	"Theblahblahtest Wiki"	90	5, 1	1, 1
http://es.saovalenetwork.wikia.com/	"SAO-Valenetwork Wiki"	104	1, 0	3, 1
http://parable.wikia.com/	"The Paradoxical Parable Wiki"	1988	1333, 132, 65, 33, 8, 6, 6, 5, 5, 2, 2, 1, 1, 1, 1	207, 51, 1, 0
http://rubyrose.wikia.com/	-1	-1	-1	-1
http://cutiematt.wikia.com/	"CutieMatt Wiki"	86	1, 0	1, 1
http://vestfynspersonaleforening.wikia.com/	"Vestfyns personaleforening Wiki"	237	2, 1, 0	227, 3, 2, 1
http://winx-club-series.wikia.com/	"Winx Club Series Wiki"	553	468, 1	3, 2
http://russianhistory.wikia.com/	"Rus to Russia Wikia"	129	22, 1	94, 5, 2, 1, 1
http://es.reah.wikia.com/	"Reah Wiki"	110	6, 1	99, 9, 2
http://quebec-treasures.wikia.com/	"Quebec Treasures Wikia"	273	181, 1	83, 6, 2, 2, 1
http://fictional-world.wikia.com/	"Fictional World Wiki"	173	23, 2, 1, 1	80, 12, 4, 4, 3, 2, 2
http://es.avalice-archives-espanol.wikia.com/	"Avalice Archives Español/Freedom Planet Wiki Español Wiki"	109	7, 1	95, 9, 2
http://it.kylexy.wikia.com/	"Kyle XY Wiki"	133	106, 1, 1	17, 3, 3, 2
http://es.wiki-skins.wikia.com/	"Wiki Skins Wiki"	161	57, 1	4, 2
http://bloxbits.wikia.com/	"BloxBits Wiki"	119	16, 5, 2, 1	80, 11, 4, 3, 2
http://5erpg.wikia.com/	"Quinta Era: o Fim do Império Wiki"	349	177, 48, 5, 3, 1	7, 4
http://soniccrossoverseries.wikia.com/	"Sonic Crossover Series Wiki"	264	49, 1	206, 4, 2, 1, 1
http://skiinstructor.wikia.com/	"Ski Instructor Wiki"	376	94, 4, 3, 1	208, 20, 2, 1
http://es.fatal-labylinth.wikia.com/	"Wikia Fatal Labylinth"	500	1	199, 6, 2, 1
http://vi.popopoppai.wikia.com/	"Wikia Popopoppai"	115	12, 1, 1	2, 2
http://malverse.wikia.com/	"Malverse Wiki"	193	104, 3, 1	1, 1
http://new-luxberg.wikia.com/	"New Luxberg Wikia"	172	54, 18, 1	83, 9, 3, 2, 2
http://a-better-tomorrow.wikia.com/	"A Better Tomorrow Wiki"	123	37, 1	3, 1
http://cedar-fair-parks.wikia.com/	"Cedar Fair Wiki"	87	1, 1	1, 1
http://survivor-in-roblox.wikia.com/	"Survivor Wiki"	88	3, 1	1, 1
http://allodsdb.wikia.com/	"Allods Database Wiki"	238	11, 2, 1, 1	219, 1, 1, 0, 0
http://asiantvfeet.wikia.com/	-1	-1	-1	-1
http://es.informatica-lo-basico.wikia.com/	"INFORMÁTICA LO BÁSICO Wiki"	110	6	95, 9, 3, 2
http://pl.super-filmy.wikia.com/	-1	-1	-1	-1
http://iwanttobeadmin.wikia.com/	"Iwanttobeadmin Wiki"	86	1, 1	1, 1
http://es.tareas-de-tecnologia.wikia.com/	"Tareas de tecnologia Wiki"	106	2, 1	4, 2
http://pripara-fanon.wikia.com/	"PriPara Fanon Wiki"	10743	1650, 865, 723, 646, 644, 552, 428, 410, 407, 366, 340, 339, 283, 199, 138, 137, 134, 128, 119, 105, 88, 74, 64, 51, 47, 44, 43, 35, 34, 33, 33, 30, 22, 21, 20, 19, 19, 19, 16, 15, 15, 14, 13, 12, 12, 11, 11, 11, 10, 10, 8, 7, 7, 7, 7, 7, 7, 6, 6, 6, 5, 5, 4, 4, 4, 3, 3, 3, 3, 3, 3, 3, 2, 2, 2, 2, 2, 2, 2, 2, 2, 2, 2, 2, 1, 1, 1, 1, 1, 1, 1, 1, 1, 1, 1, 1, 1	231, 141, 96, 22, 11, 10, 3, 1
http://pt.quinta-das-drogas.wikia.com/	"Wiki Quinta das Drogas"	26	1, 1	3, 1
http://es.zhuzhus.wikia.com/	"Frankie y los Zhu Zhu Pets Wiki"	169	34, 9, 1, 0	99, 9, 4, 3, 2
http://official-roghoul.wikia.com/	"Official Ro-Ghoul Wiki"	91	3, 1	1, 1, 1
http://the-realms-rpg.wikia.com/	-1	-1	-1	-1
http://scrubby-dubby-saga.wikia.com/	"Scrubby Dubby Saga Wikia"	22647	11537, 1486, 1315, 742, 598, 518, 464, 339, 183, 108, 87, 77, 49, 36, 34, 27, 20, 18, 17, 17, 16, 14, 14, 13, 12, 12, 10, 9, 7, 7, 7, 7, 7, 6, 6, 6, 5, 5, 5, 4, 4, 4, 4, 4, 4, 4, 4, 3, 3, 3, 3, 3, 2, 2, 2, 2, 2, 2, 2, 2, 2, 2, 2, 1, 1, 1, 1, 1, 1, 1, 1, 1, 0	2057, 707, 251, 131, 31, 26, 16, 5, 5
http://pt-br.enrolados.wikia.com/	"Wiki Enrolados"	81	28, 3, 1, 1	20, 12, 2
http://masun-friends.wikia.com/	"Masun & Friends Wiki"	116	34, 6, 1	3, 1
http://mhpnhswantri.wikia.com/	"MHPNHS wan tri Wiki"	269	54, 1	206, 4, 2, 2, 0
http://es.enemigointimo.wikia.com/	"Enemigo íntimo Wiki"	100	1, 1	1, 1
http://independenceday.wikia.com/	"Independence Day Wiki"	15861	6876, 946, 735, 384, 306, 293, 248, 234, 156, 152, 145, 105, 89, 79, 77, 73, 69, 53, 53, 42, 39, 37, 37, 35, 34, 31, 30, 28, 28, 27, 23, 22, 22, 21, 21, 21, 19, 19, 17, 16, 16, 16, 15, 14, 13, 13, 12, 12, 11, 11, 10, 9, 9, 9, 9, 9, 8, 8, 8, 8, 8, 8, 7, 7, 7, 7, 7, 7, 7, 7, 7, 6, 6, 6, 6, 6, 5, 5, 5, 5, 5, 5, 5, 5, 5, 5, 5, 5, 5, 5, 4, 4, 4, 4, 4, 4, 4, 4, 4, 4, 4, 4, 4, 3, 3, 3, 3, 3, 3, 3, 3, 3,…	696, 456, 212, 82, 76, 47, 3, 2, 2, 0
http://es.miss-venezuela-habbo-2010.wikia.com/	"Miss Venezuela Habbo 2010 Wiki"	101	1, 1	1, 1
http://es.robotandmonster.wikia.com/	"Wiki Robot & Monster"	272	5, 4, 1, 0	95, 16, 14, 6, 1
http://liste1.wikia.com/	"Liste1"	2898	849, 230, 30, 14, 12, 4, 3, 2, 2, 2, 2, 2, 1, 1, 1, 1, 1, 1	1278, 253, 32, 6, 5, 2, 1
http://publichealthnewparadigms.wikia.com/	"PUBLIC-HEALTH NEW PARADIGMS Wiki"	295	70, 1, 1	208, 3, 2, 1
http://regularshowfanpage.wikia.com/	"RegularShowFanPage Wiki"	246	23, 3, 1, 1	210, 4, 3
http://cyberbully.wikia.com/	"Cyberbully Wiki"	2673	71, 67, 39, 33, 16, 16, 15, 14, 13, 9, 9, 7, 7, 6, 5, 4, 4, 4, 4, 4, 4, 3, 3, 3, 3, 3, 3, 2, 2, 2, 2, 2, 2, 2, 2, 1, 1, 1, 1, 1, 1, 1, 1, 1, 1, 1, 1, 1, 1, 1, 1, 1, 1, 1	333, 208, 24, 2, 1, 0
http://ru.fantobaz.wikia.com/	-1	-1	-1	-1
http://mahou-project.wikia.com/	"M.A.H.O.U. Project Wiki"	306	73, 52, 25, 22, 19, 10, 4, 3, 1	2, 1, 1
http://thesimsgta.wikia.com/	"Sims 3 and GTA Wiki"	230	13, 2, 1, 1	209, 2, 0
http://oc--academy.wikia.com/	"OC Academy Wiki"	445	106, 21, 10, 7, 6, 5, 3, 1, 1, 1	211, 30, 2, 1
http://total-drama-roleplay-redux.wikia.com/	"Total Drama Roleplay Redux Wiki"	105	14, 14, 1	5, 2
http://wave9nut-crashes-cartoon-network.wikia.com/	"Wave9Nut Crashes Cartoon Network Wiki"	93	18, 1	4, 1
http://es.historiasencastellano.wikia.com/	"Wikia Historias Wiki"	253	137, 2	2, 1
http://tbbhg.wikia.com/	"TBBHG Wikia"	201	96, 1	95, 5, 1
http://ru.beholder.wikia.com/	"BeHolder вики"	124	14, 1, 0	98, 5, 3, 3, 2
http://forgotten-ashes.wikia.com/	"Forgotten Ashes Wikia"	255	143, 1	78, 8, 3, 2, 2
http://majin-bone.wikia.com/	"Majin Bone Wiki"	7732	4234, 828, 462, 235, 203, 105, 41, 29, 17, 11, 7, 4, 4, 3, 3, 2, 2, 2, 2, 2, 2, 2, 2, 2, 1, 1, 1, 1, 1, 1, 1, 1, 1, 0	210, 130, 89, 7, 4, 3, 2, 1
http://8bit.wikia.com/	"8bit Wiki"	1905	377, 326, 208, 141, 133, 120, 92, 49, 42, 42, 36, 35, 21, 15, 15, 5, 4, 3, 3, 3, 2, 2, 2, 2, 2, 1, 1, 1, 1, 1, 1, 1, 1, 1, 1, 1, 1, 0	101, 43, 36, 5, 4, 3, 2, 0, 0
http://ru.wild-wolves-game.wikia.com/	"Wild Wolves вики"	177	30, 18, 10, 1, 0	7, 3
http://the-randometer.wikia.com/	"The Randometer Wikia"	149	37, 1	80, 7, 2, 1
http://pl.battle-for-dream-island-wlasne-postacie.wikia.com/	"Battle For Dream Island Własne Postacie Wiki"	838	161, 135, 118, 48, 46, 24, 11, 8, 4, 2, 1	47, 28, 17, 2, 1
http://ru.crystal-violets-mlpfim.wikia.com/	"Crystal Violet's MLP:FiM вики"	343	117, 109, 63, 32, 3, 2, 2, 1, 1, 1, 1, 1, 0	2, 2, 1
http://yateesh.wikia.com/	"Yateesh Wiki"	85	1, 0	1, 1
http://sega-genesis-music-tutorial.wikia.com/	"Sega Genesis Music Tutorial Wiki"	233	19, 1	208, 1, 1
http://zendaya.wikia.com/	"Zendaya Wiki"	4581	1786, 318, 185, 138, 105, 69, 60, 57, 51, 51, 48, 34, 26, 26, 25, 23, 17, 13, 12, 11, 11, 9, 9, 8, 8, 8, 8, 8, 7, 7, 6, 6, 6, 6, 6, 5, 5, 5, 5, 5, 5, 5, 4, 4, 4, 3, 3, 3, 3, 3, 3, 3, 2, 2, 2, 2, 2, 2, 2, 2, 2, 2, 2, 2, 2, 2, 2, 2, 2, 2, 2, 2, 2, 1, 1, 1, 1, 1, 1, 1, 1, 1, 1, 1, 1, 1, 1, 1, 1, 1, 1, 1, 1, 1, 1, 1, 1, 1, 1, 0, 0, 0	321, 240, 209, 7, 4, 3, 2, 1, 0
http://zh.chinese-version-vocaloid.wikia.com/	"Chinese Version Vocaloid Wiki"	31	1, 1	1, 1
http://batmanencyclopedia.wikia.com/	"BatmanEncyclopedia Wiki"	101	10, 3, 1	5, 2
http://es.realm-of-the-mad-god.wikia.com/	"Wiki Realm of the mad god"	155	48, 1	95, 6, 2, 1, 1
http://zh.chanyanyi587.wikia.com/	"Chanyanyi587 Wiki"	30	1, 0	1, 1
http://es.brasil14.wikia.com/	"Wiki Brasil14"	294	190, 1	95, 1, 1, 1
http://imadumbloserocs.wikia.com/	"Imadumbloser-ocs Wiki"	109	22, 1	3, 1
http://ko.storylabyrinth.wikia.com/	"설정 놀이 소모임 위키"	477	284, 57, 49, 35, 1	18, 2, 1, 1
http://es.shirlygallardoridriguez08.wikia.com/	"Shirlygallardoridriguez08 Wiki"	101	1, 1	1, 1
http://fluffypedia.wikia.com/	"Fluffypedia Wiki"	3070	185, 114, 113, 78, 71, 56, 54, 50, 41, 39, 33, 30, 30, 24, 23, 21, 21, 19, 18, 16, 15, 15, 14, 13, 13, 13, 12, 11, 11, 9, 9, 7, 5, 5, 5, 4, 4, 4, 4, 3, 3, 3, 2, 2, 2, 2, 2, 2, 2, 2, 2, 2, 1, 1, 1, 1, 1, 1, 1	268, 218, 211, 21, 13, 12, 9, 4, 2
http://eeveeloveyou.wikia.com/	"EeveeLoveYou Wiki"	255	36, 1	210, 1, 1
http://fr.event-horizon-fr.wikia.com/	"Wikia Event Horizon fr"	320	203, 1	106, 6, 2, 1
http://kung-fu-panda.wikia.com/	"Kung Fu Panda Wiki"	310	69, 6, 1, 1	208, 6, 2, 2, 1
http://my-singing-monsters-fan.wikia.com/	"My Singing Monsters Fan Wiki"	111	15, 2, 1, 1	3, 3
http://ivetesangalo.wikia.com/	"Wiki Ivete Sangalo"	289	10, 1	26, 19, 18, 2, 2
http://ru.bobbyandnightmares.wikia.com/	"Бобби и ночные кошмары вики"	122	12, 1	4, 2
http://es.herramientas-colaborativass.wikia.com/	"Herramientas colaborativass Wiki"	108	5, 1	3, 1
http://wiggles-chase.wikia.com/	"Wiggles Chase Wiki"	361	86, 6, 4, 4, 2, 2, 1	207, 15, 6, 2, 1, 0
http://fr.cdcote.wikia.com/	"Wiki CDCote"	174	13, 12, 6, 5, 4, 1, 1	13, 6
http://chnightat.wikia.com/	"Ch-night-at Wiki"	408	47, 40, 18, 14, 12, 8, 6, 5, 4, 4, 3, 3, 2, 1, 1, 1, 1, 1, 1, 1, 1, 0	96, 47, 26, 2, 1
http://supersmashbrosdatabase.wikia.com/	"Super Smash Bros. Wiki"	88	3, 1	1, 1
http://wikiwand.wikia.com/	"Wikiwand Wiki"	699	590, 6, 2, 2, 1, 0	6, 3, 3
http://twogag.wikia.com/	"Two Guys and Guy Wiki"	390	138, 7, 1	209, 5, 5, 4
http://totaldramajungleseasons.wikia.com/	"Total Drama Jungle Seasons Wiki"	430	1, 1	206, 4, 2, 2, 1, 0
http://xenia-franklins-video-collection.wikia.com/	"Xenia Franklin's Video Collection Wiki"	102	17, 1	3, 1
http://meme-dictionary.wikia.com/	"Meme Dictionary Wikia"	1515	105, 97, 90, 76, 68, 59, 36, 32, 32, 23, 22, 22, 21, 21, 19, 18, 17, 15, 15, 14, 11, 9, 9, 8, 7, 7, 7, 7, 6, 5, 5, 5, 5, 4, 4, 4, 4, 3, 3, 3, 2, 2, 2, 2, 2, 2, 2, 2, 2, 2, 1, 1, 1, 1, 1, 1, 1, 1, 1, 1, 1, 1, 1, 1, 1, 1, 1, 1, 1, 1, 1, 1, 1, 1, 1, 1, 1, 1, 1, 1, 1, 1, 1, 0, 0, 0, 0, 0	139, 81, 76, 18, 9, 3
http://andre-tv-series.wikia.com/	"Andre Wikia"	148	59, 1	84, 6, 2, 1
http://totaldramafuture.wikia.com/	"Total Drama Island Wiki"	504	153, 2, 1, 1, 1, 1, 1	81, 14, 5, 1, 0, 0
http://valkyrieprofile.wikia.com/	"Valkyrie Profile Wiki"	12360	4785, 842, 576, 275, 274, 166, 132, 115, 102, 95, 92, 85, 78, 75, 73, 59, 52, 50, 49, 48, 47, 47, 38, 36, 35, 33, 32, 31, 31, 31, 30, 29, 28, 28, 28, 27, 26, 24, 22, 22, 20, 18, 18, 18, 17, 17, 17, 16, 14, 14, 14, 14, 14, 13, 12, 11, 11, 11, 11, 10, 10, 9, 9, 9, 8, 8, 7, 7, 7, 7, 6, 6, 6, 6, 6, 6, 6, 6, 5, 5, 5, 5, 5, 5, 5, 5, 5, 5, 4, 4, 4, 4, 4, 4, 4, 4, 4, 3, 3, 3, 3, 3, 3, 3, 3, 3, 3, 3, 3, 3…	689, 94, 58, 32, 27, 16, 5, 4, 4, 2, 0
http://c9global.wikia.com/	"C9 Continent of the 9th Seal Wiki"	1317	479, 56, 35, 22, 20, 20, 5, 3, 2, 1	80, 14, 13, 7, 4, 3
http://ghostsngoblins.wikia.com/	"Ghosts 'n Goblins Wiki"	3692	951, 888, 142, 132, 80, 78, 66, 50, 39, 35, 30, 26, 26, 23, 17, 15, 13, 12, 12, 12, 11, 11, 10, 10, 9, 8, 7, 6, 6, 5, 5, 5, 5, 4, 4, 4, 4, 4, 3, 3, 3, 3, 3, 3, 3, 2, 2, 2, 2, 2, 2, 2, 2, 2, 2, 2, 2, 2, 2, 1, 1, 1, 1, 1, 1, 1, 1, 1, 1, 1, 1, 1, 1, 1, 1, 1, 1, 1, 1, 1, 1, 1, 1, 1, 1, 1, 1, 0	209, 30, 10, 7, 5, 4, 4, 3, 2, 0
http://harvaultiurm.wikia.com/	"Harvaultiurm Wiki"	94	10, 1	75, 4, 3, 2, 2
http://hay-day-fanon.wikia.com/	"Hay day fanon Wiki"	308	82, 65, 15, 5, 1	94, 11, 4, 2, 1
http://es.five-nights-at-tubbyland.wikia.com/	"Wikia Five Nights at Tubbyland"	327	76, 33, 14, 8, 7, 4, 3, 2, 1	72, 19, 7, 5, 4, 3, 3
http://twelfthnight.wikia.com/	"Twelfth Night Wiki"	1935	1389, 99, 23, 15, 3, 3, 2, 2, 1, 1, 1	208, 42, 25, 3, 2, 1, 1, 1
http://fr.acteurs.wikia.com/	"Wiki Acteurs"	1751	1461, 14, 11, 5, 2, 1, 1	179, 11, 4, 1
http://es.club-de-dibujantes-mlp-fan-labor.wikia.com/	"Wiki Club de dibujantes mlp fan labor"	222	20, 18, 12, 10, 9, 6, 4, 2, 1	95, 19, 9, 1, 1
http://fr.vikings-war-of-clans.wikia.com/	"Wikia Vikings: War of Clans"	137	5, 1	108, 10, 4, 3
http://sid-jpop.wikia.com/	"SIDシド - Jpop Wiki"	102	13, 1	80, 9, 2, 2
http://pl.centrum-kma.wikia.com/	"Centrum Klubu Miłośników Autobusów Wiki"	96	1	47, 4, 1, 1
http://cherishorfatal.wikia.com/	"Cherish or Fatal? Wiki"	329	106, 2, 1, 1	214, 3, 0
http://fr.musi.wikia.com/	"Wiki Musique française"	137	20, 1	4, 2
http://ru.elderscrolls.answers.wikia.com/	"The Elder Scrolls Answers"	10898	49, 36, 32, 31, 27, 24, 23, 22, 18, 16, 16, 15, 14, 12, 10, 10, 10, 9, 8, 8, 8, 8, 7, 7, 6, 6, 6, 5, 5, 5, 5, 5, 5, 5, 5, 5, 4, 4, 4, 4, 4, 4, 4, 4, 3, 3, 3, 3, 3, 3, 3, 3, 3, 3, 3, 3, 3, 3, 3, 3, 3, 3, 3, 3, 2, 2, 2, 2, 2, 2, 2, 2, 2, 2, 2, 2, 2, 2, 2, 2, 2, 2, 2, 2, 2, 2, 2, 2, 2, 2, 2, 2, 2, 2, 1, 1, 1, 1, 1, 1, 1, 1, 1, 1, 1, 1, 1, 1, 1, 1, 1, 1, 1, 1, 1, 1, 1, 1, 1, 1, 1, 1, 1, 1, 1, 1, 1, 1…	4489, 79, 2, 2, 1
http://es.hora-de-aventura-latinoamerica.wikia.com/	"Wiki Hora de Aventura (Latinoamérica)"	126	14, 6, 1	95, 6, 2, 1, 1
http://writeyourownadventure.wikia.com/	"Write Your Own Adventure Wiki"	268	45, 1	209, 6, 1, 1
http://obelixandasterix.wikia.com/	"Asterix and Obelix Wiki"	258	30, 4, 2, 1, 1	210, 5, 0
http://ooanthukooksdyommtdtsmmtdtks.wikia.com/	"Exa Reviva Wiki"	190	98, 1	3, 1
http://goldambush.wikia.com/	"Gold Ambush Wiki"	181	85, 1, 0	78, 4, 3, 2, 2
http://lostfable.wikia.com/	"Lost Fable Wiki"	466	247, 122, 2, 1	75, 6, 4, 3, 2
http://cs.polandball.wikia.com/	"Polandball Wikia"	1520	422, 210, 108, 83, 62, 45, 40, 39, 23, 18, 16, 15, 13, 12, 11, 10, 10, 9, 9, 7, 7, 6, 4, 4, 3, 3, 3, 3, 2, 2, 2, 2, 2, 1, 1, 1, 1, 1	27, 13, 13, 9, 4, 3, 3
http://pt-br.houseki-no-kuni.wikia.com/	"Wiki Houseki no kuni"	34	9, 1	3, 1
http://the-end-of-disney.wikia.com/	"The End Of Disney Wiki"	140	34, 2, 1, 1	81, 11, 3, 2, 2, 1
http://es.fanloid-respuestas.wikia.com/	"Wiki Fanloid Respuestas"	198	5, 5, 4, 1, 1	95, 12, 6, 2, 1, 1
http://pt-br.familia-britanica.wikia.com/	"Wiki Familia Britanica"	20	1, 0	1, 1
http://psimod.wikia.com/	"Psi Wikia"	107	5, 1, 1	83, 13, 2, 2, 2
http://robert-abdel-samad.wikia.com/	"Robert Abdel Samad Wiki"	99	10, 1	2, 1, 1
http://clubpenguinwikifriends.wikia.com/	"Club Penguin wiki friends Wiki"	323	20, 16, 7, 6, 4, 3, 2, 2, 1, 1, 1, 1, 1, 0, 0, 0, 0, 0, 0	208, 31, 11, 4, 2, 0
http://elliot-rodger.wikia.com/	"Elliot Rodger Wikia"	527	105, 32, 26, 23, 13, 7, 6, 6, 5, 4, 4, 3, 3, 3, 3, 2, 1, 1, 1, 1, 1, 1, 1, 1, 1, 1, 1, 0, 0	81, 29, 27, 19, 11, 8, 1
http://clubpenguinvolcano.wikia.com/	"Club Penguin Volcano Wiki"	1090	170, 165, 86, 81, 76, 66, 47, 21, 19, 16, 15, 7, 7, 5, 3, 2, 2, 1, 1, 1, 1, 1, 0, 0	209, 49, 8, 4, 3, 2
http://fr.coding.wikia.com/	-1	-1	-1	-1
http://hasbrostudios.wikia.com/	"HasbroStudios Wiki"	91	5, 1	1, 1
http://my-little-pony-next-generation-fanon.wikia.com/	"My Little Pony Next Generation Fanon Wiki"	243	20, 5, 1	208, 2, 2, 1
http://about-the-arraiyluxian-patriarchy.wikia.com/	"About the Arraiyluxian Patriarchy Wiki"	91	6, 1	1, 1
http://pt-br.cp-br.wikia.com/	"Wiki Cp br"	46	24, 1	2, 1, 1
http://brave-brigade.wikia.com/	"Brave Brigade Wiki"	14986	4592, 3601, 1398, 400, 237, 208, 158, 103, 92, 82, 75, 73, 69, 66, 63, 51, 41, 40, 30, 26, 24, 24, 24, 23, 22, 22, 20, 19, 18, 16, 15, 15, 15, 14, 14, 13, 13, 13, 12, 12, 12, 11, 11, 11, 10, 9, 9, 9, 8, 8, 8, 8, 8, 8, 8, 8, 8, 7, 7, 7, 7, 7, 6, 6, 6, 6, 5, 5, 5, 5, 5, 5, 4, 4, 4, 4, 3, 3, 3, 3, 3, 2, 2, 2, 2, 2, 2, 2, 2, 2, 2, 2, 2, 2, 2, 2, 2, 2, 2, 2, 2, 2, 2, 2, 2, 1, 1, 1, 1, 1, 1, 1, 1, 1, 1…	489, 442, 97, 1
http://mariomakeramerica.wikia.com/	"SuperMarioMaker Wikia"	598	226, 133, 10, 6, 5, 4, 3, 2, 2, 2, 1, 1, 1, 1, 1, 1, 1, 1, 1, 1, 0	81, 32, 18, 5
http://versus-rp.wikia.com/	"Versus RP Wiki"	363	81, 21, 6, 4, 3, 3, 1	208, 13, 8, 1
http://es.angelicaguadalupe.wikia.com/	"Angelicaguadalupe Wiki"	107	3, 1	99, 9, 2
http://it.phyrexia.wikia.com/	"Phyrexian Wiki"	572	545, 1	20, 3, 2
http://digdeep.wikia.com/	"Digdeep Wiki"	91	2, 1	80, 9, 3, 2, 2
http://litinawiredworld.wikia.com/	"Literature in a Wired World Wiki"	3133	171, 54, 52, 50, 44, 44, 39, 38, 32, 32, 32, 31, 31, 30, 30, 29, 27, 25, 24, 24, 23, 23, 23, 22, 22, 22, 21, 21, 21, 21, 20, 20, 20, 20, 20, 20, 19, 19, 19, 19, 19, 18, 18, 18, 18, 18, 18, 18, 17, 17, 16, 16, 16, 16, 15, 15, 15, 14, 14, 13, 13, 13, 13, 13, 13, 13, 13, 13, 13, 12, 12, 12, 12, 12, 12, 11, 11, 11, 11, 11, 11, 10, 10, 10, 10, 10, 10, 9, 9, 9, 9, 9, 9, 9, 9, 9, 8, 8, 8, 8, 8, 8, 7, 7,…	398, 209, 12, 3, 2, 0
http://blootube.wikia.com/	"BlooTube Wiki"	378	153, 1	208, 4, 2, 1
http://dbzl.wikia.com/	"DBZL Wiki"	228	11, 1	209, 1, 1
http://td2.wikia.com/	"Total Drama 2 Wiki"	4556	2037, 1351, 227, 17, 7, 2, 1, 1, 1	209, 105, 1, 0
http://battle-royale-america.wikia.com/	"Battle Royale: American Wiki"	283	61, 1, 1, 1	207, 4, 1, 1
http://pullmymodel.wikia.com/	"PullMyModel Wiki"	110	19, 2, 1	5, 2
http://the-twelviverse.wikia.com/	"The Twelviverse Wiki"	192	85, 1	3, 1
http://es.taffyta-butterfly.wikia.com/	"Taffyta Butterfly Wiki"	99	1, 0	1, 1
http://morganwillettsbigbrother.wikia.com/	"MorganWillettsBigBrother Wiki"	1451	821, 279, 8, 6, 6, 6, 4, 4, 3, 2, 2, 2, 2, 2, 1, 1, 1, 1, 1, 1, 1, 1, 0, 0, 0, 0, 0, 0, 0, 0, 0, 0, 0, 0, 0, 0, 0, 0, 0, 0, 0, 0, 0, 0, 0, 0, 0, 0, 0, 0, 0, 0, 0, 0, 0, 0, 0, 0, 0, 0, 0, 0, 0, 0, 0, 0, 0, 0, 0, 0, 0, 0, 0, 0, 0, 0, 0, 0, 0, 0, 0, 0, 0, 0, 0, 0, 0, 0, 0, 0, 0, 0, 0, 0, 0, 0, 0, 0, 0, 0, 0, 0, 0, 0, 0, 0, 0, 0, 0, 0, 0, 0, 0, 0, 0, 0, 0, 0, 0, 0, 0, 0, 0, 0, 0, 0, 0, 0, 0, 0, 0, 0,…	42, 21, 0, 0, 0, 0, 0, 0, 0, 0, 0, 0, 0, 0, 0, 0, 0, 0, 0
http://testing-wiki-some-stuff.wikia.com/	-1	-1	-1	-1
http://fr.onepiece-rpg.wikia.com/	"Wiki One-Piece rpg"	1224	626, 29, 8, 5, 4, 2, 1, 1, 1, 1, 0	199, 128, 3, 2, 1
http://club-penguin-omniverse.wikia.com/	"Club Penguin Omniverse Wiki"	166	51, 7, 1	3, 2
http://death-battle-and-one-minute-melee-fannon.wikia.com/	"Death Battle And One Minute Melee Fanon Wiki"	543	6, 5, 5, 2, 1, 1, 1	94, 26, 21, 2, 1
http://whatever-dude.wikia.com/	"Whatever, dude Wiki"	761	653, 1	1, 1
http://onlysenseonline.wikia.com/	"Only Sense Online Wiki"	1807	380, 214, 212, 198, 176, 77, 75, 39, 32, 21, 18, 14, 14, 8, 5, 2, 1, 1, 1	94, 58, 37, 6, 4, 4, 2, 1
http://disneylifewithderek.wikia.com/	"Life with Derek Wiki"	760	381, 50, 30, 16, 7, 4, 2, 1, 1, 1, 1, 1, 1	208, 18, 8, 4, 2, 2, 0
http://introvertshaven.wikia.com/	-1	-1	-1	-1
http://alance-empire.wikia.com/	"The Alance Empire Wiki"	119	30, 1	1, 1
http://pl.gamesowa.wikia.com/	"Gamesowa Wiki"	172	23, 1	1, 1
http://es.momos-pros.wikia.com/	"Momos + pros Wiki"	101	2, 1	1, 1
http://animals-turned-into-stone.wikia.com/	"Animals Turned Into Stone Wiki"	293	205, 4, 1	78, 4, 2, 2
http://ru.sega-genesismega-drive.wikia.com/	-1	-1	-1	-1
http://bg.memory-alpha.wikia.com/	"Memory Alpha"	4724	2773, 1099, 90, 82, 62, 21, 15, 11, 7, 5, 5, 5, 5, 4, 4, 3, 3, 3, 2, 2, 2, 2, 2, 2, 2, 1, 1, 1, 1, 1, 0	416, 5, 4, 2, 1, 0, 0, 0
http://darksporearena.wikia.com/	"Darkspore Arena Wiki"	390	151, 1, 1, 1	209, 4, 0
http://fr.narutostormfantasy.wikia.com/	"Wiki NARUTO STORM FANTASY"	222	37, 1	179, 4, 1
http://ar.sonic.wikia.com/	"ويكي سونيك"	151	84, 10, 10, 6, 4	18, 7, 2, 1
http://lawl-equinox.wikia.com/	"Smash Bros Lawl Equinox Wiki"	1356	830, 54, 8, 4, 4, 1, 1	210, 30, 14, 4, 3, 1
http://fanonminifigures.wikia.com/	"Fanon Minifigure Wiki"	431	164, 39, 1, 1, 1	207, 16, 1, 0
http://monashlawelectives.wikia.com/	"Monash Law Electives Wikia"	246	113, 1	84, 9, 3, 2, 2, 2
http://synastrymusic.wikia.com/	"Synastry Wiki"	89	2, 1	1, 1, 1
http://thegodfatherfivefamiliesfrench.wikia.com/	"The Godfather Five Families French Wiki"	253	9, 6, 1	206, 8, 4, 2, 1
http://de.ersgutes.wikia.com/	"Ersguterjunge Wiki"	200	28, 2, 1	165, 1, 1, 0
http://beta-changes.wikia.com/	"Beta Changes Wiki"	6864	6606, 4, 1, 1	94, 10, 10, 1
http://shipwikia.wikia.com/	"Shipwikia Wiki"	280	47, 28, 19, 10, 9, 7, 3, 2, 2, 1, 1	94, 22, 11, 4, 2, 1, 1
http://hauntedhathaways.wikia.com/	"Haunted Hathaways Wiki"	10048	4595, 693, 253, 169, 149, 136, 118, 116, 97, 81, 75, 71, 65, 58, 53, 42, 36, 34, 34, 32, 29, 29, 25, 25, 22, 21, 20, 17, 16, 16, 14, 14, 14, 13, 13, 13, 12, 12, 11, 11, 10, 10, 9, 9, 9, 8, 8, 8, 8, 8, 8, 7, 7, 7, 7, 7, 6, 6, 6, 6, 6, 6, 5, 5, 5, 5, 5, 5, 5, 5, 5, 5, 5, 5, 5, 5, 4, 4, 4, 4, 4, 4, 4, 4, 4, 4, 4, 4, 4, 4, 4, 3, 3, 3, 3, 3, 3, 3, 3, 3, 3, 3, 3, 3, 3, 3, 3, 3, 3, 3, 3, 3, 3, 3, 3, 3, …	674, 388, 210, 25, 4, 3
http://missbananaverse.wikia.com/	"Missbananaverse Wiki"	89	5, 1	3, 1
http://agathachristiemystery.wikia.com/	"Agatha Christie Mystery Wiki"	300	56, 1	209, 11, 2, 1
http://boing.wikia.com/	"Boing Wiki"	76	10, 6, 2, 2, 1, 1, 1, 1	42, 4, 3, 2
http://es.evolucion-de-la-web-uacj-meeyaa.wikia.com/	"Evolucion de la web uacj meeyaa Wiki"	100	1, 0	1, 1
http://marvelousmrsmaisel.wikia.com/	"The Marvelous Mrs. Maisel Wiki"	262	138, 29, 1	5, 2
http://keroro.wikia.com/	"Keroro Wiki"	45833	8380, 7890, 3409, 1426, 1111, 1020, 711, 700, 527, 410, 378, 341, 284, 244, 237, 196, 172, 162, 160, 156, 138, 126, 120, 103, 100, 98, 88, 84, 83, 83, 76, 73, 72, 72, 72, 70, 70, 66, 65, 65, 61, 56, 56, 55, 53, 51, 48, 47, 46, 45, 43, 42, 42, 42, 42, 41, 41, 40, 40, 40, 39, 39, 38, 38, 37, 37, 35, 34, 34, 34, 32, 32, 31, 31, 31, 30, 29, 29, 26, 26, 24, 24, 24, 24, 23, 21, 21, 21, 20, 19, 19, 18, …	2841, 1425, 107, 63, 35, 34, 26, 6, 4, 4, 4, 1, 0
http://pl.rotjg.wikia.com/	"Realm of the Jasiek God Wiki"	147	1, 1	1, 1
http://adrian-and-blaze.wikia.com/	"Adrian and Blaze Wiki"	316	202, 1	94, 7, 3, 1
http://big-brother-down-under.wikia.com/	"Big Brother: Down Under Wikia"	142	45, 1	83, 6, 2, 2, 1
http://pl.theescapistpl.wikia.com/	"TheEscapistPl Wikia"	105	29, 1	53, 7, 2, 2
http://remotecontrol.wikia.com/	"MTV Remote Control Wiki"	2355	1963, 164, 5, 1	68, 10, 4, 2
http://es.tekken.wikia.com/	"Tekken Wiki"	12425	2615, 842, 710, 311, 293, 250, 240, 183, 170, 145, 96, 94, 60, 59, 56, 52, 44, 39, 38, 37, 37, 32, 31, 31, 28, 28, 27, 26, 26, 26, 26, 25, 25, 24, 24, 23, 23, 22, 20, 20, 19, 18, 16, 14, 13, 12, 12, 11, 10, 10, 10, 10, 10, 9, 9, 9, 9, 9, 8, 8, 8, 7, 7, 7, 7, 7, 6, 6, 6, 5, 5, 5, 5, 5, 5, 5, 5, 5, 4, 4, 4, 4, 4, 4, 4, 4, 4, 4, 4, 3, 3, 3, 3, 3, 3, 3, 3, 3, 3, 3, 3, 3, 3, 3, 3, 3, 3, 3, 3, 2, 2, 2,…	1243, 971, 54, 48, 32, 31, 5, 2, 1, 0, 0
http://wingsio.wikia.com/	"Wings.io Wikia"	435	58, 45, 18, 16, 11, 9, 6, 5, 4, 4, 3, 2, 2, 2, 2, 2, 1, 1, 1, 1	81, 37, 18, 7, 6, 3, 3
http://700ytest.wikia.com/	"700ytest Wiki"	131	45, 1	75, 4, 2, 2
http://animal-jam-storyforces.wikia.com/	-1	-1	-1	-1
http://de.black-mirror-fernseherie.wikia.com/	"Black Mirror (Fernseherie) Wiki"	127	28, 1	90, 4, 3, 2
http://fr.hitman-saga-fr.wikia.com/	"Wiki Hitman saga FR"	120	1, 1	1, 1
http://zanzarah.wikia.com/	"ZanZarah Wiki"	1797	686, 533, 29, 23, 20, 11, 5, 5, 5, 4, 3, 2, 2, 1, 1, 1, 1	219, 45, 7, 1, 0, 0
http://zh.civilopedia6.wikia.com/	"文明VI百科 Wiki"	137	106, 1	4, 2
http://terror-at-the-pizzeria-2-remastered.wikia.com/	"Terror at the PIzzeria 2: Remastered Wiki"	136	51, 1	4, 2
http://pl.mechaniczny.wikia.com/	"Mechaniczny Wiki"	160	7, 2, 1	3, 2
http://pl.meme.wikia.com/	"Meme Wiki"	393	63, 30, 16, 7, 7, 5, 3, 2, 1, 1	52, 28, 13, 2, 1, 1
http://zh.hotspot.wikia.com/	"HotSpot Wiki"	37	6, 1	3, 2
http://es.anime-ecchi.wikia.com/	"Wiki Ecchi"	155	46, 2, 1	95, 6, 2, 2, 1
http://fairy-tail-100-year-quest.wikia.com/	"Fairy tail 100 year quest Wiki"	87	1, 1	1, 1
http://fi.musaa-parasta.wikia.com/	"Musaa parasta Wikia"	140	72	2, 1
http://es.deck-constellar-2017.wikia.com/	"Deck Constellar 2017 Wiki"	105	1, 0	99, 9, 2
http://one-of-us-is-lying.wikia.com/	"One of us is lying Wiki"	109	4, 2, 2, 1, 1	6, 4
http://myanimeshows.wikia.com/	"Anime Wiki"	549	274, 33, 1, 1, 1	208, 11, 7, 4, 2, 0
http://supermanrebirth.wikia.com/	"Superman Wiki"	23347	15990, 3394, 855, 344, 66, 37, 21, 18, 16, 16, 15, 13, 11, 10, 9, 8, 8, 7, 7, 6, 6, 5, 5, 5, 5, 4, 4, 4, 4, 4, 3, 3, 3, 3, 3, 3, 3, 3, 3, 2, 2, 2, 2, 2, 2, 2, 2, 2, 2, 2, 2, 2, 2, 2, 2, 2, 2, 2, 2, 2, 1, 1, 1, 1, 1, 1, 1, 1, 1, 1, 1, 1, 1, 1, 1, 1, 1, 1, 1, 1, 1, 1, 1, 1, 1, 1, 1, 1, 1	284, 94, 21, 5, 5, 4, 3, 1, 0, 0
http://ru.hometown.wikia.com/	"Home Town вики"	283	23, 10, 1	225, 5, 4, 4, 2
http://fear-the-night.wikia.com/	"Fear The Night Wiki"	122	17, 14, 1	3, 2
http://hljcrew.wikia.com/	"HLJCrew Wiki"	664	415, 1, 1	210, 5, 4
http://es.maxis.wikia.com/	"Wiki Maxis"	142	27, 1	95, 3, 1, 1
http://rosengard.wikia.com/	"Grand Theft Rosengård Wiki"	218	64, 10, 4, 1	97, 7, 5, 2, 1
http://humansinooo.wikia.com/	"Adventure Time RPG Wiki"	283	10, 3, 1, 1	205, 9
http://fr.everythingyouneedtoknowaboutscience.wikia.com/	-1	-1	-1	-1
http://zh.highqualitycohk.wikia.com/	"全港優質公司 维基"	132	96, 6, 1	22, 1, 1
http://indeep-pognome.wikia.com/	"InDeep PoGnome Wiki"	88	3, 1	1, 1
http://celestial-precure.wikia.com/	"Celestial Precure Wiki"	74	1, 0	3, 1
http://pennyfiredewdrop.wikia.com/	"PennyFireDewdrop Wiki"	307	26, 6, 2, 1	208, 12, 10, 2, 1
http://de.awz.wikia.com/	"Alles was zählt Wiki"	206	26, 2, 1, 1, 1, 1	165, 6, 1, 0
http://pl.gothic-3-cry-of-freedom.wikia.com/	"Gothic 3: Cry of Freedom Wiki"	334	274, 4, 1	47, 2, 2, 1
http://ridgeracer.wikia.com/	"Ridge Racer Wiki"	5576	496, 491, 480, 478, 304, 159, 75, 73, 71, 55, 51, 51, 51, 47, 39, 38, 33, 33, 32, 32, 30, 29, 28, 23, 22, 20, 20, 19, 18, 17, 17, 14, 14, 13, 13, 13, 13, 13, 12, 12, 12, 11, 11, 10, 9, 9, 8, 8, 8, 8, 7, 7, 7, 6, 6, 6, 6, 6, 6, 5, 5, 5, 5, 5, 5, 4, 4, 4, 4, 4, 4, 4, 4, 3, 3, 3, 3, 3, 3, 3, 3, 3, 3, 3, 3, 3, 3, 3, 3, 2, 2, 2, 2, 2, 2, 2, 2, 2, 2, 2, 2, 2, 2, 2, 2, 2, 2, 2, 2, 1, 1, 1, 1, 1, 1, 1, 1…	342, 42, 35, 25, 12, 4, 3, 3, 2, 0
http://es.terahispano.wikia.com/	"TeraHispano Wiki"	117	13, 1	4, 2
http://fftumblr.wikia.com/	"FFT Wiki"	2146	231, 99, 95, 91, 87, 70, 62, 52, 49, 46, 45, 41, 40, 37, 36, 35, 32, 29, 27, 23, 21, 19, 18, 18, 17, 16, 14, 13, 12, 11, 11, 11, 11, 8, 8, 8, 7, 7, 5, 5, 4, 4, 4, 4, 3, 3, 3, 2, 2, 2, 1, 1, 1, 1, 1, 1, 1, 1	209, 185, 2, 1
http://diogomauriciosshow.wikia.com/	"Diogo Mauricio's Show Wiki"	524	312, 1	207, 2, 1
http://mindmelt.wikia.com/	"Mindmelt Wiki"	252	33, 4	208, 3, 2, 1
http://de.insekten.wikia.com/	"Insekten Wiki"	327	140, 14, 3, 2, 1, 1, 1	13, 3, 1, 1, 0, 0, 0
http://fandompartyhard.wikia.com/	-1	-1	-1	-1
http://stuffedfriends.wikia.com/	"Stuffed Friends Wikia"	4409	1899, 1702, 470, 63, 35, 33, 17, 14, 2, 1, 1	84, 16, 7, 3, 2, 2
http://nuansa.wikia.com/	"Nuansa Wiki"	88	2, 1	1, 1
http://demigodaliens.wikia.com/	"Demigod Aliens Wiki"	369	146, 1	218, 2, 1
http://es.chicavampiro.wikia.com/	"Chicavampiro Wiki"	166	66, 1	1, 1
http://meanstreets.wikia.com/	"Mean Streets Wiki"	332	111, 1, 1	210, 4, 3, 1
http://pt.thenewbleach.wikia.com/	"Wiki The new bleach"	264	117, 37, 21, 1	22, 12, 1, 0
http://the-loud-house-encyclopedia.wikia.com/	"The Loud House Encyclopedia Wiki"	98	9, 2, 1, 0, 0	8, 4
http://proteins.wikia.com/	"Proteins Wiki"	66511	64010, 106, 20, 6, 4, 4, 3, 3, 2, 2, 2, 2, 2, 2, 2, 2, 1, 1, 1, 1, 1, 0	1515, 128, 89, 14, 11, 3, 2, 2, 2, 2, 1, 0
http://suicidal-people.wikia.com/	"Suicidal People Wiki"	180	37, 7, 6, 5, 1, 1, 1, 0	96, 13, 8, 1
http://ko.kanghyunwoo44444.wikia.com/	"강현우 위키"	92	1, 0	1, 1
http://metalstorm.wikia.com/	"MetalStorm Wiki"	3363	1262, 717, 91, 66, 46, 33, 28, 25, 24, 18, 16, 9, 8, 8, 7, 6, 6, 4, 3, 3, 2, 2, 2, 2, 2, 1, 1, 1, 1, 1, 1, 1, 1, 1, 1, 1, 1, 1, 1, 1	210, 206, 118, 6, 4, 3, 2, 1, 0
http://happy-tree-friends-fan-made.wikia.com/	"Happy tree friends fan made Wiki"	79	4, 1	4, 2
http://battle-for-dream-island-weekly.wikia.com/	"Battle For Dream Island Weekly Wiki"	89	4, 1	1, 1
http://thisisnotnormalundertale.wikia.com/	"Undertale (Or IS it..?) Wiki"	202	108, 1	1, 1
http://reddudesurvivor.wikia.com/	"Reddude Survivor Wiki"	439	225, 1	206, 4, 2, 1, 0
http://specialised-communications-channel.wikia.com/	"Specialised communications channel Wiki"	381	3, 1	210, 38, 38, 2, 2, 1
http://believeinonedirection.wikia.com/	"Believeinonedirection Wiki"	87	2, 1	1, 1
http://just-dance-wiki-users.wikia.com/	"The Just Dance Wiki Users Wiki"	552	280, 24, 16, 10, 10, 7, 6, 5, 5, 4, 4, 3, 3, 2, 2, 2, 1, 1, 1, 1, 0, 0, 0, 0	81, 34, 21, 2, 2, 2
http://de.fnaf-fanmade.wikia.com/	"FNaF fanmade Wiki"	228	42, 11, 1, 1, 1	142, 12, 6, 5, 3, 1
http://reaperstorm-chroniclea.wikia.com/	"Reaperstorm chroniclea Wiki"	153	65, 1	3, 1
http://pl.fuzzy-i-przyjaciele.wikia.com/	"Fuzzy i przyjaciele Wiki"	548	326, 48, 1, 0	11, 8
http://puffles.wikia.com/	"Puffles Wiki"	4275	676, 433, 165, 135, 116, 101, 99, 85, 60, 52, 51, 50, 47, 47, 45, 36, 34, 31, 31, 30, 28, 28, 27, 21, 18, 18, 16, 16, 14, 13, 12, 12, 11, 10, 10, 9, 9, 9, 8, 8, 8, 7, 7, 7, 7, 7, 6, 6, 6, 6, 6, 6, 6, 6, 5, 5, 5, 5, 5, 5, 4, 4, 4, 4, 4, 4, 4, 3, 3, 3, 3, 3, 3, 3, 2, 2, 2, 2, 2, 2, 2, 2, 2, 2, 2, 2, 2, 2, 2, 2, 2, 2, 2, 2, 2, 2, 1, 1, 1, 1, 1, 1, 1, 1, 1, 1, 1, 1, 1, 1, 1, 1, 1, 1, 1, 1, 1, 1, 1, 1…	506, 230, 73, 6, 4, 4, 3, 3
http://silentmc.wikia.com/	"Silent Wiki"	819	236, 63, 26, 23, 11, 8, 7, 6, 4, 4, 4, 4, 4, 3, 3, 3, 3, 2, 2, 1, 1, 1, 1	206, 86, 1
http://northernlands.wikia.com/	"Northernlands Wikia"	987	142, 72, 24, 7, 1	707, 14, 6, 2
http://fr.comics.wikia.com/	"Wiki Comics"	2985	2769, 1, 1	181, 6, 5, 1
http://dotgolden.wikia.com/	"DotGolden Wiki"	584	206, 77, 9, 1	209, 13, 13, 1
http://es.alejoyvalentina.wikia.com/	"Alejo y valentina Wiki"	1672	155, 128, 54, 40, 25, 16, 13, 10, 7, 7, 6, 4, 4, 3, 3, 2, 2, 1, 1, 1	83, 75, 2, 2, 1, 1, 0, 0
http://es.patrimonio-arqueologico.wikia.com/	"Patrimonio arqueológico Wiki"	110	6	95, 9, 3, 2
http://heroes-of-rings.wikia.com/	-1	-1	-1	-1
http://smashing-pumpkins-recording-sessions.wikia.com/	"Smashing Pumpkins Recording Sessions Wiki"	954	768, 1	3, 1
http://brokegirls.wikia.com/	"BrokeGirls Wiki"	254	20, 4, 3, 2, 1, 1, 1	208, 3, 3, 2, 2, 1
http://derpitymedia.wikia.com/	"Derpity Media Wiki"	203	66, 2, 1	99, 5, 5, 1
http://pokemonisawesome.wikia.com/	-1	-1	-1	-1
http://cluemurder.wikia.com/	"Clue Wiki"	287	54, 11, 1	211, 3, 2, 2, 1
http://nicktoons-shows-and-characters.wikia.com/	"Nicktoons shows and Characters Wiki"	1247	1141, 1	97, 2, 1, 1
http://es.espanapotter.wikia.com/	"Españapotter Wiki"	124	24, 1	4, 2
http://it.gvngdrogv.wikia.com/	"GVNGDROGV Wiki"	187	4, 1, 1	172, 14, 3, 2
http://midis.wikia.com/	"MIDIs Wiki"	229	10, 1	209, 4, 1, 1
http://andrebomboo.wikia.com/	"Andre Bomboo Wiki"	194	74, 1	96, 7, 3, 1
http://rlbatracer.wikia.com/	"Real Life Batracer Wiki"	584	104, 57, 57, 12, 9, 7, 6, 5, 5, 4, 3, 3, 2, 2, 2, 2, 2, 2, 1, 1, 1, 1	26, 5, 3, 2, 2, 1, 0
http://yugiohocx.wikia.com/	"YuGiOhOCX Wiki"	397	170, 1, 1	208, 4, 4, 2, 1, 0
http://es.holo.wikia.com/	"Holo Wiki"	103	4, 1	1, 1
http://smash-bros-lawl-generations.wikia.com/	"Smash bros lawl generations Wiki"	243	109, 15, 8, 4, 1	4, 3
http://raphaelmacina.wikia.com/	"Raphael Macina Wiki"	311	16, 14, 3, 2, 2, 1, 1, 1	15, 6, 4, 2, 1, 0, 0, 0
http://pl.nightmare.wikia.com/	"Wiki Koszmar z ulicy Wiązów"	186	55, 1, 1	103, 4, 1, 1, 0
http://ru.materuvan.wikia.com/	"Материван вики"	244	31, 2, 1	203, 2, 1, 1, 1
http://badges.wikia.com/	"Badge Wiki"	65328	58588, 1267, 588, 431, 176, 133, 93, 80, 71, 54, 48, 44, 42, 39, 36, 31, 30, 30, 29, 29, 26, 22, 22, 22, 20, 19, 19, 18, 17, 17, 17, 17, 17, 16, 16, 15, 15, 14, 14, 14, 13, 13, 12, 12, 11, 11, 11, 10, 10, 10, 10, 9, 9, 9, 9, 8, 8, 8, 7, 7, 7, 7, 7, 7, 7, 6, 6, 6, 6, 6, 6, 6, 5, 5, 5, 5, 5, 5, 5, 5, 5, 5, 5, 5, 5, 5, 5, 5, 5, 5, 5, 4, 4, 4, 4, 4, 4, 4, 4, 4, 4, 4, 4, 4, 4, 4, 4, 4, 4, 3, 3, 3, 3, …	476, 209, 136, 6, 4, 3, 2, 1, 0
http://abconceuponatime.wikia.com/	"Once Upon a Time Wiki"	9093	8964, 4, 3, 1, 1	81, 12, 4, 2
http://de.paw-patrol.wikia.com/	"Paw Patrol Wiki"	317	43, 30, 7, 3, 2, 2, 1	142, 16, 13, 4, 3, 2, 1
http://drumnpverse.wikia.com/	"Drumnpverse Wiki"	111	25, 1	3, 2, 1
http://gogogo.wikia.com/	"The Go!Go!Go! Show Wikia"	579	463, 3, 2, 2, 2, 2, 2, 1, 0	81, 6, 6, 2, 2, 1
http://puregenius.wikia.com/	"Puregenius Wikia"	113	14, 2, 1	81, 9, 2, 2
http://ru.clubpenguin2.wikia.com/	"Клуб пингвинов вики"	405	45, 11, 8, 8, 4, 3, 2, 2	221, 30, 25, 2, 2, 1
http://es.katty.wikia.com/	"Katty Wiki"	101	1, 1	1, 1
http://the-game-central.wikia.com/	"The Game Central Wiki"	1200	396, 388, 81, 46, 12, 7, 4, 2, 2, 1, 1, 1, 0, 0, 0, 0	29, 15, 2
http://extroyerblacktiger.wikia.com/	"Extroyer Black Tiger Wikia"	688	493, 1	83, 6, 3, 2, 1
http://es.sentidonumericoypensamientoalgebraico.wikia.com/	"Sentido Numérico y Pensamiento Algebraico Wiki"	112	8, 1	4, 2
http://bloodandglory.wikia.com/	"Blood and Glory Wiki"	594	230, 23, 6, 5, 4, 3, 3, 2, 2, 1, 1	206, 46, 7, 4, 2, 2
http://gamee.wikia.com/	"GAMEE Wiki"	330	240, 1	3, 1
http://sv.svenskayoutubers.wikia.com/	"Svenska Youtubers Wikia"	116	37, 2	14, 12, 6, 4, 3
http://vi.2112-revolution.wikia.com/	"2112 Revolution Wiki"	889	570, 86, 69, 50, 43, 4	19, 18, 13, 3
http://cake.wikia.com/	"Cake Wiki"	294	31, 5, 5, 4, 4, 4, 4, 4, 3, 3, 3, 2, 2, 2, 2, 2, 1, 1, 1, 1, 1, 1, 1, 1, 1, 1, 1, 0	34, 10, 3, 3, 2, 1, 0
http://pirateyt.wikia.com/	"PirateYTeam Wiki"	96	11, 1	1, 1
http://sengoku-rance.wikia.com/	"Sengoku Rance Wiki"	278	50, 2, 2	220, 1, 1, 0, 0
http://indonesianfolktales.wikia.com/	"Indonesian Folk Tales Wiki"	1438	1063, 14, 1, 1, 1	209, 43, 26, 5, 2, 1
http://3d9c.wikia.com/	"3d9c Wiki"	80	4, 1	68, 8, 2, 2, 2
http://zoo-kingdom.wikia.com/	"Zoo Kingdom Wiki"	1511	676, 495, 24, 4, 2, 2, 2, 1, 1, 1, 1	212, 34, 2, 2, 2, 0
http://atwood.wikia.com/	"Atwood Wiki"	142	66, 1	4, 2, 2
http://ru.nekopara.wikia.com/	"Nekopara вики"	124	8, 2, 1	3, 1
http://j-wildfire.wikia.com/	"J Wildfire Wiki"	561	320, 3, 1	208, 10, 5, 4
http://de.mff.wikia.com/	"My Free Farm Wiki"	178	8, 2, 1, 1	162, 1, 1, 0, 0, 0
http://dndawokenheroes.wikia.com/	"Awoken Heroes Wiki"	2817	1979, 263, 94, 59, 55, 37, 6, 6, 2, 2, 2, 2, 1, 1, 1, 1	216, 19, 1, 1, 1, 0, 0
http://blockers.wikia.com/	"Blockers Wiki"	240	128, 5, 4, 1, 0, 0, 0	10, 6
http://pt-br.semsentidoss.wikia.com/	"Wiki Sem sentido"	131	108, 1, 0	17, 3, 1, 1, 0
http://thefourthstall.wikia.com/	"The Fourth Stall Wiki"	311	10, 8, 7, 2, 1, 1, 1	208, 19, 18, 2, 1, 1
http://pt-br.thalia.wikia.com/	"Wiki Thalia"	185	146	18, 5, 3, 1
http://disney-g-force.wikia.com/	"G-force Wiki"	620	96, 73, 27, 24, 9, 7, 4, 4, 3, 3, 3, 3, 3, 2, 2, 2, 2, 2, 1, 1, 1, 1, 1, 1	220, 33, 14, 3, 1, 0, 0
http://luana.wikia.com/	"Luana Wiki"	89	2, 1	1, 1, 1
http://mccullough.wikia.com/	"McCullough Wiki"	272	9, 3, 2, 1, 1, 1, 1, 1, 1	207, 21, 2, 1
http://otg.wikia.com/	"OTG Wiki"	280	26, 22, 5, 1	209, 6, 5, 4
http://camp-crescent-roleplay.wikia.com/	"Camp Crescent Role Playing Wiki"	724	116, 113, 71, 48, 37, 19, 17, 12, 6, 3, 3, 1, 1, 1, 1	209, 23, 15
http://es.tix-tix.wikia.com/	"ᴢᴏᴇ ᴏᴄ Wiki"	101	2, 1	1, 1
http://musical-theatre.wikia.com/	"Musical Theatre Wikia"	361	105, 55, 28, 3, 2, 1	83, 10, 4, 2, 2, 1
http://80days.wikia.com/	"80 Days Wiki"	5713	1058, 984, 575, 294, 234, 157, 118, 88, 72, 68, 42, 40, 37, 23, 21, 20, 17, 17, 16, 15, 11, 10, 10, 9, 7, 7, 7, 6, 6, 5, 5, 4, 4, 4, 3, 3, 3, 2, 2, 2, 2, 2, 2, 2, 2, 2, 2, 2, 2, 2, 2, 1, 1, 1, 1, 1, 1, 1, 1, 1, 1, 1, 0	323, 257, 96, 27, 26, 18, 1
http://pt-br.boasortecharliebr.wikia.com/	"Wiki Boa Sorte Charlie"	1544	898, 24, 18, 15, 15, 13, 10, 9, 9, 9, 8, 7, 6, 3, 3, 2, 2, 2, 2, 2, 2, 2, 1, 1, 1, 1, 1, 1	133, 108, 21, 2, 2
http://scrollsofwonder.wikia.com/	"Wonder Wiki"	935	407, 208, 2, 1, 1	209, 24, 2, 0
http://thiruvinal.wikia.com/	"Thiruvinal Family Wiki"	311	52, 2, 1, 1	219, 10, 1, 0, 0
http://tjadventures.wikia.com/	"TJAdventures Wiki"	163	40, 22, 7, 1	8, 3
http://wingswithfire.wikia.com/	-1	-1	-1	-1
http://sean-city.wikia.com/	"Sean City Wiki"	340	232, 2, 1, 1	7, 3
http://cancelled-fictional-movies.wikia.com/	"Cancelled Fictional Movies Wiki"	191	63, 11, 4, 3, 3, 1	10, 5
http://pt-br.terror-em-silent-hill.wikia.com/	"Wiki Terror em Silent Hill"	1026	892, 1	18, 5, 3, 2, 1
http://bhswikihistory.wikia.com/	"BHS History Wiki"	267	32, 2, 1, 1	214, 6, 2, 1, 0
http://es.tarzanpedia.wikia.com/	"Wiki Tarzan-pedia"	173	60, 1	95, 5, 2, 1, 1
http://dendistordis.wikia.com/	"Dendistordis Wiki"	401	80, 57, 53, 25, 22, 19, 11, 9, 7, 6, 6, 4, 4, 2, 1	81, 13, 5, 2
http://blogclan-roleplay.wikia.com/	"BlogClan roleplay Wikia"	4287	1399, 1235, 637, 322, 192, 132, 123, 33, 17, 11, 9, 2, 2, 1, 1	80, 33, 15, 3, 2
http://khuniverse.wikia.com/	"KHUniverse Wiki"	313	189, 14, 11, 1	81, 11, 3, 2
http://de.avatarfan-club.wikia.com/	"Avatar Herr der Elemente Wiki"	195	10, 2, 1	165, 2, 1, 0
http://nl.narutonewage.wikia.com/	"Naruto New Age wiki"	385	54, 51, 12, 4, 2, 2, 2, 1	226, 14, 10, 6
http://ninja-pigs.wikia.com/	"Ninja Pigs Wiki"	89	2, 1	2, 1, 1
http://nightatthemuseum.wikia.com/	"Night at the Museum Wiki"	364	14, 13, 4, 2, 2, 1, 1, 1, 1, 1, 1, 0	86, 14, 5, 5, 0, 0
http://daemonsaga.wikia.com/	"The Daemon Saga Wiki"	267	33, 2, 2, 1, 1	219, 2, 1, 0, 0, 0
http://ja.knightsofsidonia.wikia.com/	"シドニアの騎士 ウィキア"	4573	1187, 1184, 1162, 394, 32, 12, 8, 6, 4, 2, 2, 2, 2, 1, 1, 1, 1, 1, 1, 1, 0, 0	110, 47, 33, 22, 4, 3, 1, 1
http://es.charmed.wikia.com/	"Charmed Wiki"	144	36, 1	3, 1
http://pt-br.sherlock-a-serie.wikia.com/	"Wikia Sherlock: A Série"	110	66, 4, 1, 1	12, 9, 3, 2
http://a-lucky-lock-locksmith-services.wikia.com/	-1	-1	-1	-1
http://harai.wikia.com/	"Ha'rai Wiki"	325	103, 1	207, 4, 2, 1, 1, 0
http://pl.miniminiplus.wikia.com/	"MiniMini+ Wiki"	174	28, 1	136, 4, 4, 2
http://es.lahistoriadelina.wikia.com/	"LahistoriadeLina Wiki"	103	4, 1	1, 1
http://moonislandrpg.wikia.com/	"Moon Island RPG Wiki"	443	80, 40, 27, 15, 6, 5, 1	211, 17, 2, 1
http://poszepszynscy.wikia.com/	"Encyklopedia Poszepszynskich"	827	330, 169, 109, 69, 35, 34, 21, 3, 2, 2, 2, 2, 1, 1, 0, 0	13, 10, 1, 1, 0, 0
http://storm-raiders.wikia.com/	"Storm Raiders Wiki"	315	172, 17, 8, 1, 1	11, 4
http://es.pensamiento-criticocondayana.wikia.com/	"Pensamiento Critico Wiki"	102	3, 1	1, 1
http://rsw41rpaltcannon.wikia.com/	"Runescape W41 RP Alternate Cannon Wiki"	610	112, 105, 60, 29, 26, 17, 8, 8, 6, 2, 1	97, 28, 24, 2, 1
http://ru.monsterhunter.wikia.com/	"Monster Hunter вики"	711	357, 103, 13, 8, 5, 4, 3, 3, 3, 3, 1	221, 28, 15, 2, 2, 2, 1, 1, 1
http://tammoore.wikia.com/	"The Terrance Morrision Show Wiki"	253	31, 2, 1, 1	212, 3, 0
http://toyland.wikia.com/	"Toyland Wiki"	83	8, 1	68, 8, 2, 2
http://rcsngt.wikia.com/	"RCS/NGT Wiki"	261	14, 1, 1, 1	209, 13, 4, 2
http://catalyst-gaming.wikia.com/	"Catalyst-Gaming Wiki"	401	85, 39, 11, 7, 2, 1, 1, 1, 1	208, 13, 4, 4, 4, 2, 1, 0
http://es.pokenyancat.wikia.com/	"Wiki PokéNyancat"	163	22, 10, 2, 2, 2, 1, 1	95, 6, 4, 2, 1
http://man-o-war.wikia.com/	"Man o' War Wiki"	352	246, 1	80, 11, 3, 3, 2, 2
http://faery-rebels.wikia.com/	"Faery Rebels Wiki"	268	163, 7, 5, 1, 0	75, 4, 4, 4, 2
http://teamawesomerocks.wikia.com/	"TeamAwesomeRocks Wiki"	674	203, 123, 59, 8, 3, 2, 2, 1, 1	94, 42, 32, 1
http://infamous-rpg.wikia.com/	"Infamous RPG Wiki"	431	77, 44, 33, 10, 6, 1, 1, 1, 0	208, 20, 12, 1
http://zh.sao.wikia.com/	"刀劍神域 维基"	294	101, 41, 10, 8, 5, 5, 5, 4, 2, 1	24, 18, 12, 2, 2, 2, 1
http://srcsurvivor.wikia.com/	"Srcsurvivor Wiki"	1030	904, 6, 1, 0	96, 3, 2, 2, 1, 1, 1
http://alexmack.wikia.com/	"The Secret World of Alex Mack Wiki"	333	51, 14, 13, 3, 2, 2, 0	219, 11, 2, 1, 0, 0
http://es.rockmania.wikia.com/	"Rockmania Wiki"	128	24, 1	4, 2
http://pt-br.paulodms.wikia.com/	"Wiki Paulodms"	20	1, 0	1, 1
http://cravirous.wikia.com/	"Cravirous Wiki"	262	47, 1	209, 1, 1
http://gardenscure.wikia.com/	"Garden's Cure Wiki"	306	79, 2, 1, 1	215, 3, 1, 0, 0
http://gayzyzyza.wikia.com/	"GAYZYZYZA Wiki"	88	1, 0	2, 1, 1
http://physical-science.wikia.com/	"Physical Science Wiki"	92	4, 1	78, 4, 3, 2, 2
http://celeste-creators.wikia.com/	"Celeste Creators Wiki"	86	1, 1	1, 1
http://undying.wikia.com/	"Clive Barker's Undying Wiki"	1337	622, 101, 78, 56, 22, 15, 9, 7, 5, 4, 4, 2, 2, 2, 2, 1, 1, 1, 1, 1, 1	214, 62, 8, 2, 1, 0
http://whisperpedia.wikia.com/	"Whisperpedia - The Whisperers of the Gods Wiki"	1372	1117, 1, 0	78, 5, 3, 2
http://programmingresources.wikia.com/	"Programmingresources Wiki"	368	110, 15, 1, 1	209, 10, 7, 4, 2, 2
http://es.wattpaders-oficial.wikia.com/	"Escritores de Wattpad Wiki"	158	49, 1	3, 1
http://fatal5-rangers.wikia.com/	"FATAL5 Rangers Wiki"	94	2, 2, 1, 1, 0, 0	1, 1
http://fictiondisease.wikia.com/	"FictionalDisease Wiki"	297	25, 2, 1, 1, 1, 1, 1, 1, 1, 0	16, 5, 4, 2, 1, 0, 0, 0
http://gogglebox.wikia.com/	"Gogglebox Wiki"	116	22, 3, 1	71, 5, 5, 1
http://aquaforestidevice.wikia.com/	"Aqua Forest Wiki"	301	78, 1, 1, 1, 1	211, 6, 1
http://es.supermanxtreme.wikia.com/	"Supermanxtreme Wiki"	100	1, 1	1, 1
http://ru.seo.wikia.com/	"SEO вики"	111	2, 1	103, 10, 2
http://es.leviathan.wikia.com/	"Leviathan Wiki"	174	69, 1, 0	4, 2
http://mikalion-alora-jaymess.wikia.com/	"Mikalion Alora Jaymess Wiki"	95	10, 1	1, 1
http://sheddles-apocalypse-dnd.wikia.com/	"Sheddle's Apocalypse DnD Wiki"	92	2, 1, 0	3, 2
http://steven-universe-haitain.wikia.com/	"Steven universe haitain Wiki"	90	5, 1	1, 1
http://544g.wikia.com/	-1	-1	-1	-1
http://the-paul.wikia.com/	"The paul Wikia"	327	89, 36, 34, 11, 8, 3, 2, 1, 1	81, 16, 7, 4, 3, 2
http://fortnitebrgame.wikia.com/	"FortniteBRGame Wiki"	90	3, 2, 1	1, 1
http://butterbeans-cafe.wikia.com/	"Butterbean's Cafe Wikia"	160	16, 10, 7, 1, 1	81, 13, 6, 3, 2, 2, 1
http://sethians.wikia.com/	"Sethians Wiki"	281	55, 1, 1	209, 2, 2, 0
http://fake-world1.wikia.com/	"Fake World Wiki"	85	1, 0	1, 1
http://brakkonwaterfly.wikia.com/	"Brakkon Waterfly Wiki"	251	156, 1	80, 11, 3, 2, 2
http://fr.miitopiaparnintendo.wikia.com/	"Wiki Miitopia"	117	1, 0	1, 1
http://adventuresinodyssey.wikia.com/	"Adventures in Odyssey Wiki"	314	23, 16, 8, 2, 2, 2, 2, 1, 1, 1, 1, 1	215, 17, 6, 1, 1, 0, 0
http://es.herramientas-colaborativas-20.wikia.com/	-1	-1	-1	-1
http://nitromebadicecream.wikia.com/	"Bad Ice Cream Wikia"	118	23, 1	81, 7, 2, 2, 2, 2
http://de.salogels.wikia.com/	"Salogels Wiki"	411	238, 2, 1	148, 5, 5, 3
http://pl.mryoung.wikia.com/	"Mr Young Wiki"	92	8, 7, 2, 2, 2, 1, 1, 1, 1, 0	41, 10, 4, 1
http://vivapinataclassic.wikia.com/	"Viva Pinata Classic Wiki"	255	19, 2, 1, 1, 1	221, 5, 2, 0
http://pl.gothic-plaga.wikia.com/	"Gothic: Plaga Wiki"	314	253, 1	47, 6, 2, 1, 1
http://anime-tycoon-new.wikia.com/	"Anime Tycoon (New) Wiki"	155	56, 1, 1	2, 2, 1
http://theminecraftaviation.wikia.com/	"The Minecraft Aviation Wiki"	110	23, 1	2, 2, 1
http://megamannetwork.wikia.com/	"MegamanNetwork Wiki"	268	36, 1	208, 4, 3, 2, 1
http://the-taco-tribe.wikia.com/	"The Taco Tribe Wiki"	112	30, 1	75, 4, 2, 2
http://wanderingvale.wikia.com/	"The Wandering Vale Wiki"	124	25, 3, 1, 0	5, 2
http://trash-i-say.wikia.com/	-1	-1	-1	-1
http://kaleidostarnewstar.wikia.com/	"Kaleido Star ( New Star ) Wiki"	337	118, 1	206, 4, 2, 2, 1
http://jmchoult.wikia.com/	"J.M.C Hoult Wiki"	864	616, 9, 2, 1, 1	213, 11, 0
http://anakinskyobiliviator.wikia.com/	"Anakin Skyobiliviator and His Wiki"	395	150, 10, 10, 2, 1	207, 5, 3, 1, 1
http://ru.pfsrd.wikia.com/	"Russian Pathfinder SRD вики"	130	18, 1	3, 2
http://ironclaw-lore.wikia.com/	"Ironclaw Lore Wiki"	157	66, 1	1, 1, 1
http://baba-yagas-dancing-hut.wikia.com/	"Baba Yaga's Dancing Hut Wiki"	276	89, 30, 22, 7, 5, 3, 1	11, 6
http://the-wheel-of-time.wikia.com/	"The Wheel of Time Wiki"	226	133, 1	1, 1
http://tomcoco-productions.wikia.com/	"TomCoco Productions Wikia"	139	25, 17, 1	80, 8, 2, 2, 2
http://zh.nekoatsume.wikia.com/	"貓咪收藏家（ねこあつめ） Wiki"	129	103, 1	12, 7, 4
http://scrap-force.wikia.com/	"Scrap Force Wikia"	263	82, 25, 9, 6, 5, 4, 1, 1, 1	81, 20, 10, 2, 1
http://etherealgates.wikia.com/	"Ethereal Gates Wikia"	156	41, 1, 1, 1, 0, 0	81, 12, 5, 2
http://marvelavengersalliancefb.wikia.com/	"Marvel Avengers Alliance FB Wiki"	274	56, 1, 1	208, 4, 2, 2, 0
http://fr.otakupalace.wikia.com/	"Wiki Le palace Otaku"	165	47, 1	111, 4, 3, 2
http://es.nymer-ambientacion-jdr.wikia.com/	"Nymer, Ambientacion JDR Wiki"	106	3, 1	3, 2
http://the-quaad-squad.wikia.com/	"The Quaad Squad Wikia"	126	28, 1	78, 7, 2, 2, 2
http://the-vholt.wikia.com/	"The Vholt Wikia"	681	280, 64, 59, 51, 49, 20, 20, 11, 2, 1, 1	81, 24, 10, 3, 2
http://es.correo.wikia.com/	"Correo Electrónico Wiki"	108	4, 1	3, 1
http://zh.tatming.wikia.com/	"爆機兄弟"	4739	4003, 40, 31, 7, 6, 2, 1, 0	17, 14, 8, 3
http://candlewalkersmythos.wikia.com/	"Candlewalkers Mythos Wikia"	250	51, 43, 35, 1, 0	81, 13, 4, 2, 2
http://iknowthatvoice.wikia.com/	"I Know That Voice Wiki"	1517	991, 40, 40, 40, 5, 2, 2, 1, 1, 1, 0, 0	207, 26, 18, 4, 3, 2, 1, 1
http://freshmeat.wikia.com/	"Fresh Meat Wiki"	962	155, 70, 67, 66, 51, 46, 22, 10, 6, 3, 3, 3, 2, 1, 1, 1, 0	206, 67, 5, 4, 3, 2, 2
http://george-david-wilson.wikia.com/	"George David Wilson Wiki"	520	168, 1	208, 10, 8, 2, 1
http://clarrinettifanclub.wikia.com/	"Clarinetti Fan Club Wiki"	113	15, 5, 1	3, 2, 1
http://de.diebesucher.wikia.com/	"V - Die Besucher Wiki"	1022	345, 130, 95, 13, 11, 10, 9, 9, 6, 3, 3, 3, 2, 2, 1, 1, 1, 1	150, 81, 5, 3, 2, 2
http://es.shonen-note.wikia.com/	"Shonen note Wiki"	150	33, 7, 1	99, 9, 2, 2, 1
http://sparkypancakes123.wikia.com/	"SparkyPancakes123 Wiki"	132	25, 13, 5, 1	80, 10, 3, 2
http://es.algoritmox.wikia.com/	"Algoritmo Wiki"	100	1, 1	1, 1
http://the-anti-scamming-aj-community.wikia.com/	"The Anti Scamming Aj Community Wiki"	89	2, 1	1, 1, 1
http://bfzot.wikia.com/	"BFZOT Wiki"	95	18, 1	4, 2, 2
http://ru.minecraftstorymode.wikia.com/	"Minecraft: Story Mode вики"	129	13, 2, 1	5, 2
http://ashes-of-war.wikia.com/	"Ashes of War Wiki"	129	35, 2, 1	75, 5, 3, 2
http://bobhope.wikia.com/	"Bob Hope Wiki"	1869	1771, 1	4, 1
http://es.teomenaalv08.wikia.com/	"TeoMenaAlv08 Wiki"	100	1, 1	1, 1
http://unownxaviers.wikia.com/	"UnownX Wiki"	2980	2717, 3, 2, 1, 1, 1, 1	218, 19, 2, 1, 1, 1, 0, 0
http://nijiiro-yuri.wikia.com/	"Nijiiro Yuri Wiki"	198	116, 1	75, 4, 2, 2
http://pl.hanako.wikia.com/	"Hanako Wiki"	147	1, 0	1, 1
http://amchipedia.wikia.com/	"Amchipedia Wiki"	831	122, 116, 31, 20, 18, 6, 4, 2, 1, 1, 1, 1	210, 112, 13, 4, 3, 2
http://jack-the-reaper.wikia.com/	"Jack the Reaper Wiki"	390	152, 18, 1	208, 4, 3, 2
http://after-the-flash-rpg.wikia.com/	"After The Flash RPG Wiki"	364	26, 19, 15, 13, 12, 12, 7, 6, 5, 4, 4, 3, 3, 2, 2, 2, 2, 1, 1	96, 37, 28, 4, 1
http://ru.brc.wikia.com/	-1	-1	-1	-1
http://ru.ridge.wikia.com/	"Кряж вики"	260	21, 1	221, 4, 3, 2, 1
http://blacksmith-story.wikia.com/	"Blacksmith Story Wikia"	498	55, 29, 23, 16, 13, 8, 8, 4, 3, 3, 3, 3, 3, 2, 2, 2, 1, 1	81, 64, 39, 17, 6, 5
http://iribesk.wikia.com/	"Iribesk Wikia"	208	117, 1	78, 6, 2, 1
http://overallsports.wikia.com/	"Sports Wiki"	318	97, 3, 1	208, 2, 1
http://hanakokun.wikia.com/	"Hanakokun Wiki"	1094	332, 303, 301, 16, 9, 1, 0	4, 3, 1
http://ms.ejenali.wikia.com/	"Wikia Ejen Ali"	5441	2341, 1075, 684, 441, 288, 186, 20, 15, 14, 14, 14, 11, 9, 8, 7, 7, 7, 6, 5, 5, 4, 4, 3, 3, 2, 2, 2, 2, 2, 1, 1, 1, 1, 1, 1, 0, 0, 0, 0	13, 3, 2, 1
http://pearphone.wikia.com/	"Pearphone Wiki"	247	3, 1	211, 10
http://efunleaders.wikia.com/	"Leaders Wiki"	1481	803, 6, 4, 3, 2, 2, 2, 2, 2, 1, 1, 1, 1, 1, 1, 1, 1, 1, 1	144, 121, 97, 1
http://survivor-mangatared-seasons.wikia.com/	"Survivor Mangatar-ed Seasons Wiki"	157	46, 2, 1	94, 7, 2, 2, 1
http://weirdwikiforweirdpeople.wikia.com/	-1	-1	-1	-1
http://darthnexu.wikia.com/	"Darth Nexu Wiki"	479	226, 2, 2, 1	219, 12, 1, 0, 0
http://itgs.wikia.com/	"Itgs Wiki"	85	1, 0	1, 1
http://es.legados-de-las-civilizaciones-americanas.wikia.com/	"Wikia Legados de las Civilizaciones Americanas"	335	228, 1, 1	95, 6, 2, 2, 1, 1
http://it.the-beatles.wikia.com/	"The Beatles Wiki"	212	1, 1	1, 1
http://r5-diaries.wikia.com/	"R5 Diaries Wiki"	245	30, 1	209, 1, 1
http://yobear.wikia.com/	"Yo-Bear! Wiki"	110	17, 2, 1	3, 1
http://desert-eagles.wikia.com/	"Desert Eagles Wiki"	204	113, 1	78, 4, 3, 2
http://es.escuela-de-desventuras.wikia.com/	"Escuela de Desventuras Wiki"	224	62, 25, 7, 1, 1, 0	9, 5
http://fuwesem2013grupoaaffm.wikia.com/	"FuWeSem2013_grupo_AAFFM Wiki"	278	59, 1	208, 2, 2, 1
http://gatsio.wikia.com/	"Gats.io Wiki"	671	70, 65, 30, 20, 11, 10, 9, 9, 8, 4, 3, 2, 2, 2, 1, 1, 1, 1, 1, 0, 0, 0, 0, 0	37, 24, 2
http://fr.mediatheque-de-morx.wikia.com/	"Médiathèque de Mörx"	33023	32372, 1	106, 9, 2, 1
http://mutantionmonsters.wikia.com/	"Mutantion Monsters Wiki"	679	346, 102, 2, 1, 1	209, 5, 1, 1, 0
http://parallelworld.wikia.com/	"Parallel Wiki"	92	5, 1	2, 1, 1
http://pl.jedaii.wikia.com/	"Je'daii Wiki"	251	106, 1	3, 1
http://starwarsforcearena.wikia.com/	"Star Wars: Force Arena Wiki"	1080	634, 200, 50, 38, 32, 2, 2, 1	75, 9, 7, 3, 1
http://treehouseofhorrorfanon.wikia.com/	"Treehouse of Horror Fanon Wiki"	270	40, 5, 1, 1	210, 6, 4
http://the-equilibrium.wikia.com/	"The Equilibrium Wiki"	103	16, 1	80, 9, 2, 2
http://albertandjake.wikia.com/	"AlbertsStuff Wiki"	87	1, 0	1, 1, 1
http://zh-tw.doraemonpedia.wikia.com/	"哆啦A夢 Wiki"	75	43, 1	4, 3
http://higamis-lore.wikia.com/	"Higami's Lore Wiki"	87	1, 1	1, 1
http://ko.animalcrossingseries.wikia.com/	"동물의 숲 시리즈 위키"	442	326, 1	1, 1
http://mlpfans.wikia.com/	"My little fans Wiki"	260	21, 19, 1	209, 2, 2, 1
http://madmanatomics.wikia.com/	"Madman and The Atomics Wiki"	278	58, 1, 1	208, 4, 3, 2, 0
http://fi.hack.wikia.com/	"Hack Wiki"	521	194, 87, 24, 24, 19, 13, 3, 3, 3, 2, 2, 2, 2, 1, 1, 1, 1, 1, 1, 1	56, 29, 3
http://pl.pnp.wikia.com/	"Pnp Wiki"	183	110, 1	52, 8, 4, 3, 1
http://fablesinc.wikia.com/	"Fables Wiki"	269	42, 2, 1, 1	214, 6, 1, 0, 0
http://pl.goofthic.wikia.com/	-1	-1	-1	-1
http://pcd.hippolandaise.wikia.com/	"Communauté Hippolandaise"	38	21	1, 1
http://ru.monsunofan.wikia.com/	"Монсуно Вики"	710	51, 1	653, 1, 1
http://adastra.wikia.com/	"AdAstra Wiki"	209	125, 1	75, 4, 3, 2, 2
http://ru.neboskrebnebomobi.wikia.com/	"Небоскрёбы nebo.mobi вики"	1028	805, 7, 3, 2, 2, 2, 1	98, 13, 10, 3, 1
http://pt-br.salt-cover.wikia.com/	"Wiki Salt Cover"	36	12, 1	3, 2
http://spaceballs.wikia.com/	"Spaceballs: The Wiki"	1738	285, 248, 75, 65, 43, 34, 25, 24, 20, 19, 18, 11, 11, 9, 8, 8, 8, 7, 6, 6, 6, 6, 5, 5, 4, 4, 4, 4, 4, 3, 3, 3, 3, 3, 3, 3, 2, 2, 2, 2, 2, 2, 2, 2, 2, 2, 2, 2, 2, 2, 2, 2, 2, 2, 2, 2, 1, 1, 1, 1, 1, 1, 1, 1, 1, 1, 1, 1, 1, 1, 1, 1, 1, 1, 1, 1, 1, 1, 1, 1, 1, 1, 0, 0	197, 37, 19, 3, 3, 2, 2, 2, 2, 1, 0
http://de.hell-gates-2.wikia.com/	"Hell Gates 2 Wiki"	1284	630, 245, 9, 6, 3, 2, 1, 1	147, 36, 33, 1
http://edwardtheblueengineandfriends.wikia.com/	"Edward Productions222 Wiki"	89	4, 1	1, 1
http://universalscholarsassociation.wikia.com/	"The Universal Scholars Association Wikia"	998	83, 65, 6, 3, 1	811, 14, 6, 3
http://war-of-the-monsters-fanon.wikia.com/	"War of the Monsters Fanon Wiki"	2128	323, 304, 193, 104, 64, 35, 30, 20, 16, 12, 9, 9, 6, 5, 4, 3, 2, 2, 2, 1, 1, 1, 1, 1, 1, 0	208, 88, 40, 6, 4, 4, 3, 3
http://duotale-jaysons-au.wikia.com/	-1	-1	-1	-1
http://multitionary.wikia.com/	"Multitionary Wiki"	309	83, 1, 1, 1	208, 6, 4, 2, 0
http://ru.terraria-exodus-mod.wikia.com/	"Terraria Exodus Mod вики"	860	374, 318, 18, 8, 8, 2, 1, 1, 0	14, 7
http://my-own-science.wikia.com/	"My Own Science Wiki"	162	58, 1	94, 5, 1, 1
http://ultimo-gaming.wikia.com/	"Ultimo Gaming Wiki"	633	389, 9, 2, 2, 2, 1, 1, 1, 1	214, 6, 1, 0, 0
http://rainingashesroleplay.wikia.com/	"RainingAshesRoleplay Wiki"	88	1, 1	1, 1, 1
http://gampmatlab.wikia.com/	"Gampmatlab Wiki"	255	28, 1	206, 5, 4, 2, 1
http://fr.les-echos-doswald.wikia.com/	"Wiki Les échos d'Oswald"	137	15, 1	1, 1
http://pt-br.dududueedu.wikia.com/	"Du,Dudu e Edu Wiki"	532	79, 60, 48, 34, 19, 18, 11, 9, 8, 5, 4, 3, 3, 2, 2, 1, 1, 0, 0, 0, 0	52, 18, 9, 8, 2, 2, 0
http://animaljamshade.wikia.com/	-1	-1	-1	-1
http://videogamedifferences.wikia.com/	"Game Differences Wiki"	357	181, 1	97, 1, 1
http://nl.cadzandbad.wikia.com/	"Cadzand-bad wiki"	281	47, 1	226, 6, 1
http://danganronpagen2project.wikia.com/	"Dangan Ronpa Generation 2 Project Wiki"	111	22, 3, 1	1, 1
http://pl.eiran.wikia.com/	"Eiran Wiki"	338	182, 9, 1	49, 15, 15, 4
http://es.pichipichipitchadventures.wikia.com/	"Pichi Pichi Pitch's adventures Wiki"	9854	3504, 535, 281, 90, 58, 47, 28, 15, 8, 6, 6, 6, 4, 3, 3, 3, 1, 1, 1, 1, 1, 1	405, 97, 3, 2, 2, 2, 1, 0
http://bioniclecrossovers.wikia.com/	"BIONICLE Crossover Wiki"	1176	347, 62, 59, 41, 38, 38, 25, 24, 23, 18, 17, 15, 12, 11, 11, 11, 9, 5, 5, 4, 4, 3, 3, 2, 2, 2, 2, 2, 2, 2, 2, 1, 1, 1, 1, 1, 1, 1, 1, 1, 1, 1	215, 85, 4, 1, 0, 0
http://finding-each-other.wikia.com/	"Finding Each Other Wiki"	188	66, 1	97, 2, 1, 1
http://hege8.wikia.com/	"Hege8 Wiki"	228	13, 1	209, 4, 1
http://eureka7ao.wikia.com/	"Eureka Seven: AO Wiki"	648	345, 44, 3, 1, 1, 1	210, 7, 6, 4, 1
http://mascot-rumble-gwf.wikia.com/	"Mascot Rumble GWF Wiki"	91	3, 0	2, 1, 1
http://chandar.wikia.com/	"Chandar Wiki"	200	36, 4, 1	96, 3, 3, 1
http://halogalaxy.wikia.com/	"Halo Galaxy Wiki"	361	139, 1	206, 4, 2, 2, 1
http://guomin-laogong-dai-huijia.wikia.com/	"Guomin Laogong Dai Huijia Wiki"	170	44, 33, 2, 1	7, 3
http://ru.dragonnest.wikia.com/	"Dragon Nest Wiki"	290	63, 1	216, 2, 1, 1, 1
http://kfcman.wikia.com/	"KFC Man Wiki"	218	105, 10, 1	5, 2
http://drakengard.wikia.com/	"Drakengard Wiki"	14501	3419, 2988, 2515, 832, 506, 416, 263, 206, 192, 122, 117, 89, 86, 81, 69, 68, 39, 38, 38, 34, 31, 29, 27, 22, 19, 19, 16, 16, 16, 15, 15, 15, 12, 11, 11, 11, 10, 10, 10, 10, 10, 9, 9, 8, 7, 7, 6, 6, 5, 5, 5, 5, 5, 5, 4, 4, 4, 4, 4, 4, 3, 3, 3, 3, 3, 3, 3, 3, 2, 2, 2, 2, 2, 2, 2, 2, 2, 2, 2, 2, 2, 2, 2, 2, 2, 2, 2, 2, 2, 2, 2, 2, 2, 2, 2, 2, 1, 1, 1, 1, 1, 1, 1, 1, 1, 1, 1, 1, 1, 1, 1, 1, 1, 1, 1,…	404, 218, 22, 22, 5, 1, 1, 1, 0, 0
http://mjpj189.wikia.com/	"Mark's TPI Wiki"	244	16, 2, 1, 1	209, 4, 0
http://image-dump.wikia.com/	"Image Dump Wiki"	87	2, 1	1, 1
http://pl.jakas.wikia.com/	"Jakaś Wiki"	225	56, 6, 2, 2, 2, 1	136, 14, 4, 3, 3, 1
http://glory-of-the-horde.wikia.com/	"Glory of The Horde Wiki"	328	33, 22, 8, 7, 1	209, 17, 10, 1
http://footballhistorycy.wikia.com/	"Football Wiki"	95	12, 1	75, 4, 2, 2
http://driver76.wikia.com/	"Driver76 Wiki"	99	13, 1	3, 1
http://redorchestra.wikia.com/	"Red Orchestra Wiki"	1197	539, 238, 25, 14, 11, 11, 9, 7, 5, 4, 3, 3, 3, 2, 2, 2, 2, 1, 1, 1, 1, 1	62, 3, 3, 3, 2, 2, 1, 0
http://de.don-rosa.wikia.com/	"Don Rosa Wiki"	195	77, 17, 1	90, 5, 3
http://de.republik-rexonien.wikia.com/	"Republik-Rexonien Wikia"	947	788, 1	142, 7, 3, 1
http://erithea.wikia.com/	"Eireth Wiki"	279	59, 1	209, 2, 1, 1
http://es.osmaro-paz-m.wikia.com/	"Osmaro Paz M Wiki"	108	5, 1	3, 1
http://ko.plusgoogle.wikia.com/	-1	-1	-1	-1
http://nl.stickymc.wikia.com/	"StickyMC wiki"	230	2, 1	1, 1
http://bakuganclub.wikia.com/	"Baku Wiki"	261	9, 6, 2, 1, 1, 1	220, 9, 1, 0, 0
http://titans-universe.wikia.com/	"Titans Universe Wiki"	325	12, 9, 1	78, 4, 3, 2, 2, 1
http://adena.wikia.com/	"Encylopedia Adenica Wiki"	691	424, 15, 2, 1, 1	220, 4, 1, 0, 0
http://east-enders.wikia.com/	"EastEnders Wiki"	374	7, 3, 3, 3, 2, 2, 1, 1, 1, 1	85, 15, 7, 4, 1, 0, 0
http://scientia.wikia.com/	"Scientia Wiki"	119	31, 2, 1	3, 1
http://gdynia.wikia.com/	"WikiEncyklopedia Gdyni"	2056	383, 5, 3, 3, 2, 2, 2, 1, 1	1412, 5, 3, 2, 2, 1, 1
http://homeric-chronicles.wikia.com/	-1	-1	-1	-1
http://salesman-universe.wikia.com/	"Salesman Universe Wiki"	139	53, 1	3, 1
http://crossroad-inn.wikia.com/	"Crossroad Inn Wikia"	272	173, 1	78, 7, 2, 2, 2
http://es.utopia2025.wikia.com/	"Utopia2025 Wiki"	99	4, 1	90, 9, 2
http://housewomantimmyandco.wikia.com/	"House Woman Timmy and Co. Wiki"	1634	1405, 2, 1, 1, 1, 1, 1	5, 5, 3, 1, 0, 0
http://csworkingtitle.wikia.com/	"CSworkingtitle Wiki"	90	2, 1	2, 1, 1
http://nl.dbt.wikia.com/	"DBT wiki"	286	42	227, 4, 2, 1
http://parasiteeve.wikia.com/	"Parasite Eve Wiki"	14144	7697, 766, 681, 334, 324, 291, 283, 144, 133, 108, 94, 93, 69, 63, 59, 54, 54, 52, 48, 42, 41, 41, 36, 30, 29, 28, 23, 22, 21, 19, 16, 15, 15, 15, 14, 12, 12, 11, 11, 11, 11, 10, 10, 9, 9, 9, 8, 8, 8, 8, 8, 7, 6, 6, 6, 6, 6, 6, 5, 5, 5, 5, 5, 5, 5, 4, 4, 4, 4, 4, 4, 4, 4, 4, 4, 4, 4, 4, 4, 3, 3, 3, 3, 3, 3, 3, 3, 3, 3, 3, 3, 3, 3, 3, 3, 3, 3, 3, 2, 2, 2, 2, 2, 2, 2, 2, 2, 2, 2, 2, 2, 2, 2, 2, 2, …	409, 39, 19, 3, 3, 2, 2, 1, 1, 0
http://thomasgalleries.wikia.com/	"Thomas galleries Wiki"	295	79	3, 2, 2, 1
http://animals-are-awsome.wikia.com/	"Animals Wiki"	204	111, 4, 1	3, 2
http://green-mouse-animation.wikia.com/	"Green Mouse Animation Wiki"	225	90, 29, 7, 0, 0, 0	5, 4
http://es.haxball-white-night.wikia.com/	"Wikia Haxball White Night"	239	175, 2, 1	5
http://dieharder.wikia.com/	"Die Hard Wiki"	343	122, 2, 1, 1	215, 1, 0, 0
http://gacha-studio.wikia.com/	"Gacha Studio Wiki"	89	1, 1	1, 1, 1
http://it.sonic-x.wikia.com/	"Sonic x Wiki"	409	310, 1	18, 4, 3, 2, 1, 1
http://ja.wildspeed.wikia.com/	"ワイルド・スピード Wiki"	642	460, 53, 10, 2	102, 4, 2, 2, 1
http://futureworm.wikia.com/	"Future-Worm! Wiki"	3002	1618, 588, 122, 50, 35, 32, 17, 16, 16, 13, 8, 8, 5, 4, 3, 3, 2, 2, 2, 2, 2, 2, 2, 2, 1, 1, 1	94, 70, 44, 5, 2, 2, 1
http://portalvalve.wikia.com/	"Portal Wiki"	85	1, 0	1, 1
http://crygy.wikia.com/	"Crygy Wikia"	161	53, 1	83, 9, 3, 2, 2
http://medsofhill.wikia.com/	"Med cat guide hillclan Wiki"	173	83, 1	81, 6, 2, 2, 1
http://de.rio.wikia.com/	"Rio Wiki"	1436	400, 389, 82, 41, 18, 16, 16, 13, 11, 10, 4, 3, 2, 2, 2, 1, 1, 1, 1, 1	143, 78, 48, 4, 4, 2, 1, 0
http://doctor-who-pour-les-fans-francais.wikia.com/	"Doctor Who pour les fans français Wiki"	87	2, 1	1, 1
http://jlb.wikia.com/	"Super Agent Jon Le Bon Wiki"	97	10, 1	2, 1, 1
http://petcitypedia.wikia.com/	"Pet City Wiki"	603	374, 6	208, 8, 2, 1
http://turf-equipment.wikia.com/	"Turf Equipment Wiki"	1809	1533, 1, 1	208, 9, 4, 2, 2, 2, 2, 1
http://dibeartach-deamhan.wikia.com/	"Dibeartach Deamhan Wiki"	125	21, 8, 7, 1	5, 2
http://half-and-half.wikia.com/	"Half and Half Wiki"	199	115, 1	75, 2, 1, 1
http://safer-party.wikia.com/	"Safer Party Wiki"	277	63, 1	208, 2, 1
http://hoegh-autoliners.wikia.com/	"Höegh Autoliners Wiki"	380	160, 1	96, 2, 1, 1
http://york-region-transitviva.wikia.com/	"York Region Transit/Viva Wiki"	255	1	94, 3, 2, 2, 1
http://direct-to-consumer-tdcs-technology.wikia.com/	"Direct to Consumer tDCS Technology Wiki"	98	14, 1	3, 2
http://pl.kogama-fanon-pl.wikia.com/	"Kogama Fanon PL Wiki"	148	1, 1	1, 1
http://moonstone.wikia.com/	"Moonstone Wikia"	149	31, 1	84, 9, 4, 2
http://pl.fanowska-scoobydoo.wikia.com/	"Fanowska Scooby-Doo Wiki"	3865	1255, 832, 589, 160, 59, 51, 37, 30, 29, 26, 25, 23, 19, 17, 14, 13, 13, 12, 12, 11, 11, 10, 6, 4, 3, 2, 2, 2, 2, 2, 2, 2, 2, 1, 1	56, 50, 40, 18, 11, 7, 4, 4
http://roblox-farmingsimulator.wikia.com/	"ROBLOX Farming-Simulator Wiki"	86	1, 1	1, 1
http://es.glosarioprogram.wikia.com/	"Glosarioprograma Wiki"	109	4, 1	3, 1
http://kakosindustries.wikia.com/	"Kakos Industries Wiki"	190	19, 16, 16, 11, 1	94, 9, 7, 1
http://liveitupforum.wikia.com/	"Live It Up: Percy Jackson Forum Wiki"	298	18, 10, 6, 3, 2, 2, 1, 1	206, 20, 4, 2, 1
http://marshall-williams.wikia.com/	"Marshall Williams Wiki"	92	7, 1	1, 1
http://seri-pixel-biologist-warriors.wikia.com/	"Seri pixel Biologist Warriors Wikia"	7450	802, 657, 542, 506, 386, 255, 241, 218, 172, 129, 108, 75, 66, 66, 55, 52, 49, 40, 37, 31, 30, 29, 27, 25, 19, 17, 16, 16, 15, 15, 15, 14, 14, 13, 12, 12, 12, 12, 12, 11, 11, 10, 10, 9, 9, 8, 8, 8, 8, 8, 7, 7, 7, 7, 6, 6, 6, 6, 6, 6, 6, 6, 5, 5, 5, 4, 4, 4, 4, 4, 4, 4, 4, 3, 3, 3, 3, 3, 3, 3, 3, 3, 3, 3, 3, 3, 3, 3, 3, 3, 3, 2, 2, 2, 2, 2, 2, 2, 2, 2, 2, 2, 2, 2, 2, 2, 2, 2, 2, 2, 1, 1, 1, 1, 1, …	274, 144, 105, 84, 68, 42, 3
http://grunny-test-cnw.wikia.com/	"Grunny Test CNW Wiki"	87	1, 0	2, 1, 1
http://powersroleplay.wikia.com/	-1	-1	-1	-1
http://puttputt.wikia.com/	"Putt-Putt Wiki"	402	107, 30, 12, 3, 2, 2, 1, 1, 1, 1, 1	210, 19, 2, 0
http://seaclan-roleplayonwattpad.wikia.com/	"SeaClan Roleplay Wiki"	201	105, 1	1, 1
http://policeinterceptors.wikia.com/	"Police Interceptors Wiki"	257	38, 1	205, 5, 1
http://zero-dark-thirty.wikia.com/	"Zero Dark Thirty Wiki"	266	30, 1	209, 5, 5, 4, 2
http://rp-mythia.wikia.com/	"RP-Mythia Wiki"	1039	280, 118, 41, 27, 20, 17, 14, 13, 12, 11, 9, 8, 8, 7, 6, 3, 3, 1, 1, 1, 1	207, 79, 4, 2, 2, 1, 0
http://es.laboratorio-de-zackpruebas.wikia.com/	"Laboratorio De Zack/Pruebas Wiki"	164	30, 13, 3, 2	96, 13, 3, 2, 2, 2
http://greatveemon-project-test.wikia.com/	"Greatveemon Project Test Wiki"	387	147, 5, 1, 1	210, 4, 3, 1
http://bubbleisland.wikia.com/	"Bubble Island Wiki"	1553	195, 145, 100, 35, 11, 11, 6, 6, 6, 4, 4, 4, 2, 2, 2, 2, 2, 2, 2, 2, 2, 2, 1, 1, 1, 1, 1, 1, 1, 1, 1, 1, 1, 1, 1, 1, 0, 0	219, 92, 1, 1, 1, 1, 0, 0, 0
http://dragnarok.wikia.com/	"Dragnarok Wiki"	665	422, 59, 29, 8, 7, 6, 3, 3, 3, 1	75, 8, 8, 4, 3, 3
http://choycecincere.wikia.com/	"Choyce Cincere Wiki"	117	30, 1	1, 1
http://thecaillougetsgroundedshow.wikia.com/	"Thecaillougetsgroundedshow Wiki"	243	136, 2, 1	68, 8, 2, 2
http://it.owf-online-wrestling-federation.wikia.com/	"OWF: Online Wrestling Federation Wiki"	862	683	22, 21, 18
http://fr.lux-opifex.wikia.com/	"Wiki Lux Opifex"	225	32, 1	181, 4, 3, 2
http://lead-bullets.wikia.com/	"Lead Bullets Wikia"	146	43, 6, 1	80, 8, 2, 2, 2
http://es.corazondepiedra.wikia.com/	"Corazondepiedra Wiki"	105	1, 0	99, 9, 2
http://es.estuchelcaracol.wikia.com/	"Wiki Estuch el Caracol"	230	121, 1	102, 1, 1, 1, 1, 0
http://duallingofcaronisouthtrunkmain.wikia.com/	"DUALLING OF CARONI SOUTH TRUNK MAIN Wiki"	534	141, 71, 25, 15, 7, 3, 2, 1	207, 20, 7, 4, 2, 0
http://food-empire-official.wikia.com/	"Food Empire Official Wiki"	274	41, 31, 22, 17, 13, 10, 10, 5, 5, 2, 1	8, 7, 5, 4
http://tradelandsroblox.wikia.com/	"Tradelands_Roblox Wiki"	85	1, 0	1, 1
http://os.wikia.com/	"Software Wiki"	5321	121, 46, 44, 35, 32, 29, 28, 27, 26, 20, 19, 17, 16, 14, 14, 14, 14, 13, 13, 11, 11, 10, 10, 10, 10, 10, 9, 9, 9, 9, 9, 9, 8, 8, 8, 7, 7, 7, 7, 7, 6, 6, 6, 6, 6, 6, 5, 5, 5, 5, 5, 5, 5, 5, 5, 5, 5, 5, 5, 5, 5, 5, 5, 5, 4, 4, 4, 4, 4, 4, 4, 4, 4, 4, 4, 4, 4, 4, 4, 4, 4, 4, 4, 4, 4, 4, 4, 4, 3, 3, 3, 3, 3, 3, 3, 3, 3, 3, 3, 3, 3, 3, 3, 3, 3, 3, 3, 3, 3, 3, 3, 3, 3, 3, 3, 3, 3, 2, 2, 2, 2, 2, 2, 2, …	168, 11, 10, 3, 1, 0, 0, 0
http://zh.chinahighway.wikia.com/	"中國高速公路 维基"	53	22	18, 3, 2, 1
http://deadpool-fx.wikia.com/	"Deadpool FX Wiki"	74	1, 0	3, 1
http://de.hanakos-rpc-world.wikia.com/	"Hanako`s RPC World Wiki"	201	42, 1	147, 3, 2, 1
http://the-5-great-clans.wikia.com/	"The 5 great Clans Wiki"	86	1, 1	1, 1
http://es.redes-de-datos1.wikia.com/	"Redes de datos1 Wiki"	104	1, 0	3, 1
http://superrobotwars.wikia.com/	"Super Robot Wars Wiki"	11434	1428, 944, 837, 831, 475, 255, 242, 232, 228, 219, 201, 187, 187, 137, 136, 125, 83, 76, 65, 63, 62, 55, 54, 49, 41, 39, 38, 36, 33, 33, 32, 31, 30, 29, 27, 27, 27, 25, 24, 21, 19, 18, 18, 17, 16, 16, 15, 15, 14, 13, 13, 12, 12, 11, 10, 10, 10, 10, 10, 10, 9, 7, 7, 7, 7, 7, 7, 7, 6, 6, 6, 6, 5, 5, 5, 5, 5, 5, 5, 5, 5, 4, 4, 4, 4, 4, 4, 4, 4, 4, 4, 4, 4, 4, 4, 4, 4, 4, 4, 3, 3, 3, 3, 3, 3, 3, 3, 3…	858, 48, 47, 18, 6, 5, 5, 3, 3, 0
http://hitentertainment.wikia.com/	"HIT Entertainment Wiki"	6325	3243, 591, 472, 319, 126, 81, 52, 34, 10, 9, 6, 4, 4, 2, 2, 2, 2, 1, 1, 1, 1, 1, 1, 1, 1	214, 34, 26, 3, 2, 1, 1, 0
http://melos.wikia.com/	"Melos Wiki"	98	10, 1	2, 1, 1
http://isspyaarkokyanaamdoon.wikia.com/	"Iss pyaar ko kya naam doon Wiki"	353	25, 4, 4, 2, 1, 1, 1	208, 34, 4, 2, 2, 0
http://ru.devilswing.wikia.com/	"Крыло Дьявола вики"	113	1, 1	1, 1
http://alternative-future-of-fan-countries.wikia.com/	-1	-1	-1	-1
http://toriko.wikia.com/	"Toriko Wiki"	143735	32199, 15128, 14482, 10027, 3888, 2514, 2199, 2130, 1883, 1507, 1351, 1201, 1123, 896, 850, 824, 806, 690, 668, 663, 657, 657, 645, 604, 594, 569, 566, 543, 524, 471, 441, 398, 380, 370, 363, 362, 360, 292, 286, 283, 281, 268, 265, 261, 241, 218, 201, 185, 182, 169, 164, 160, 159, 155, 140, 140, 137, 135, 131, 127, 126, 125, 122, 119, 117, 113, 110, 110, 103, 99, 99, 98, 97, 97, 96, 95, 95, 90, 8…	5250, 4132, 220, 92, 89, 75, 62, 11, 6, 6, 5, 3, 0
http://zh.nuclear-throne.wikia.com/	"废土之王 Wiki"	1474	1199, 66, 24, 7, 7, 2, 1	21, 14, 7, 2, 1
http://ro.lalanation.wikia.com/	"La-La Nation community"	73	48	13, 2, 1, 1
http://ru.badssts.wikia.com/	"Худший СТС вики"	480	106, 48, 31, 8, 5, 2, 2, 1	216, 23, 5, 3, 1
http://strangedayseries.wikia.com/	"'Strange Days' Wiki"	76	1, 0	68, 8, 2, 2
http://heung730.wikia.com/	"Heung730 Wikia"	526	408, 1	94, 6, 2, 1
http://notasonagames.wikia.com/	"NotasonaGames Wiki"	125	38, 1	2, 1, 1
http://no-fate.wikia.com/	"No Fate Wiki"	359	77, 11, 5, 2, 1	208, 20, 12
http://zenondrawings.wikia.com/	"ZenonDrawings Wiki"	251	35, 1	207, 3, 2, 1
http://ojimon.wikia.com/	"Ojimon Wikia"	124	20, 2, 1	79, 9, 3, 2, 2, 2
http://tamilcinemaabi.wikia.com/	"TamilCinema Wiki"	88	1, 1	2, 1, 1
http://the-joker.wikia.com/	"¿The Joker? Wiki"	179	39, 1	94, 12, 8, 1
http://eastenders-2018.wikia.com/	"EastEnders 2018 Wiki"	159	74, 1, 0	5, 2
http://pokemon-hugtto-precure.wikia.com/	"Pokemon HUGtto Precure Wiki"	186	99, 1	4, 2
http://de.sarajevomemorial.wikia.com/	"Sarajewo Tage Wiki"	441	212, 64, 1	143, 3, 3, 1
http://ko.pe108.wikia.com/	"108회 정보처리기술사 위키"	93	1, 0	1, 1
http://jamie.wikia.com/	"Jamie Wiki"	265	21, 19, 2, 1, 1	96, 10, 8, 1
http://terragenesis-community.wikia.com/	"TerraGenesis community Wiki"	404	30, 26, 26, 17, 11, 9, 8, 7, 6, 3, 2, 2, 2, 2, 2, 2, 2, 2, 1, 1, 1, 1, 1, 1, 1	81, 30, 16, 11, 3, 3, 2
http://totaldramasevenseas.wikia.com/	"Total Drama Seven Seas Wiki"	85	1, 0	1, 1
http://pt-br.henriquepedia.wikia.com/	"Wikia Henrique"	53	29, 1	13, 5, 2, 1
http://sworp.wikia.com/	"Shinobi World Online Wiki"	259	50, 37, 4, 3, 2, 1	94, 14, 11, 2, 1
http://angeldiary.wikia.com/	"Angeldiary Wiki"	327	52, 29, 6, 2, 1, 1	207, 10, 4, 2, 1, 0
http://last-podcast.wikia.com/	"Last Podcast Wikia"	243	120, 6, 1, 0	83, 13, 4, 2
http://idiomacy.wikia.com/	-1	-1	-1	-1
http://hcu.wikia.com/	"Matticus Campaign Wiki"	791	650, 6, 4, 2, 1	7, 4
http://maltrons.wikia.com/	"Maltrons Wiki"	160	56, 2, 1, 1, 1	8, 5
http://pl.bondpedia.wikia.com/	"James Bond Wiki"	148	98, 1	45, 1, 1
http://atheistdiscord.wikia.com/	-1	-1	-1	-1
http://gaist-crusher-archive.wikia.com/	"Gaist Crusher Archive Wiki"	308	155, 11, 1, 1	94, 11, 5, 1
http://ru.astroneer.wikia.com/	"Astroneer вики"	1128	319, 210, 45, 34, 32, 24, 21, 21, 17, 14, 13, 12, 11, 9, 7, 5, 5, 5, 5, 4, 4, 3, 3, 3, 3, 3, 2, 2, 2, 2, 2, 2, 2, 2, 2, 1, 1, 1, 1, 1, 1, 1, 1, 1, 1, 1, 1, 0, 0, 0	103, 60, 30, 18, 7, 2
http://ajpw-betas.wikia.com/	-1	-1	-1	-1
http://flaming.wikia.com/	"Flaming Wiki"	98	14, 1	3, 2
http://ru.plusminus.wikia.com/	"Плюсы и минусы"	808	49, 3, 1	4, 2
http://deyancareerfifa.wikia.com/	"Deyancareerfifa Wiki"	85	1, 0	1, 1
http://sableknoll.wikia.com/	"Sable Knoll Wiki"	210	85, 28, 1	74, 3, 3, 1
http://xxxslayerqwerty12xxx.wikia.com/	"Xxx_SlayerQwerty12_xxX Wiki"	1188	203, 138, 115, 99, 66, 44, 43, 29, 22, 21, 19, 17, 9, 8, 6, 6, 6, 5, 4, 4, 4, 3, 3, 2, 2, 2, 2, 2, 2, 2, 2, 2, 1, 1, 1, 1, 1, 1, 1, 0, 0	64, 44
http://pl.testinggggg.wikia.com/	-1	-1	-1	-1
http://topwing.wikia.com/	"Top Wing Wiki"	85	1, 0	1, 1
http://findle.wikia.com/	"Findle Wiki"	9090	7664, 92, 73, 24, 22, 21, 20, 11, 11, 3, 1, 1	94, 42, 18, 8, 2, 2, 1
http://lunathewolf.wikia.com/	"LunaTheWolf Wiki"	110	25, 1	3, 1
http://zombiesurvivalmod.wikia.com/	"Zombie Survival Mod Wiki"	242	18, 2, 1, 1	208, 4, 4, 2, 0
http://freezing-water.wikia.com/	"Freezing water's Wiki"	217	121, 1	5, 1
http://fmigbibliography.wikia.com/	"FMIGbibliography Wiki"	201	21, 1	99, 14, 13, 1
http://shippingwars.wikia.com/	"Shipping Wars Wiki"	388	111, 1	209, 21, 17, 1
http://af.kunsmatigetale.wikia.com/	"Kunsmatigetale wiki"	157	78, 14	14, 1, 1
http://fr.alice.wikia.com/	"Wiki Alice"	1013	375, 361, 7, 4, 2, 1, 1	178, 10, 8, 2, 1, 1
http://ru.project410.wikia.com/	"Project410 Вики"	225	28, 4, 1, 1	174, 16, 3, 2
http://hsnj.wikia.com/	"Hellcat Squadran: Natalia's Journey Spinoff Wiki"	544	314, 6, 1	209, 4, 4, 3
http://tribal-survivor.wikia.com/	"Tribal Survivor Wiki"	252	38, 1	208, 1, 1
http://chaosspacemarines.wikia.com/	"Chaos Space Marines Wiki"	289	64, 2, 1, 1	214, 2, 1, 0, 0
http://aer.wikia.com/	"Aer Wiki"	139	52, 1	4, 3, 2
http://the-fashionistasfan.wikia.com/	"The Fashionista's Wiki"	156	69, 1	3, 1
http://fantasytheaterglobal.wikia.com/	"Fantasy Theater Global Wikia"	714	319, 153, 92, 18, 12, 1	78, 16, 6, 2
http://ru.fraggok.wikia.com/	"Fraggok вики"	112	1, 0	1, 1
http://screamifyouknowtheanswer.wikia.com/	"Scream if you know the answer Wiki"	329	110, 4, 1	206, 4, 2, 2, 0
http://pixel-heroes-byte-magic.wikia.com/	"Pixel Heroes: Byte Wikia"	928	84, 2, 2, 1	711, 16, 7, 6
http://survivalist-partners.wikia.com/	"Survivalist Partners Wiki"	91	6, 1	1, 1
http://gravityfallsfanfiction.wikia.com/	"The Gravity Falls Fanfiction Wiki"	1238	136, 48, 27, 26, 20, 13, 13, 12, 6, 6, 5, 5, 4, 4, 4, 3, 3, 3, 2, 2, 2, 2, 2, 2, 2, 2, 2, 2, 2, 1, 1, 1, 1, 1, 1, 1, 1, 1, 1, 1, 1, 1, 1, 1	208, 183, 146, 5, 4, 2
http://yooshie64.wikia.com/	"Yooshie64 Wiki"	91	5, 1	1, 1
http://grab-the-child-official.wikia.com/	"Grab the Child (Official) Wiki"	96	4, 1, 0	3, 2
http://fannonpedia.wikia.com/	"Fannonpedia Wiki"	622	211, 150, 21, 1	208, 10, 9, 2
http://fr.marvelavengers.wikia.com/	"Wiki MarvelAvengers"	118	1, 1	1, 1
http://kingdom-of-kennicott.wikia.com/	"Kingdom of Kennicott Wiki"	88	48, 11, 9, 3, 2, 1, 1, 1, 1, 1, 1, 1, 1, 1, 1, 1, 1, 1	2
http://de.ana-almudena.wikia.com/	-1	-1	-1	-1
http://nl.bakugan.wikia.com/	"Bakugan Wiki"	905	452, 79, 26, 14, 2, 2, 1, 1, 1, 1, 1	229, 26, 3, 2, 2, 0, 0, 0
http://project-genesis.wikia.com/	"Project Genesis Wiki"	221	131, 1	5, 2
http://de.starmade-wiki-german.wikia.com/	"StarMade Wiki German Wiki"	228	9, 6, 5, 2, 1	147, 17, 14, 1
http://it.isamy.wikia.com/	"Isamy Wiki"	214	1, 1	1, 1
http://mit822-module16.wikia.com/	"MIT822-Module16 Wiki"	179	94, 1	78, 4, 2, 2
http://myself.wikia.com/	-1	-1	-1	-1
http://arux.wikia.com/	"Arux Gixustrat Wiki"	393	168, 57, 4, 1	94, 10, 10, 1
http://the-lemonade-stand.wikia.com/	"The Lemonade Stand Wiki"	103	18, 1	4, 2
http://de.techniktipps.wikia.com/	"LenasTechniktipps Wiki"	116	22, 1	1, 1
http://ru.vladushonok.wikia.com/	"Борт вики"	147	14, 10, 1, 1, 1	9, 5
http://renorium.wikia.com/	-1	-1	-1	-1
http://harrypotter.wikia.com/	"Harry Potter Wiki"	1166756	55127, 39091, 38669, 28733, 23627, 21214, 18882, 18310, 16117, 15861, 15696, 15645, 12828, 11177, 9912, 9623, 8886, 8181, 8062, 7784, 6798, 6605, 6504, 6006, 5630, 5272, 5149, 4753, 4526, 4400, 4292, 4256, 4187, 4096, 4038, 4023, 3861, 3398, 3375, 3310, 3226, 3031, 3002, 2820, 2812, 2743, 2689, 2668, 2603, 2571, 2496, 2450, 2407, 2374, 2352, 2250, 2146, 2126, 2103, 2094, 2022, 1926, 1865, 1791, 1…	84225, 35837, 8847, 4168, 2466, 874, 498, 44, 39, 16, 3, 3
http://newdandp.wikia.com/	"Newdandp Wiki"	112	35, 1	3, 1
http://united-states-of-virginia.wikia.com/	"United States of Virginia Wiki"	87	1, 0	2, 1, 1
http://es.aurcus-online.wikia.com/	"Aurcus Online Wiki"	129	26, 1	3, 1
http://zh-tw.dragonsrailway.wikia.com/	"Dragon's Railway 龍鐵 Wiki"	36	6, 1	1, 1
http://flamencoguitar.wikia.com/	"FlamencoGuitar Wiki"	91	6, 1	1, 1
http://os3dpwg.wikia.com/	"Open Source 3D Printing War-games Wiki"	259	40, 2, 1, 1	205, 5, 1
http://dbzd20.wikia.com/	"DBZD20 Wikia"	2457	2106, 16, 8, 1	81, 14, 7, 2, 2
http://cakerpg.wikia.com/	"CAKE RPG Wiki"	716	196, 97, 87, 24, 21, 15, 2, 1	17, 5, 1, 1, 0, 0, 0
http://imperiumofftopicum.wikia.com/	"Imperium Offtopicum Wiki"	5757	2698, 711, 436, 213, 209, 170, 80, 65, 37, 31, 29, 27, 23, 23, 23, 21, 17, 17, 16, 15, 15, 14, 13, 13, 11, 10, 8, 7, 5, 5, 4, 4, 4, 3, 2, 2, 2, 2, 2, 1, 1, 1, 1, 1, 1	206, 178, 9, 6, 4, 2, 1
http://rainbowmonkeys.wikia.com/	"Rainbow Monkeys Wiki"	306	78, 1, 1, 1, 1	208, 7, 4, 3, 2, 0
http://knights-of-ashfall.wikia.com/	"Knights of Ashfall Wiki"	2101	1800, 52, 26, 7, 7, 6, 5, 4, 3, 2, 1	75, 6, 5, 5, 3, 3
http://ru.growtopiarus.wikia.com/	"Growtopia русская вики"	254	109, 11, 2, 1	217, 7, 6, 1, 1
http://ieltswithoutexams.wikia.com/	"Ieltswithoutexams Wiki"	88	3, 1	1, 1
http://alextheyouhi.wikia.com/	"AlexTheYouHi Wiki"	88	3, 1	1, 1
http://masterclif.wikia.com/	"Masterclif's Wiki"	380	158, 2, 1	208, 5, 2
http://fr.ekrpgcreator.wikia.com/	"Wiki EkRpgCreator"	119	1, 1	1, 1
http://creepypasta-nighttime.wikia.com/	"STORIES OF THE SHADOWS CREEPYPASTAS Wiki"	433	39, 4, 2, 2, 2, 2, 1, 1, 1, 1, 1, 1, 1, 1, 1, 0	208, 44, 38, 12, 6, 2, 1
http://dreamixclub.wikia.com/	-1	-1	-1	-1
http://fallout-unlimited.wikia.com/	"S.P.E.C.I.A.L. PnP (Fallout Unlimited) Wiki"	105	16, 1	80, 9, 2, 2
http://wwe-smackdown-vs-raw-2009-unlockables.wikia.com/	"WWE Smackdown vs. Raw 2009 Unlockables Wiki"	95	10, 1	4, 2
http://mr-robot.wikia.com/	"Mr robot Wiki"	76	1, 0	3, 1
http://crusade.wikia.com/	"Crusade Wikia"	580	180, 160, 32, 23, 13, 10, 2, 2, 1	81, 20, 10, 2
http://cathys-blog.wikia.com/	"Cathy's Blog Wiki"	92	5, 1	1, 1, 1
http://power-rangers-masters-saga.wikia.com/	"Power Rangers Masters Saga Wiki"	351	244, 1	94, 5, 1, 1
http://dumir.wikia.com/	"Dumir Wiki"	285	48, 2, 1, 1, 1	209, 7, 0
http://humanitysdestiny.wikia.com/	"Humanity's Destiny Wiki"	101	16, 1	78, 4, 2, 2
http://anime-heroes.wikia.com/	"Anime Heroes Wiki"	279	59, 1	208, 3, 2, 1
http://fr.melanga.wikia.com/	"Wiki MELANGA"	1835	593, 299, 219, 156, 36, 20, 5, 5, 4, 3, 3, 2, 2, 2, 2, 2, 2, 2, 2, 2, 2, 1, 1, 1, 1, 1, 1, 1, 1, 1, 1, 1, 1, 1, 1, 1, 1, 1, 1, 1, 1	184, 89, 43, 6, 4, 1, 1
http://new-liberty-city.wikia.com/	"New Liberty City Wiki"	183	65, 3, 1	96, 4, 4, 1
http://dn-ace.wikia.com/	"D.N. Ace Wiki"	80	4, 1	3, 1
http://dragonball30.wikia.com/	"Dragon Ball 30 Wiki"	350	177, 77, 1, 0, 0	4, 2
http://clan-draft.wikia.com/	"Clan Draft Wiki"	112	27, 1	1, 1
http://bloodline.wikia.com/	"Bloodline Wiki"	454	129, 65, 38, 7, 5, 2, 2, 2, 1, 1, 1, 1, 1	83, 34, 14, 13, 4, 3
http://es.iearm.wikia.com/	"Iearm Wiki"	99	1, 0	1, 1
http://manguismo.wikia.com/	"Manguismo Wiki"	135	7, 2, 1, 1	75, 8, 8, 3, 1
http://refugee.wikia.com/	"Refugee Wiki"	94	9, 1	1, 1
http://ru.httpmount-and-blade.wikia.com/	"Mount and Blade вики вики"	292	46, 1, 1	217, 11, 5, 1, 1
http://es.army.wikia.com/	"Army Wiki"	112	7, 1	3, 1
http://es.los-recursos-naturales.wikia.com/	"LOS RECURSOS NATURALES Wiki"	100	1, 1	1, 1
http://ru.mafia2.wikia.com/	"Mafia2 вики"	127	13, 1	4, 1
http://superheromovies.wikia.com/	"Superhero Movies Wiki"	694	129, 61, 20, 12, 12, 10, 9, 7, 6, 5, 4, 4, 3, 3, 3, 2, 2, 2, 2, 2, 2, 1, 1, 1, 1, 1, 1, 1, 1	81, 55, 5, 3, 2, 1, 0
http://diveintoreading.wikia.com/	"Diveintoreading Wiki"	91	6, 1	1, 1
http://theawait.wikia.com/	"The Await Wiki"	75	2, 1	3, 1
http://goerg.wikia.com/	"Goerg Wiki"	85	1, 0	1, 1
http://inuxbokuss.wikia.com/	"Inu x Boku SS Wiki"	5083	1164, 143, 70, 65, 61, 31, 26, 26, 24, 20, 19, 18, 18, 18, 16, 14, 12, 11, 9, 9, 9, 8, 7, 7, 7, 7, 7, 6, 6, 6, 5, 5, 5, 5, 5, 5, 4, 4, 3, 3, 3, 3, 3, 3, 3, 3, 3, 3, 3, 3, 3, 3, 3, 3, 2, 2, 2, 2, 2, 2, 2, 2, 2, 2, 2, 2, 2, 2, 2, 2, 2, 2, 2, 2, 2, 2, 2, 2, 2, 2, 2, 2, 1, 1, 1, 1, 1, 1, 1, 1, 1, 1, 1, 1, 1, 1, 1, 1, 1, 1, 1, 1, 1, 1, 1, 1, 1, 1, 1, 1, 1, 1, 1, 1, 1, 1, 1, 1, 1, 1, 1, 1, 1, 1, 1, 1, …	1006, 207, 32, 11, 4, 3, 2, 1
http://uk.legendarywars.wikia.com/	"Вікі Legendary Wars"	64	34, 2	18, 3, 2, 2, 2
http://callofdutyblackopszombiesurvivial.wikia.com/	"Call of duty black ops zombie survivial Wiki"	229	24, 1	202, 1
http://veggietales-the-ultimate-veggiepedia.wikia.com/	"VeggieTales - the Ultimate Veggiepedia Wiki"	15337	3104, 1963, 631, 466, 380, 287, 204, 195, 194, 191, 190, 153, 150, 132, 125, 119, 118, 83, 81, 59, 56, 52, 43, 36, 34, 30, 26, 23, 21, 21, 16, 13, 13, 12, 12, 12, 12, 11, 11, 10, 10, 9, 9, 8, 8, 8, 7, 6, 6, 5, 5, 5, 5, 5, 4, 4, 4, 4, 4, 4, 4, 4, 4, 4, 3, 3, 3, 3, 3, 2, 2, 2, 2, 2, 2, 2, 2, 2, 2, 2, 2, 2, 2, 2, 2, 2, 1, 1, 1, 1, 1, 1, 1, 1, 1, 1, 1, 1, 1, 1, 1, 1, 1, 1, 1, 1, 0, 0, 0, 0	281, 194, 96, 52, 24, 8, 4, 1
http://de.testforsharepoint.wikia.com/	"TestForSharePoint Wiki"	103	9, 1	3, 1
http://keayl.wikia.com/	"Keayl Wiki"	1406	1087, 2, 2, 2, 1, 1, 1	86, 7, 4, 4, 2, 1, 0, 0
http://ru.crisisinhanka.wikia.com/	"Кризис в Ханке вики"	854	409, 108, 61, 47, 20, 5, 3, 1, 1, 1	17, 9
http://uk.attackontitan.wikia.com/	"Вікі Атака титанів вікі"	538	411, 26, 4, 3, 1, 1	13, 7, 3, 3, 3, 2
http://pt-br.yansubsbr.wikia.com/	"Wiki YanSubsBR"	26	2, 1	20, 11, 2
http://fr.katekyoushi-hitman-reborn.wikia.com/	"Wiki Katekyoushi Hitman Reborn"	222	30, 1	184, 2, 1, 1
http://bbbjba.wikia.com/	"Junior Basketball Association Wiki"	121	32, 1, 1	3, 1
http://fr.terra-fantastika.wikia.com/	"Wiki Terra Fantastika"	902	635, 1	184, 8, 5, 1
http://nbms.wikia.com/	"NBMS Wiki"	276	46, 2, 1, 1	214, 4, 0
http://stratego.wikia.com/	"Stratego Wiki"	335	153, 51, 3, 2, 1, 1	80, 10, 5, 3, 3
http://tendangansimadun.wikia.com/	"Tendangan si Madun Wiki"	436	154, 8, 1	208, 13, 4, 2, 1, 0
http://unitpandora.wikia.com/	-1	-1	-1	-1
http://waveclan-roleplay.wikia.com/	"WaveClan Roleplay Wiki"	832	145, 111, 77, 37, 19, 18, 17, 14, 10, 9, 8, 5, 5, 5, 4, 4, 3, 3, 2, 2, 1, 1, 1, 1	208, 59, 1, 1, 1
http://es.prevencion-para-la-erosion-de-suelos.wikia.com/	"DE LA PREVENCIÓN PARA LA EROSIÓN DE SUELOS DE ALTOS DE POLVORINES DE LA CIUDAD DE CALI 2014-2015 POR DEFORESTACIÓN Wiki"	107	8, 1	1, 1
http://camila-cuevas.wikia.com/	"Camila Cuevas Wiki"	106	10, 2, 1	81, 7, 2, 2, 2
http://wikijaden.wikia.com/	"Wiki/jaden Wiki"	229	11, 1	211, 2, 1, 1
http://elhd.wikia.com/	"ELHD Wikia"	801	475, 171, 1	80, 18, 12, 2
http://anim.wikia.com/	"Anim Wiki"	346	235, 1	1, 1
http://enemywithin.wikia.com/	"The Enemy Within Wiki"	108	23, 1	1, 1
http://es.warcommanderenespaol.wikia.com/	"Wiki War Commander en español"	188	48, 3, 3, 1, 1	95, 15, 7, 6, 2, 1
http://existence-and-layerism.wikia.com/	-1	-1	-1	-1
http://malcolm-and-the-mad-lads.wikia.com/	"Malcolm and the Mad Lads Wiki"	112	24, 2, 1	1, 1
http://sr.polandball.wikia.com/	"Polandball Wikia"	128	54, 28, 4, 4, 4, 3, 2, 2, 2, 2, 1, 1, 0, 0	12, 6, 3, 2
http://es.electroterapia.wikia.com/	"Electroterapia Wiki"	103	3, 1	1, 1
http://de.kalonline.wikia.com/	"Kalonline Wiki"	231	68, 3, 1	148, 3, 3, 2
http://fray-digipen.wikia.com/	"Fray-DigiPen Wiki"	136	26, 1, 1	96, 3, 3, 2, 1
http://ru.maximusgrom.wikia.com/	"Максимус Гром вики"	272	53, 1	202, 6, 1, 1
http://zh.song1998.wikia.com/	"Song1998 Wiki"	31	1, 0	1, 1
http://zmrlatino.wikia.com/	"ZMR Wikia"	182	62, 1	95, 8, 4
http://19-2.wikia.com/	"19-2 Wiki"	235	55, 18, 17, 10, 5, 1, 1, 0	94, 7, 5, 5, 2, 1, 1
http://wolodooer.wikia.com/	"Wolodooer Wiki"	85	1, 0	1, 1
http://saints-row-v.wikia.com/	"Saints Row V Wiki"	567	326, 126, 1	4, 3
http://the-circulatory-system.wikia.com/	"The circulatory system Wiki"	246	20, 4, 1	208, 5, 3, 1
http://kmbpmock.wikia.com/	"The KMBP Mock Wiki"	1289	238, 102, 76, 44, 34, 30, 16, 11, 7, 7, 5, 5, 5, 2, 1	207, 101, 87, 7, 5, 4, 1, 1
http://angelfromhell.wikia.com/	"Angel from Hell Wikia"	122	25, 1	81, 6, 2, 2, 1
http://adventuretimewithfinnjakefanon.wikia.com/	"Adventure Time With Finn & Jake Fanon Wiki"	274	1, 0	208, 6, 2, 1
http://alternate-twilight.wikia.com/	"Alternate Twilight Wikia"	824	638, 3, 2, 2, 1, 1	81, 8, 4, 4, 3, 1
http://unofficial-tradelands.wikia.com/	"(un)official Tradelands Wiki"	166	73, 12, 1	75, 4, 2, 2
http://es.goku-ssj4.wikia.com/	"Wiki Goku ssj4"	223	119, 1	95, 6, 1, 1
http://hip-with-today.wikia.com/	"Hip With Today Wiki"	1534	561, 79, 74, 14, 13, 7, 7, 5, 4, 3, 3, 2, 2, 1, 1, 1, 1, 1, 1, 1, 1, 1, 1, 1, 1, 0, 0, 0	97, 33, 28, 1
http://medical-devices.wikia.com/	"Medical devices Wiki"	96	9, 1	4, 1
http://alienswarm.wikia.com/	"Alien Swarm Wiki"	18496	6183, 3840, 1040, 974, 457, 271, 232, 182, 162, 139, 123, 121, 115, 103, 101, 98, 94, 87, 78, 73, 50, 47, 47, 43, 43, 42, 41, 40, 35, 34, 32, 31, 31, 27, 26, 24, 23, 22, 22, 20, 18, 17, 16, 15, 15, 14, 14, 13, 13, 13, 12, 12, 11, 10, 10, 10, 9, 9, 9, 8, 8, 8, 8, 8, 8, 7, 7, 6, 6, 6, 6, 6, 6, 6, 6, 6, 5, 5, 5, 5, 5, 5, 5, 4, 4, 4, 4, 4, 4, 4, 4, 4, 3, 3, 3, 3, 3, 3, 3, 3, 3, 3, 3, 3, 3, 3, 3, 3, 3…	925, 214, 16, 11, 2, 2, 2, 1, 0
http://it.mulotappo.wikia.com/	"Mulo Tappo Wiki"	222	48, 1	167, 7, 2, 2
http://arauzodemiel.wikia.com/	"Arauzo de Miel Wiki"	359	77, 37, 9, 4, 1	206, 6, 4, 3, 2
http://nintendoseries.wikia.com/	"Nintendo Wiki"	259	172, 1	1, 1
http://worldcraft.wikia.com/	"Worldcraft Wiki"	296	31, 11, 2, 1, 1	211, 16, 4
http://nikkipedia.wikia.com/	"Nikkipedia Wiki"	328	8, 5, 4, 4, 3, 3, 3, 3, 3, 2, 1, 1, 1, 1, 1, 1, 1, 1	207, 31, 18, 2, 1
http://menadane.wikia.com/	"Menadane Wiki"	238	16, 1	206, 6, 2, 1, 1
http://shsm.wikia.com/	"Shattered Memmories Wiki"	264	33, 2, 1, 1	214, 4, 0
http://soultaleppg.wikia.com/	"SoulTalePPG Wiki"	280	193, 1	3, 1
http://netflix.wikia.com/	"Netflix Wiki"	1563	683, 53, 48, 41, 32, 32, 25, 21, 14, 12, 11, 11, 9, 6, 6, 5, 5, 5, 4, 4, 4, 4, 3, 3, 3, 2, 2, 2, 2, 2, 2, 1, 1, 1, 1, 1, 1, 1, 1, 1, 1, 1, 1, 1, 1, 1, 1	205, 63, 47, 23, 9, 5, 4, 3
http://kingdom-knights.wikia.com/	"Kingdom Knights Wiki"	1278	468, 114, 96, 66, 25, 11, 10, 6, 5, 4, 4, 4, 3, 1	207, 54, 45, 1
http://no-mans-sky-pc.wikia.com/	"No Mans Sky PC Wikia"	122	22, 1	81, 9, 4, 2, 2
http://hubworld.wikia.com/	"The Hub Wiki"	1394	313, 53, 52, 42, 24, 19, 11, 5, 5, 4, 4, 3, 3, 2, 1, 1, 1, 1, 1	210, 50, 28, 4, 2, 2, 1
http://es.megaten.wikia.com/	"MegaTen Wiki"	104	7	90, 9, 3, 2
http://genderswappedadventuretimefanfiction.wikia.com/	"Fionna and Cake Fan Fiction Wiki"	323	89, 3, 1	208, 4, 3
http://silhouettes.wikia.com/	"Silhouettes Wikia"	252	77, 30, 26, 10, 1	78, 11, 4, 3, 3, 2
http://tawog-elemental-warriors.wikia.com/	"TAWoG Elemental Warriors Wiki"	258	79, 44, 23, 1, 1	5, 4, 1
http://pt-br.ludamlindo.wikia.com/	"Wiki Luan"	20	1, 0	1, 1
http://de.terasology.wikia.com/	"Terasology Wiki"	232	7, 6, 5, 4, 2, 1, 1, 1	144, 25, 4, 1
http://the-house-of-wolves.wikia.com/	"The House of Wolves Wikia"	215	69, 5, 1	78, 10, 5, 3, 2, 2, 2
http://ssccc.wikia.com/	"SSCCC Wiki"	381	35, 30, 15, 13, 2, 1, 1	207, 23, 16, 1
http://nintendoretro.wikia.com/	"Nintendo RETRO Wiki"	354	138, 1, 1	211, 1, 0
http://ancestryerrors.wikia.com/	"Ancestry Errors Wiki"	457	141, 16, 6, 2, 1, 1	211, 28, 1
http://findthatdragonoid.wikia.com/	"Find That Dragonoid Wiki"	253	23, 2, 2, 2, 2	214, 5, 1, 0, 0
http://de.mauerthewallberlin.wikia.com/	"MauerTheWallBerlin Wiki"	161	60, 4, 1	5, 2
http://bad-judge.wikia.com/	"Bad Judge Wiki"	191	73, 7, 2, 1, 1, 1, 1	75, 14, 6, 1, 1, 1
http://de.sillium-stories.wikia.com/	"Sillium Stories - Factions Wiki"	176	8, 1	1, 1
http://coolgamer911.wikia.com/	"CoolGamer9/11 Wiki"	586	392, 11, 4, 3, 1, 1, 1, 0	12, 7
http://project-vacancy.wikia.com/	"Project Vacancy Wiki"	272	50, 1	209, 4, 2, 1
http://noice-big-brother.wikia.com/	"Noice Big Brother Wiki"	349	171, 9, 7, 4, 2, 1, 1	12, 6, 2
http://ru.krokovod.wikia.com/	"Крокопедия вики"	217	108, 1	98, 6, 3
http://boohbah-fanon.wikia.com/	"Boohbah Fanon Wiki"	95	7, 1	2, 1, 1
http://de.castleclash.wikia.com/	"Schloss Konflikt Wikia"	450	319, 1	95, 8, 1
http://randomjace.wikia.com/	"Random Jace Wiki"	293	73, 1	206, 5, 4, 3, 1
http://mznp.wikia.com/	"Mznp Wiki"	87	1, 1	1, 1
http://zh.historica-game.wikia.com/	"Historica Game ~色々な歴史‧娘~ 维基"	1159	1113	18, 2, 1, 1, 1
http://cartoon-network-roleplay.wikia.com/	"Cartoon Network Roleplay Wiki"	327	22, 6, 5, 5, 4, 3, 3, 3, 3, 2, 1, 1, 1, 1	209, 24, 17, 4, 2
http://es.wikiperi.wikia.com/	"Wikiperi Wiki"	128	16, 5, 5, 1	1, 1
http://angletale.wikia.com/	"Angletale Wiki"	87	2, 1	1, 1
http://binweevilscartoons.wikia.com/	"Binweevils Cartoons Wiki"	937	542, 38, 5, 2, 2, 2	218, 53, 1, 0, 0
http://anime-railways.wikia.com/	-1	-1	-1	-1
http://violet-flame-snake-hair.wikia.com/	"Violet flame snake hair Wiki"	80	5, 1	68, 8, 2, 2
http://andirianbobh-our-lord-and-saviour.wikia.com/	"Andirianbobh our lord and saviour Wiki"	79	48, 9, 3, 2, 1, 1, 1, 1, 1, 1, 1, 1, 1, 1, 1, 1, 1, 1, 1, 0	2
http://ru.mlpfim.wikia.com/	"Мой Маленький Пони:Дружба – это Чудо вики"	269	36, 1	222, 2, 2, 1, 1
http://it.shantae.wikia.com/	"Shantae Wiki"	1566	1222, 1, 1, 0	3, 2
http://the-odd-couple.wikia.com/	"The Odd Couple Wiki"	648	423, 50, 37, 9, 6, 1, 1	94, 8, 4, 3, 2, 2, 1
http://seven-guardians.wikia.com/	"Seven Guardians Wiki"	203	80, 13, 8, 4, 1, 1	81, 9, 3, 2
http://es.huniepop.wikia.com/	"Wikia HuniePop"	335	86, 52, 44, 30, 8, 1, 1, 1	72, 21, 9, 2
http://halcyonvr.wikia.com/	"Halcyon Wiki"	313	216, 1	81, 6, 2, 1
http://township.wikia.com/	"Township Wiki"	36467	11191, 7470, 901, 580, 542, 397, 209, 137, 133, 133, 123, 85, 82, 75, 66, 66, 63, 46, 43, 42, 40, 34, 29, 29, 28, 26, 25, 25, 25, 24, 23, 23, 21, 20, 20, 20, 20, 20, 20, 19, 19, 18, 18, 18, 17, 17, 17, 17, 16, 16, 15, 15, 14, 13, 13, 13, 13, 12, 12, 12, 12, 11, 11, 10, 10, 10, 10, 10, 10, 10, 9, 9, 9, 9, 9, 9, 9, 9, 8, 8, 8, 8, 8, 8, 8, 8, 8, 8, 8, 8, 7, 7, 7, 7, 7, 7, 7, 7, 7, 7, 6, 6, 6, 6, 6, …	1444, 1367, 675, 550, 512, 321, 210, 54, 4, 2, 1
http://adriesteano.wikia.com/	"Adriesteano Wiki"	433	121, 26, 18, 11, 8, 8, 5, 2, 2, 2, 1, 1, 1, 1, 1, 1, 1, 0, 0, 0, 0	215, 3, 0
http://es.la-distancia-entre-tu-y-o.wikia.com/	-1	-1	-1	-1
http://es.king-of-thieves.wikia.com/	"Wikia King of Thieves"	1321	178, 125, 38, 22, 16, 10, 7, 6, 6, 5, 5, 3, 2, 2, 2, 2, 2, 2, 2, 2, 2, 1, 1, 1, 1, 1, 1, 1, 1, 1, 1, 1, 0	209, 152, 90, 31, 15, 10, 2, 1, 1
http://banyatheexplosivedeliveryman.wikia.com/	"Banya the explosive delivery man Wiki"	240	7, 7, 1, 1, 1	209, 8, 0
http://diamond-galaxy.wikia.com/	"Diamond Galaxy Wiki"	513	121, 103, 53, 27, 18, 11, 10, 9, 5, 5, 4, 1, 1, 0	95, 25, 2, 1, 0
http://es.literatura-y-arte.wikia.com/	"Literatura y Arte Wiki"	109	4, 1	3, 1
http://frank-towers.wikia.com/	"Frank Towers Wiki"	199	109, 1	81, 6, 2, 1, 1
http://the-kennel.wikia.com/	"The kennel Wiki"	30498	12690, 5892, 4446, 3284, 960, 665, 598, 341, 136, 122, 92, 80, 60, 49, 42, 32, 22, 16, 15, 15, 15, 13, 11, 10, 10, 10, 8, 7, 6, 5, 4, 3, 2, 2, 2, 2, 2, 2, 2, 1, 1, 1, 1, 1	208, 84, 62, 22, 14, 4, 1, 1
http://unmphysicsprelim.wikia.com/	"UNM Physics Prelim Wiki"	308	88, 1, 1	208, 4, 3, 2, 0
http://it.cougartown.wikia.com/	"Cougar Town Wiki"	156	121, 1	19, 5, 1, 0
http://marvelvscapcom.wikia.com/	"Marvel vs. Capcom Wiki"	55533	3864, 2794, 2575, 2059, 1442, 1310, 1098, 1084, 1082, 1074, 1006, 753, 700, 691, 625, 621, 538, 532, 481, 454, 447, 410, 361, 327, 290, 287, 247, 228, 228, 227, 219, 215, 204, 189, 182, 176, 169, 162, 157, 153, 153, 152, 146, 144, 141, 139, 134, 130, 128, 126, 126, 114, 107, 103, 102, 94, 93, 87, 84, 83, 82, 81, 81, 81, 80, 79, 73, 72, 69, 68, 67, 61, 61, 60, 59, 59, 59, 58, 58, 58, 57, 57, 57, 5…	4108, 488, 169, 80, 70, 50, 35, 15, 5, 3, 1, 0
http://warriors-of-swiftclan.wikia.com/	"Warriors of SwiftClan Wiki"	393	7, 6, 5, 3, 3, 3, 2, 1, 1	209, 16, 4, 1
http://fi.suomi-minecraft.wikia.com/	"Suomiminecraft Wikia"	59	5	49, 10, 2, 1
http://es.buitragovanesa1.wikia.com/	"Buitragovanesa1 Wiki"	101	1, 1	1, 1
http://roblox-botanist-official.wikia.com/	"Roblox- Botanist Official Wiki"	88	3, 1	1, 1
http://es.gtasa-gta5.wikia.com/	"Wiki GtaSa Gta5"	165	51, 1	95, 3, 2, 1, 1
http://ru.mestnyyeshkuratochkaru.wikia.com/	"Уникальное название вики"	115	3, 1	1, 1
http://the-power-within.wikia.com/	"The Power Within Wiki"	129	37, 1	1, 1
http://nl.tutorial-5-leverfalen.wikia.com/	"Tutorial 5: leverfalen wiki"	276	8, 1	227, 9, 8, 1
http://the-garbage-bin.wikia.com/	"The Garbage Bin Wiki"	103	14, 1, 0	1, 1
http://willsmedia.wikia.com/	"WillsMedia Wiki"	105	20, 0	1, 1
http://lilpri.wikia.com/	"Hime-chen! Otogi Chikku Idol Lilpri Wiki"	644	39, 30, 27, 18, 16, 15, 8, 7, 6, 6, 5, 5, 5, 4, 4, 3, 2, 2, 2, 2, 2, 1, 1, 1, 1, 1, 1, 1, 1, 1, 1, 1, 1	215, 86, 4, 1, 0, 0
http://the-big-family.wikia.com/	"The Big Family Wiki"	98	9, 1	80, 9, 3, 2, 2
http://cowsep.wikia.com/	"Cowsep Wiki"	952	393, 100, 43, 14, 8, 7, 6, 2, 2, 1, 1, 1, 1, 1, 1	94, 82, 64, 3, 2, 1
http://origami-yoda.wikia.com/	"Origami Yoda Wiki"	96	9, 1	1, 1
http://ru.aennopedia-central.wikia.com/	"Aennopedia Central Вики"	468	60, 37, 32, 12, 12, 9, 8, 6, 5, 4, 3, 3, 3, 2, 2, 1, 1, 1, 1	174, 18, 18, 13, 4
http://trying-2-create-a-page.wikia.com/	"Trying 2 create a page Wiki"	209	74, 44, 1	3, 2, 2
http://falloutmyths.wikia.com/	"Fallout Myths Wiki"	1337	526, 268, 132, 60, 35, 21, 9, 9, 8, 6, 4, 4, 4, 4, 4, 3, 3, 2, 1, 1, 1, 1, 1, 1, 1, 1, 1, 1	97, 47, 23, 9, 5, 2, 1
http://gammson.wikia.com/	"The Gammsons Wiki"	183	16, 10, 3, 2, 2, 1, 1	96, 14, 8, 1
http://peace-n-love.wikia.com/	"Peace 'N' Love Wikia"	250	149, 1	81, 7, 2, 2
http://harem-collector.wikia.com/	"Harem Collector Wiki"	16511	2132, 1788, 1527, 1153, 857, 499, 426, 325, 239, 167, 147, 137, 129, 129, 124, 117, 113, 103, 97, 92, 79, 72, 69, 61, 48, 48, 47, 44, 43, 42, 37, 36, 32, 30, 29, 29, 29, 27, 26, 25, 24, 24, 21, 20, 20, 19, 18, 18, 17, 15, 15, 15, 14, 14, 14, 13, 13, 12, 12, 12, 12, 11, 11, 10, 10, 10, 10, 9, 9, 9, 8, 8, 8, 8, 8, 8, 8, 7, 7, 7, 7, 7, 7, 7, 7, 7, 7, 7, 7, 7, 7, 7, 7, 6, 6, 6, 6, 6, 6, 6, 5, 5, 5, 5…	769, 640, 252, 207, 139, 74, 6, 2, 1
http://heavygearblitz.wikia.com/	"Heavy Gear Blitz Unofficial Wiki"	303	92, 1	208, 1
http://pl.shadowrun.wikia.com/	"Shadowrun Wiki"	20964	16897, 941, 285, 131, 94, 30, 28, 16, 15, 13, 12, 11, 10, 10, 9, 7, 7, 6, 6, 6, 5, 4, 3, 3, 3, 2, 2, 2, 2, 2, 2, 2, 2, 2, 2, 2, 2, 2, 2, 2, 2, 2, 1, 1, 1, 1, 1, 1, 1, 1, 1, 1, 1, 1, 1, 1, 1, 0, 0, 0, 0	107, 49, 13, 5, 2, 1, 1, 0, 0
http://the-raggy-dolls.wikia.com/	"The Raggy Dolls Wiki"	298	33, 8, 5, 3, 1, 1, 1	209, 13, 11, 2, 1
http://halsey.wikia.com/	"Halsey Wiki"	4207	772, 683, 376, 187, 137, 131, 110, 88, 56, 52, 48, 41, 39, 34, 27, 23, 19, 18, 18, 11, 11, 10, 9, 8, 8, 8, 8, 7, 7, 7, 6, 6, 6, 6, 6, 6, 5, 5, 4, 4, 4, 4, 4, 4, 4, 3, 3, 3, 3, 3, 3, 3, 3, 3, 3, 3, 3, 3, 3, 2, 2, 2, 2, 2, 2, 2, 2, 2, 2, 2, 2, 2, 2, 2, 2, 2, 2, 2, 2, 2, 1, 1, 1, 1, 1, 1, 1, 1, 1, 1, 1, 1, 1, 1, 1, 1, 1, 0, 0, 0	711, 122, 41, 35, 21, 16, 2
http://thekevinreborn.wikia.com/	"Anti Katenka Nowicki Team Reborn Wiki"	89	2, 1	1, 1
http://dinseys-anakin.wikia.com/	-1	-1	-1	-1
http://powerragers.wikia.com/	"Power ragers Wiki"	248	14, 13, 1, 1	208, 4, 4, 2, 1, 0
http://ru.antipony.wikia.com/	"Анти-пони вики"	248	18, 1	203, 8, 4, 1
http://solarisrp.wikia.com/	"SolarisRP Wikia"	583	202, 92, 29, 22, 22, 20, 12, 10, 9, 9, 8, 7, 6, 4, 4, 3, 2, 1	81, 11, 4, 3, 2, 2
http://de.k11kommisareimeinsatz.wikia.com/	"K11 - Kommisare im Einsatz Wiki"	408	175, 5, 2, 1, 1, 1, 1	152, 15, 10, 2
http://tamewaterofficiallore.wikia.com/	"Tamewaterofficiallore Wiki"	86	1, 0	1, 1
http://es.godswar.wikia.com/	"Wiki Gods War"	200	1	94, 6, 4, 3, 1
http://ru.dmbasis.wikia.com/	"Песочница Wiki"	102	32, 30, 5, 2, 1	16, 3, 3, 1, 0, 0, 0
http://de.cubeworld-german.wikia.com/	"CubeWorld German/Deutsch Wiki"	179	11, 7, 1, 1	147, 6, 3, 1
http://es.peliculasymusicayjuegos.wikia.com/	"Peliculasymusicayjuegos Wiki"	105	5, 1	1, 1
http://es.audio.wikia.com/	"Audio Wiki"	107	3, 1	3, 1
http://trayanpasta.wikia.com/	"Trayanpasta Wiki"	144	56, 1	71, 1, 1
http://the-edge-dawnfall.wikia.com/	"The Edge: Dawnfall Wiki"	96	11, 1	1, 1
http://kaxhl2.wikia.com/	"KaxHL2 Wiki"	242	25, 1	208, 2, 1, 1
http://loyoladancingwiththestars2010.wikia.com/	"Loyola Dancing With The Stars 2010 Wiki"	234	17, 2, 1, 1	209, 2, 0
http://nl.films-stripboeken-games.wikia.com/	"Films-stripboeken-games wiki"	800	562	227, 6, 2, 2
http://scorn.wikia.com/	"Scorn Wiki"	122	36, 1, 0	4, 2
http://shadowofoverwatch.wikia.com/	"Shadow of Overwatch Wiki"	152	60, 1	1, 1, 1
http://mychemicalromance.wikia.com/	"My Chemical Romance Wiki"	3889	778, 416, 97, 95, 90, 51, 48, 46, 41, 29, 26, 25, 23, 20, 15, 15, 13, 13, 13, 12, 11, 11, 11, 11, 11, 10, 10, 10, 9, 9, 9, 9, 8, 8, 7, 7, 7, 6, 6, 6, 6, 5, 5, 5, 5, 5, 5, 4, 4, 4, 4, 4, 4, 4, 4, 4, 4, 4, 4, 3, 3, 3, 3, 3, 3, 3, 3, 3, 3, 3, 3, 3, 2, 2, 2, 2, 2, 2, 2, 2, 2, 2, 2, 2, 2, 2, 2, 2, 2, 2, 2, 2, 2, 2, 2, 2, 2, 2, 2, 1, 1, 1, 1, 1, 1, 1, 1, 1, 1, 1, 1, 1, 1, 1, 1, 1, 1, 1, 1, 1, 1, 1, 1, …	493, 34, 32, 13, 8, 4, 4, 3, 3, 2, 1, 0
http://aetherian.wikia.com/	"Aetherian Wiki"	1697	270, 132, 100, 49, 34, 32, 21, 17, 14, 13, 11, 8, 4, 4, 4, 3, 2, 2, 2, 2, 2, 1, 1, 1, 1, 1, 0, 0, 0, 0	53, 29
http://intervox.wikia.com/	"Intervox Wiki"	111	23, 1	3, 2, 1
http://pl.nawspolnej.wikia.com/	"Na Wspólnej Wiki"	81	16, 1	52, 6, 2, 1
http://chesskynet.wikia.com/	"Chesskynet Field"	6276	1217, 1214, 1200, 407, 404, 111, 17, 16, 15, 13, 13, 11, 9, 7, 6, 5, 5, 5, 4, 4, 4, 3, 3, 3, 2, 2, 2, 2, 1, 1, 1, 1, 1, 1, 1, 1, 1, 1, 1, 1, 1, 1, 1, 0, 0	37, 27, 2
http://pt-br.ash-fanmade-adventure.wikia.com/	"Wiki Ash Fanmade Adventure"	48	23, 1	3, 1
http://zone4gsp.wikia.com/	"Zone4 Online Wiki"	186	48, 15, 1	80, 14, 7, 3, 2
http://wingspan.wikia.com/	"Wingspan Wiki"	325	233, 1	3, 2, 1
http://freetime-for-me.wikia.com/	"Freetime for me Wiki"	305	198, 1	1, 1
http://polandball2.wikia.com/	"Polandball Wiki"	251	28, 3, 2, 1, 1	210, 2, 2, 1
http://wassabiproductions.wikia.com/	"Wassabi Productions Wiki"	1396	61, 23, 15, 7, 7, 6, 6, 5, 4, 3, 3, 2, 2, 2, 2, 2, 2, 2, 1, 1, 1, 1, 1, 1, 1, 1, 1	340, 210, 4, 3, 2, 2
http://de.onepieceassassins.wikia.com/	"One Piece Assassins Wiki"	334	133, 2, 1	163, 13, 2, 1, 0
http://elec424.wikia.com/	"ELEC424 Wiki"	728	59, 58, 56, 54, 42, 40, 27, 24, 22, 16, 3, 2, 2, 2, 1, 1, 1	45, 6, 2, 1, 1, 0, 0
http://total-pokemon-island-tpi.wikia.com/	"Total Pokemon Island Wiki"	199	72, 27, 1	68, 8, 3, 2, 2, 2
http://es.narcotrafico.wikia.com/	"Narcotrafico Wiki"	106	3, 1	3, 1
http://k0ftes.wikia.com/	"K0ftes Wiki"	87	1, 0	1, 1, 1
http://twoface.wikia.com/	"Twoface Wiki"	87	2, 1	1, 1
http://cars2checklist.wikia.com/	"Cars 2 Checklist Wiki"	242	28, 1	207, 2, 1
http://withfireandiron.wikia.com/	"With Fire and Iron Wiki"	117	37, 1	71, 1, 1
http://delcore.wikia.com/	"Delcore Wiki"	198	56, 31, 8, 3, 1, 1, 1	8, 4
http://fr.avengersalliance.wikia.com/	"Wiki AvengersAlliance"	10367	9058, 630, 51, 41, 22, 7, 4, 4, 3, 3, 2, 1, 1	184, 25, 15, 2, 1
http://magicschoolbustvseries.wikia.com/	"MagicSchoolBusTVSeries Wiki"	953	867, 1	68, 9, 2, 2
http://moraz.wikia.com/	"Moraz Wiki"	231	17, 1	208, 1, 1
http://arkhamhorror.wikia.com/	"Arkham Horror Wiki"	394	95, 38, 25, 23, 6, 6, 5, 4, 4, 4, 3, 3, 2, 2, 2, 2, 1, 1, 1, 1, 1, 1, 1	9, 7, 3, 3, 2, 2, 0
http://zh.dreamcity.wikia.com/	"梦境之城 维基"	68	44	19, 3, 1, 1
http://irenica-universe.wikia.com/	"Irenica Universe Wiki"	430	329, 1	3, 1
http://if-you-were-producer-of-emmerdale.wikia.com/	"If You Were Producer Of Emmerdale Wiki"	116	19, 12, 3, 1	7, 3
http://pt.cybergame.wikia.com/	"Wiki Cybergame"	91	25, 15, 1	22, 10, 1
http://amillionlittlethings.wikia.com/	"A Million Little Things Wiki"	2543	2266, 19, 18, 2, 2, 2, 1, 1, 1	10, 6
http://es.memecomics.wikia.com/	"Wiki Meme"	253	99, 2, 1, 1	102, 20, 1, 1
http://essences.wikia.com/	"Essences Wiki"	317	28, 14, 11, 7, 6, 5, 1	208, 15, 9, 1
http://es.duelo-oficial.wikia.com/	"Duelo Oficial Wiki"	120	23	90, 9, 3, 2
http://kookoobird.wikia.com/	"Koo Koo Bird Wiki"	353	95, 13, 2, 1	206, 4, 2, 2, 2, 1
http://ru.tsklogos.wikia.com/	"Титовск лого вики"	855	659, 16, 5, 2, 1, 1, 0	8, 3
http://free-fanon.wikia.com/	"Free! Fanon Wikia"	175	16, 6, 3, 1, 1	81, 14, 4, 2, 2
http://fallingskiesfanon.wikia.com/	"FallingSkiesFanon Wiki"	311	21, 18, 14, 8, 2, 1, 1, 1	211, 13, 7
http://pokepediapro.wikia.com/	"PokePediaPro Wiki"	99	14, 1	75, 4, 3, 2, 2
http://ru.sirius.wikia.com/	"Вселенная Сириус вики"	112	1, 0	1, 1
http://luisenglish.wikia.com/	"Luis and Friends Wiki"	262	131, 13, 9, 2	10, 4
http://dum-dum.wikia.com/	"Dum dum Wiki"	86	1, 1	1, 1
http://es.infinityverse.wikia.com/	"Wikia Infinityverse"	659	151, 138, 35, 25, 24, 19, 13, 13, 9, 9, 7, 5, 5, 4, 2, 1, 1	72, 38, 17, 2
http://hydrogen.wikia.com/	-1	-1	-1	-1
http://miraculous-tales-of-lady-bug-and-cat-noir.wikia.com/	-1	-1	-1	-1
http://ru.ymer.wikia.com/	"Миры Юмеров Вики"	234	43, 1	176, 13, 2
http://es.999-nueve-horas-nueve-personas-nueve-puertas.wikia.com/	"Wiki 999: Nueve Horas, Nueve Personas, Nueve Puertas"	320	98, 87, 1, 1	95, 12, 7, 6, 1
http://ru.wolfblood.wikia.com/	"Из рода воков вики"	139	27, 1	105, 5, 2
http://pt-br.ceilandia.wikia.com/	"Wiki Ceilândia"	1243	1100	18, 2, 2, 2
http://ru.russianroblox.wikia.com/	"Russianroblox вики"	128	16, 1	1, 1
http://es.ariang147.wikia.com/	"Ariang147 Wiki"	107	3	95, 9, 3, 2
http://nathanssurvivor.wikia.com/	"NathansSurvivor Wiki"	200	55, 27, 1	99, 2, 1
http://es.gatos-y-perros.wikia.com/	"Wiki Gatos y perros"	167	58, 1	95, 1, 1, 1, 1
http://how-all-of-fnaf-started.wikia.com/	"How all of FnaF started Wiki"	89	4, 1	1, 1
http://cs.bleach.wikia.com/	"Bleach Wiki"	1353	340, 276, 70, 43, 42, 33, 33, 31, 25, 18, 17, 11, 11, 7, 5, 5, 5, 4, 4, 3, 3, 3, 2, 2, 2, 2, 2, 1, 1, 1, 1, 1, 1, 1, 1	2, 2, 1, 0, 0, 0
http://ko.tardis.wikia.com/	"타디스 위키"	142	98, 3, 1, 1	18, 9, 2, 1
http://hindu-mythology.wikia.com/	"Hindu Mythology Wiki"	266	48, 1	208, 2, 1, 1
http://mock-uk-election.wikia.com/	"Mock UK Election Wiki"	143	44, 6, 1	5, 2
http://wolfiemationsinc.wikia.com/	"WOLFIEMATIONSINC Wiki"	87	1, 1	1, 1
http://zh.eoaacu.wikia.com/	"俜峡寺肚吃倏鼻白终现途称靡统税掖范泳九谕 Wiki"	30	1, 0	1, 1
http://advaitology.wikia.com/	"Advaitology Wiki"	99	12, 1	1, 1, 1
http://the-swamp.wikia.com/	"The Swamp Wiki"	252	22, 2, 1	208, 6, 5, 2, 1
http://worldofwarcraftguide.wikia.com/	"HiddenStuff World of Warcraft Guides Wiki"	266	30, 2, 1, 1, 1	220, 4, 1, 1, 0, 0
http://es.wiki-esquestria-y-sus-maravillas.wikia.com/	"Wiki Wiki esquestria y sus maravillas"	620	62, 46, 36, 25, 24, 11, 11, 5, 4, 4, 3, 3, 3, 2, 1	89, 31, 17, 2, 1, 1
http://fisioterapiaestudio.wikia.com/	"FisioterapiaEstudio Wiki"	104	18, 1	1, 1
http://theunofficialcountryballs.wikia.com/	"The Unofficial Countryballs Wiki"	96	6, 1	2, 2, 1
http://garrys-mod-war-vehicles.wikia.com/	"Garry's Mod War Vehicles Wiki"	93	3, 2	80, 9, 3, 2, 2
http://de.rock-n-roll.wikia.com/	"Rock ’n’ Roll Wiki"	395	199, 5, 5, 3, 1	147, 10, 8, 3, 2
http://autodeskmaya.wikia.com/	"Autodesk Maya Wiki"	684	372, 3, 2, 1	263, 15, 3, 2, 2, 2
http://food-and-drinks.wikia.com/	"Food and drinks Wiki"	92	5, 1	1, 1, 1
http://bowling4fun2show.wikia.com/	"Bowling4fun2 Show Wiki"	1089	860, 2, 2	214, 3, 1, 1, 0, 0
http://foodtest.wikia.com/	"Food Test Wiki"	6563	3964, 350, 305, 273, 178, 56, 32, 29, 27, 14, 12, 10, 9, 9, 8, 8, 7, 7, 7, 7, 6, 6, 5, 5, 4, 4, 3, 3, 3, 3, 3, 3, 3, 3, 3, 2, 2, 2, 2, 2, 2, 1, 1, 1, 1, 1, 1, 1, 1, 1, 1, 1, 1, 1, 1, 1, 1, 1, 1, 1, 1, 1, 1, 1, 1, 1, 0, 0, 0, 0	205, 163, 10, 8, 4, 4, 0
http://doofenshmirtzinfobase.wikia.com/	"Doofenshmirtz Evil Info Base Wiki"	687	183, 92, 22, 9, 7, 1, 1, 1, 1	208, 68, 11, 8, 2
http://it.pet-paradise.wikia.com/	"Pet Paradise Wiki"	227	16, 1	1, 1
http://pl.call-of-duty-advanced-warfare.wikia.com/	"Call of Duty: Advanced Warfare Wiki"	114	20, 5, 2, 1, 1	51, 15, 6, 2, 1
http://pl.watamote.wikia.com/	"WataMote Wiki"	112	6, 2, 1, 1	45, 12, 10, 1
http://the-kirbs.wikia.com/	"The kirbs Wiki"	104	11, 1	1, 1
http://fangs-of-silver.wikia.com/	"Fangs of Silver Wiki"	158	68, 1	1, 1
http://es.soto-cuin-lizbeth.wikia.com/	"Soto Cuin Lizbeth Wiki"	99	1, 0	1, 1
http://fr.scan2go.wikia.com/	"Wiki Scan2Go"	496	159, 128, 4, 1	184, 11, 3, 1
http://pus-foundation.wikia.com/	"PUS Foundation Wiki"	88	3, 1	1, 1
http://tokyocracksisters.wikia.com/	"Tokyo Cracked Sisters Wiki"	291	192, 1	1, 1
http://pokemonaprilfools.wikia.com/	"PokemonAprilFools Wiki"	14000	71, 55, 14, 13, 13, 13, 11, 10, 10, 9, 9, 7, 7, 7, 7, 7, 6, 6, 6, 5, 5, 4, 4, 4, 4, 3, 3, 3, 3, 3, 3, 2, 2, 2, 2, 2, 2, 2, 2, 2, 2, 2, 2, 2, 2, 2, 1, 1, 1, 1, 1, 1, 1, 1, 1, 1, 1, 1, 1, 1, 1, 1, 1, 1, 1, 1, 1, 1, 1, 1, 1, 1	3129, 3071, 210, 3, 1
http://es.futuramaespanol.wikia.com/	"Wiki Futurama en español"	250	143, 1	95, 1, 1, 1
http://ryan-mann.wikia.com/	"Ryan Mann Wiki"	106	18, 1	78, 4, 3, 2, 2
http://airlinemanager2.wikia.com/	"Airline Manager 2 Wiki"	317	95, 66, 5, 4, 1, 1	81, 13, 6, 5, 4, 3
http://cubic-castles.wikia.com/	"Cubic Castles Wiki"	124	10, 4, 1	96, 4, 4, 1
http://terraria-fan-ideas-wiki-the-sequel.wikia.com/	"Terraria Fan Ideas Wiki The Sequel Wiki"	4632	1628, 1034, 379, 235, 184, 122, 51, 37, 33, 33, 17, 13, 10, 6, 5, 4, 2, 2, 2, 2, 1, 1, 1, 1, 1, 1	39, 30
http://thumbwrestlingentertainment.wikia.com/	"TWE Wiki"	254	24, 6, 1, 1, 1	208, 5, 4, 2, 2, 0
http://my-gallery.wikia.com/	-1	-1	-1	-1
http://kschmidtbeyblade.wikia.com/	"Kschmidt beyblade Wiki"	262	41, 1, 1	206, 4, 4, 2, 1
http://the-shi.wikia.com/	"The shi Wiki"	92	4, 1	1, 1, 1
http://travians.wikia.com/	"Travians Wiki"	709	261, 103, 12, 12, 7, 5, 5, 5, 5, 4, 4, 3, 3, 3, 3, 3, 2, 2, 2, 2, 2, 2, 2, 1, 1, 1	36, 27, 3, 3, 1, 0
http://battlegroup42.wikia.com/	"Battlegroup42 Encyclopedia"	5037	2724, 1513, 118, 56, 32, 13, 6, 3, 3, 3, 3, 2, 2, 2	219, 38, 4, 1, 1, 0, 0
http://es.bri.wikia.com/	"Bri Wiki"	99	1, 0	1, 1
http://superbuilder133s-official.wikia.com/	"SuperBuilder133's Official Wiki"	103	26, 1	68, 8, 2, 2
http://fantasticmrfox.wikia.com/	"Fantastic Mr.Fox Wiki"	1167	212, 54, 25, 21, 19, 16, 10, 7, 6, 5, 5, 5, 5, 4, 4, 3, 3, 3, 3, 2, 2, 2, 2, 2, 2, 2, 2, 2, 2, 2, 2, 2, 1, 1, 1, 1, 1, 1, 1, 1, 1, 0, 0	220, 157, 16, 2, 1, 0, 0
http://es.monsterverso.wikia.com/	"MonsterVerse Wiki"	105	1, 1	3, 1
http://ru.russia-clashofclans.wikia.com/	"Русская Clash of Clans вики"	332	57, 2, 1	221, 12, 11, 2, 2, 1
http://adventures-with-william-and-stanford.wikia.com/	"Adventures with william and stanford Wiki"	278	175, 1	94, 4, 1, 1
http://zh.shanhaijing.wikia.com/	"山海经 维基"	102	78	18, 2, 2, 1
http://cambridgerealms.wikia.com/	"CambridgeRealms Wiki"	258	40, 1	206, 4, 2, 2, 1, 0
http://es.cplasrositaspracticaticurjc.wikia.com/	"Cplasrositas Wiki"	105	1, 1	3, 1
http://madnesscombatoc.wikia.com/	"Madness Combat OC Wiki"	799	158, 57, 52, 19, 12, 7, 4, 4, 4, 3, 2, 2, 2, 2, 2, 2, 2, 1, 1, 1, 1, 1, 1, 1	206, 58, 46, 41, 4, 3, 2
http://sciappli.wikia.com/	"Science Appliance Wiki"	131	42, 1, 1	2, 1
http://narutopedija-sr.wikia.com/	"Narutopedija SR Wiki"	928	619, 47, 3, 2, 2, 2, 2, 2, 2, 2, 2, 2, 1, 0	81, 21, 2, 1
http://kingdoms-of-elopia.wikia.com/	-1	-1	-1	-1
http://the-starwarspasta.wikia.com/	"The starWars.pasta Wiki"	92	3, 1	2, 1, 1
http://dbai.wikia.com/	"Dragon Ball AI Wiki"	351	117, 11, 2, 1, 1	212, 5, 0
http://es.elchavoanimado.wikia.com/	"Wiki El chavo animado"	143	7, 2, 2, 1, 0	102, 12, 1, 1, 0
http://wok.wikia.com/	"WoK Wiki"	119	32, 1	3, 1
http://wvfamilylaw.wikia.com/	"WVFamilyLaw Wiki"	235	7, 2, 1, 1	220, 1, 1, 0, 0
http://ru.history-of-heroes-of-mingt-and-magic.wikia.com/	"History of Heroes of Mingt and Magic вики"	324	84, 2, 1	221, 2, 1, 1, 1
http://fr.nerf.wikia.com/	"Wiki Nerf"	231	21, 2, 1	14, 3, 1
http://zimtheirkeninvader231.wikia.com/	"ZimTheIrkenInvader231's Wiki"	112	18, 1, 1, 0	3, 3
http://the-sims-mobile.wikia.com/	"The Sims Mobile Wiki"	107	22, 1	3, 1
http://bigidea-veggietales.wikia.com/	"VeggieTales Wiki"	282	12, 3, 2, 2	214, 6, 1, 0, 0
http://atfake.wikia.com/	"A.TFakePokemon Wiki"	285	69, 1	208, 2, 1, 1
http://fr.produitschimiques.wikia.com/	"Wiki Produitschimiques"	601	405, 1	178, 3, 3, 1
http://thomasandfriendsthefblsversion.wikia.com/	"Thomas and Friends: The FBLS Version Wiki"	374	121, 1, 1	206, 5, 4, 2, 1
http://fr.seuls.wikia.com/	"Wiki Seuls"	4666	3530, 148, 35, 21, 13, 10, 6, 5, 5, 3, 3, 2, 2, 2, 2, 2, 2, 1, 1, 1, 1, 1	184, 105, 92, 17, 12, 10, 1, 1
http://wotld.wikia.com/	"World of the Living Dead Wiki"	4260	1433, 513, 190, 165, 145, 116, 110, 81, 80, 73, 72, 61, 46, 46, 41, 33, 31, 22, 20, 18, 15, 15, 14, 13, 13, 10, 9, 9, 8, 7, 6, 5, 5, 5, 4, 4, 4, 4, 4, 4, 3, 2, 2, 2, 2, 2, 2, 2, 2, 2, 1, 1, 1, 1, 1, 1, 1	247, 212, 1, 1, 0
http://catwarts.wikia.com/	"Catwarts Wiki"	96	8, 1	2, 1, 1
http://ninjagopedia.wikia.com/	"Ninjagopedia Wiki"	1179	656, 223, 6, 3, 2, 1, 1, 1, 1, 1	209, 36, 1, 0
http://traverse.wikia.com/	"Traverse Wikia"	254	154, 1	81, 7, 2, 2, 2
http://lego-fanon-games.wikia.com/	"Lego Fanon Games Wiki"	306	116, 48, 8, 1, 1	96, 6, 5, 2, 1, 1
http://tufoc.wikia.com/	"The United Federation of Countries Wiki"	195	96, 1	81, 8, 3, 2, 2
http://aseriesofunfortunatevents.wikia.com/	"Lemony Snicket's A Series Of Unfortunate Events Wiki"	452	102, 35, 29, 3, 2, 1, 1, 1, 1, 1	209, 21, 2, 2, 1, 0
http://the-book-of-life-movie.wikia.com/	"The Book of Life Movie Wiki"	224	27, 6, 3, 1	96, 17, 16, 2, 1, 1
http://es.anya-utau.wikia.com/	"Anya UTAU Wiki"	108	3, 1	3, 1
http://es.infobio.wikia.com/	"Info.bio Wiki"	153	39, 1	6, 4
http://crossy.wikia.com/	-1	-1	-1	-1
http://foxmin.wikia.com/	"Foxmin Wiki"	113	26, 1	78, 4, 2, 2
http://car-wikia.wikia.com/	"Car wikia Wiki"	219	1, 1, 0	94, 9, 4, 1
http://ncwinfoschool.wikia.com/	"NcwInfoSchool Wikia"	172	67, 1	79, 7, 2, 2
http://aot2-game.wikia.com/	-1	-1	-1	-1
http://damalias-space.wikia.com/	"Damalias Space Wikia"	389	202, 50, 22, 1, 1	81, 10, 3, 2
http://pt-br.multiverso.wikia.com/	"Wiki Multiverso"	72	22, 10	18, 4, 3, 1
http://morveotesi.wikia.com/	"Mor ve ötesi Wiki"	91	6, 1	1, 1
http://pt.my-game-is-the-best.wikia.com/	"Wiki My Game"	66	45, 1	13, 3, 3, 2
http://fr.callofduty-pro-series.wikia.com/	"Wiki CallOfDuty Pro Series"	125	8, 1	1, 1
http://mugglis.wikia.com/	"Mugglarportalen Wiki"	321	14, 12, 10, 6, 4, 4, 3, 2, 1	206, 24, 4, 2, 1
http://thereddistrict.wikia.com/	"The Red District Wiki"	273	53, 1, 1	210, 4, 2, 2
http://es.fantasy-life-esp.wikia.com/	"Wiki Fantasy Life Español"	746	599, 11, 2, 1	90, 6, 6, 1, 1
http://masteraaronsroleplaying.wikia.com/	"MasterAaron's Roleplaying Wiki"	361	106, 1, 1	207, 10, 2
http://ru.the-returns-to-abominations.wikia.com/	"The Return's To Abomination's вики"	127	14, 1	1, 1
http://battleheart.wikia.com/	"Battleheart Wiki"	3605	136, 134, 126, 109, 87, 69, 68, 62, 51, 48, 47, 25, 21, 19, 18, 16, 15, 13, 13, 13, 13, 12, 11, 11, 11, 10, 10, 9, 9, 9, 7, 7, 5, 5, 5, 4, 3, 3, 3, 3, 3, 3, 2, 2, 2, 2, 2, 2, 2, 2, 2, 2, 2, 1, 1, 1, 1, 1, 1, 1, 1, 1, 1, 1, 1, 1, 1, 1, 1, 1, 1, 1, 1, 1, 1, 1, 1, 1, 1, 1, 0, 0, 0	739, 214, 16, 4, 2, 1, 0
http://special.wikia.com/	"Carl Wiki"	570	121, 26, 19, 18, 11, 8, 8, 5, 3, 2, 2, 2, 2, 2, 2, 1, 1, 1, 1, 1, 1, 1, 1, 1, 1, 1, 1, 1, 1, 1, 1, 1, 0, 0	215, 27, 3, 0, 0
http://thestafforddynasty.wikia.com/	"TheStaffordDynasty Wiki"	80	4, 1	68, 8, 2, 2, 2
http://new-exford.wikia.com/	"New Exford Wiki"	302	87, 1	208, 2, 1
http://ru.rumailopedia.wikia.com/	"Майлопедия вики"	1902	1450, 18, 6, 6, 2, 1, 0, 0, 0	225, 18, 6, 5, 2, 2
http://pt.futurama.wikia.com/	"Futurama Wiki"	307	89, 30, 22, 11, 7, 3, 2, 2, 2, 1, 1, 1, 1, 1	61, 1, 1, 0, 0, 0
http://beast-and-monster-association.wikia.com/	"Beast and Monster Association Wiki"	781	144, 129, 123, 90, 51, 43, 38, 16, 9, 8, 6, 6, 5, 4, 2, 1	75, 8, 7, 6, 4
http://saigonohoshi.wikia.com/	"Saigo No Hoshi Wiki"	302	74, 1	208, 3, 2, 1
http://es.basket-en-a-coruna.wikia.com/	"Basket en A Coruña Wiki"	231	122, 1	1, 1
http://sheol-gate.wikia.com/	"Sheol Gate Wikia"	135	38, 1	83, 6, 2, 2, 1
http://adom.wikia.com/	"Ancient Domains of Mystery Wiki"	701	267, 114, 11, 11, 5, 5, 4, 4, 3, 3, 3, 3, 3, 2, 2, 2, 2, 2, 1, 1, 1, 1	37, 34, 5, 1, 0, 0
http://edadmedipedia.wikia.com/	"EdadMedipedia Wiki"	1028	480, 90, 34, 28, 16, 2, 1, 1, 1	206, 21, 15, 4, 3, 2, 2
http://es.psych.wikia.com/	"Psych Wiki"	741	557, 40, 2, 1	102, 14, 1, 1, 1, 0
http://talesofgodsandmen.wikia.com/	"Tales of Gods and Men Wiki"	185	75, 1	99, 2, 1, 1
http://teen-titans-the-next-new-level-of-a-new-generation.wikia.com/	"Teen Titans The Next New Level Of A New Generation Wiki"	1032	914, 4, 2, 2, 1, 1, 1	68, 8, 3, 2, 2
http://terraria-mechanomicon-mod.wikia.com/	"Terraria Mechanomicon mod Wiki"	800	350, 139, 34, 3, 2, 1, 1, 0	209, 18, 11, 1, 1
http://the-mentalist-cbs.wikia.com/	"The Mentalist (CBS) Wiki"	697	549, 49, 1	2, 1, 1
http://ultimate-guide-to-pokeewimverse.wikia.com/	"Ultimate Guide to Poke-Ewim-Verse Wiki"	7838	4092, 3403, 1, 1	94, 8, 4, 1, 1
http://juniorgazette.wikia.com/	"Press Gang Wiki"	240	11, 2, 1, 1, 1	220, 1, 1, 0, 0
http://nijvjacjlioqjd.wikia.com/	"Nijvjacjlioqjd Wikia"	123	34, 1	81, 6, 2, 1
http://pl.hiddencity.wikia.com/	"Hidden City Wiki"	194	39, 1, 1	4, 2
http://ru.immortum.wikia.com/	"IMMORTUM Вики"	275	153, 1	103, 7, 2, 1
http://rays-randomness.wikia.com/	"Ray's Randomness Wiki"	187	69, 11, 9, 2, 1, 1, 0, 0, 0	80, 14, 4, 2
http://angry-birds-walkthrough.wikia.com/	"Angry Birds Walkthrough Wiki"	154	37, 1	94, 6, 2, 2, 1
http://grassrootz.wikia.com/	"Grassrootz Wiki"	602	294, 1	211, 4, 4, 4
http://fr.black-clover.wikia.com/	"Wiki Black Clover"	154	32, 1	2, 2
http://technicalchen.wikia.com/	"Technicalchen Wiki"	93	7, 1	1, 1
http://ru.deponia.wikia.com/	"Daedalic wiki"	4536	2964, 605, 308, 69, 40, 34, 27, 24, 17, 8, 4, 4, 4, 3, 2, 2, 2, 2, 2, 2, 1, 1, 1, 1, 1	176, 36, 20, 17, 13, 9
http://es.bareando.wikia.com/	"Wiki Bareando"	168	52, 1	95, 3, 3, 1, 1
http://pl.megabloksworldofwarcraft.wikia.com/	"Mega Bloks World of Warcraft Wiki"	128	77, 2, 1, 1	41, 4, 2, 0
http://dfanime.wikia.com/	"DFanime Wiki"	280	1	207, 4, 1, 1
http://efvsongcontest.wikia.com/	"Eurofestivision Song Contest Wiki"	368	258, 12, 2, 1	75, 5, 3, 3, 2, 2
http://fr.news.wikia.com/	"Wikia La NewsFeed Family"	169	48, 1	107, 6, 2, 2, 1
http://es.pies.wikia.com/	"Wiki Pies"	160	56, 1	95, 6, 1, 1
http://el.wwwstratiotikiaeroporia.wikia.com/	-1	-1	-1	-1
http://es.wikirayman.wikia.com/	"Wiki Raymanpedia"	160	37, 6, 1, 1	89, 6, 4, 1, 1
http://fr.sukima-arcanum-online.wikia.com/	"Wiki Sukima Arcanum Online"	129	11, 1	1, 1
http://memeholejacson.wikia.com/	"Memehole Jacson Wiki"	175	69, 7, 1	5, 2
http://mn.residentevil.wikia.com/	"Residentevil Wiki"	466	106, 67, 36, 6, 4, 2, 2, 2	18, 2, 1, 1, 1
http://mgerpfanon.wikia.com/	"MGE.RPFanon Wiki"	202	78, 1, 1, 1	94, 11, 5, 2, 1
http://creepypastaclassics.wikia.com/	"Creepypasta Classics Wiki"	2451	143, 124, 63, 23, 20, 20, 19, 17, 17, 16, 15, 12, 11, 11, 11, 10, 9, 8, 8, 7, 7, 7, 7, 7, 6, 6, 6, 6, 5, 5, 5, 5, 5, 5, 5, 4, 4, 4, 4, 4, 4, 4, 4, 4, 4, 4, 4, 4, 4, 4, 4, 4, 4, 4, 3, 3, 3, 3, 3, 3, 3, 3, 3, 3, 3, 3, 3, 3, 3, 3, 3, 3, 2, 2, 2, 2, 2, 2, 2, 2, 2, 2, 2, 2, 2, 2, 2, 2, 2, 2, 2, 2, 2, 2, 2, 2, 2, 2, 2, 2, 2, 2, 2, 2, 2, 2, 2, 1, 1, 1, 1, 1, 1, 1, 1, 1, 1, 1, 1, 1, 1, 1, 1, 1, 1, 1, 1, …	345, 112, 96, 4, 1, 1, 0
http://es.halfnoise.wikia.com/	"Wiki HalfNoise"	214	101, 1	95, 6, 2, 1, 1
http://pokemonato.wikia.com/	"PokemonATO Wiki"	284	68, 1	208, 2, 1, 1
http://narutofadinghope.wikia.com/	"Naruto: Fading Hope Wiki"	348	108, 9, 1	206, 4, 4, 2, 1, 0
http://crono90games.wikia.com/	"Crono90_games Wiki"	105	16, 1	80, 9, 3, 2, 2
http://russianelectionrigging.wikia.com/	"Russian Election Rigging Wiki"	88	1, 0	1, 1, 1
http://monstersuniversity.wikia.com/	"Monsters University Wiki"	428	46, 27, 25, 24, 9, 6, 1, 1, 1, 1, 1	206, 27, 4, 2, 2
http://msimsroleplay.wikia.com/	"My Sims Roleplay Wiki"	306	27, 22, 21, 2, 2, 1	220, 7, 1, 1, 0, 0
http://animal-jam-rp-community.wikia.com/	"Animal Jam Community Wiki"	322	53, 49, 43, 20, 9, 5, 4, 2, 2, 1, 0, 0	3, 3
http://fire-and-ice.wikia.com/	"Fire and Ice Wiki"	221	64, 29, 3, 1, 1	99, 5, 4, 1
http://object-tan.wikia.com/	"Object tan! Wiki"	88	1, 1	1, 1
http://es.ciencias-de-la-informacion.wikia.com/	"Ciencias De La Información Wiki"	108	8, 1	1, 1
http://fanonhungergamestribute.wikia.com/	"Fanon Hunger Games Tribute Wiki"	252	20, 11, 1, 1	210, 5, 4
http://fastlane.wikia.com/	"Fastlane Wiki"	88	2, 1	3, 1
http://auto-club-revolution.wikia.com/	"Auto Club Revolution Wiki"	773	431, 41, 2, 2, 2, 2, 1, 1, 1, 0	208, 25, 20, 4, 2, 1
http://es.pokemon-past-and-future.wikia.com/	"Pokémon Past and Future Wiki"	99	1, 0	1, 1
http://it.federmicroitanova.wikia.com/	"Federazone delle Micronazioni Italiane, Nuova Wiki"	429	91, 65, 13, 5, 3, 3, 1, 1, 0	16, 8
http://mythicalbeastsrp.wikia.com/	"Mythicalbeastsrp Wiki"	10531	1194, 1085, 729, 389, 333, 314, 291, 269, 183, 148, 138, 100, 85, 80, 71, 61, 52, 46, 45, 43, 35, 34, 33, 28, 27, 20, 20, 18, 17, 17, 16, 15, 14, 14, 13, 13, 12, 10, 9, 9, 9, 8, 7, 7, 7, 7, 6, 6, 6, 5, 5, 5, 4, 4, 4, 4, 4, 4, 4, 4, 3, 3, 3, 3, 3, 3, 2, 2, 2, 2, 2, 2, 2, 2, 2, 2, 2, 2, 2, 2, 2, 1, 1, 1, 1, 1, 1, 1, 1, 1, 1, 1, 1, 1, 1, 1, 0, 0	294, 286, 210, 4, 3, 3, 3, 3
http://ratchet-and-clank-fan-fiction.wikia.com/	"Ratchet and Clank Fan Fiction Wiki"	85	1, 0	1, 1
http://gods-monsters-rp.wikia.com/	"Gods & Monsters Roleplay Wikia"	1920	1001, 368, 296, 125, 28, 17, 11, 2, 2, 2, 1, 1, 1, 1, 1, 1, 1, 0, 0, 0, 0, 0, 0, 0, 0, 0	13, 2
http://tailtale.wikia.com/	"テイルテイル Wiki"	1160	339, 88, 77, 72, 64, 42, 42, 39, 20, 13, 11, 8, 7, 4, 3, 3, 2, 2, 2, 2, 2, 2, 1, 1, 1, 1	32, 7, 2, 1, 0, 0, 0
http://cameramanime-canon.wikia.com/	"Cameramanime Canon Wiki"	95	10, 1	4, 2
http://de.theelderscrolls-skyrim.wikia.com/	"TheElderScrolls Skyrim Wiki"	224	66, 1	147, 3, 3, 2
http://es.insaniquarium.wikia.com/	"Wiki Insaniquarium"	210	55, 3, 2, 1, 1, 0	95, 9, 8, 3, 2, 2
http://fistula.wikia.com/	"Fistula Wiki"	100	15, 1	1, 1
http://pokemon-creepypastas.wikia.com/	-1	-1	-1	-1
http://crossovercomic.wikia.com/	"Crossover Wiki"	102	13, 1	80, 9, 3, 2, 2
http://fr.invention-et-creation.wikia.com/	"Wiki Invention et Création"	353	108, 4, 2, 1, 1, 1, 0, 0	180, 9, 8, 6, 1, 1
http://gem-girls.wikia.com/	"Gem girls Wiki"	102	17, 1	1, 1
http://aimal-jam-what-are-items-worth.wikia.com/	"Aimal jam what are items worth Wiki"	86	1, 1	1, 1
http://pl.terraria-fanideaspl.wikia.com/	"Terraria FanIdeaspl Wikia"	378	233, 49, 1, 1	53, 14, 5, 1
http://es.espaciodegtasanandreas.wikia.com/	"GTA San Andreas Wiki"	115	21, 1, 1	85, 2, 1, 1, 0, 0, 0
http://sonic-theorys.wikia.com/	"Sonic Theorys Wiki"	92	3, 1	80, 9, 3, 2, 2
http://cs.theelderscrolls.wikia.com/	"The Elder Scrolls Wiki"	4829	1744, 1063, 637, 357, 262, 124, 108, 44, 40, 38, 31, 16, 15, 14, 14, 13, 9, 9, 9, 8, 6, 6, 5, 5, 4, 4, 3, 3, 3, 2, 2, 2, 2, 2, 2, 2, 2, 1, 1, 1, 1, 1, 1, 1, 0	38, 20, 13, 8, 2, 2
http://emeras.wikia.com/	"Emeras Wiki"	576	274, 19, 6, 5, 4, 2, 1, 1, 1, 1	208, 20, 18, 4, 4, 0
http://pixelcraftmc.wikia.com/	"PixelCraftMC Wiki"	235	5, 3, 1, 1	210, 5, 4, 2
http://example1234.wikia.com/	"Example1234 Wikia"	137	36, 1	81, 6, 2, 2, 1
http://hallowed-lands.wikia.com/	-1	-1	-1	-1
http://ivo-4comu-presidencias-argentinas-de-1916-a-1955.wikia.com/	"Presidencias Argentinas de 1916 a 1955 Wiki"	179	37, 15, 11, 1, 1	10, 5
http://kim-taehyung.wikia.com/	"Kim Taehyung Wikia"	161	63, 1	81, 6, 2, 1
http://hustle-cat.wikia.com/	"Hustle Cat Wikia"	110	20, 1	84, 6, 2, 2, 1
http://es.wikiherramientas-colaborativas.wikia.com/	"Wiki-herramientas colaborativas Wiki"	138	39, 1	1, 1
http://largest-brands-universe.wikia.com/	"Largest Brands Universe Wiki"	86	1, 1	1, 1
http://sr.bolji-zivot.wikia.com/	"Bolji život Wiki"	223	176, 15	18, 7, 2, 1
http://valdosta-county-rail-stories.wikia.com/	"Valdosta County Rail Stories Wiki"	87	12, 1	68, 8, 2, 2
http://work.wikia.com/	"Work Wiki"	2283	83, 20, 10, 5, 5, 4, 4, 3, 3, 3, 3, 3, 2, 2, 2, 2, 2, 1, 1, 1, 0, 0	1782, 122, 9, 4, 3, 3, 2, 2, 0, 0
http://the-magic-cats.wikia.com/	"The Magic Cats Wiki"	264	24, 5, 3, 1	207, 9, 8, 1
http://de.aldnoahzero.wikia.com/	"ALDNOAH.ZERO Wiki"	1978	1790, 5, 2, 1, 1	142, 18, 9, 1
http://sistema-solar.wikia.com/	"Sistema solar Wiki"	265	41, 6, 4, 1	208, 2, 2
http://doorkickers.wikia.com/	"Door Kickers Wiki"	890	456, 56, 18, 7, 2, 2, 2, 2, 2, 2, 2, 2, 1, 1, 1	208, 26, 19, 3, 2, 1
http://stalker-online.wikia.com/	"Stalker Online Wiki"	1879	1144, 134, 34, 23, 17, 11, 7, 7, 4, 2, 2, 2, 1	211, 41, 25, 5, 5, 4, 2, 1
http://ru.scirraconstruct.wikia.com/	-1	-1	-1	-1
http://telekolleg.wikia.com/	"Telekolleg"	2851	64, 9, 3, 2, 2, 2, 2, 1, 1, 0	2396, 110, 11, 6, 2, 2, 2, 2, 1, 0, 0
http://betajam-efb57.wikia.com/	"EFB57's BetaJam Wiki"	126	38, 1	3, 1
http://charactersfromadverts.wikia.com/	"Characters from Adverts Wiki"	299	71, 1	210, 4, 2
http://ru.pwinfo.wikia.com/	"Perfect World вики"	2396	1696, 25, 21, 10, 9, 5, 4, 2, 1, 1, 1	222, 71, 47, 6, 3, 3, 2, 1
http://narutoakkipuden.wikia.com/	"Naruto Akkipuden Wiki"	430	11, 1, 1, 1, 1	208, 86, 1
http://loki940-test.wikia.com/	"Loki940's Test Wiki"	88	3, 1	1, 1
http://ru.yugioh.wikia.com/	"Yu-gi-oh вики"	307	103, 11, 8, 6, 6, 1, 1, 1	221, 16, 11, 2, 2, 2, 2, 1
http://magenta-festive-lights.wikia.com/	"Magenta Festive Lights Wiki"	112	5, 4, 1, 0, 0, 0	9, 5, 1
http://exitium.wikia.com/	"Exitium Wiki"	313	32, 12, 1, 1	253, 6, 2, 2
http://riseofthetriad.wikia.com/	"Riseofthetriad Wiki"	537	295, 1, 1, 1	208, 7, 4, 1
http://lapandsap-productions.wikia.com/	"Lapandsap productions Wikia"	1218	940, 117, 36, 1	81, 11, 4, 2
http://okc-thunderkd.wikia.com/	"OKC THUNDER Wiki"	248	24, 4, 2, 1, 1	208, 2, 1
http://es.rol-sp.wikia.com/	"Rol SP Wiki"	109	5, 1	3, 1
http://pt.dominacy-pt.wikia.com/	"Wiki Dominacy Pt"	24	2, 1	2, 1, 1
http://it.remothered.wikia.com/	"Remothered Wiki"	297	109, 1	167, 8, 2, 2
http://eclipsersps.wikia.com/	"Eclipse Wikia"	162	64, 1	81, 6, 2, 1
http://huntsvillestars.wikia.com/	"Huntsville Stars Wiki"	270	52, 1	208, 2, 1, 1
http://fr.france-rugby-meforme-et-reformes.wikia.com/	"Wiki France Rugby: méforme et réformes"	140	23, 1	1, 1
http://chaosinfernummc.wikia.com/	"Chaos Infernum MC Wiki"	299	81, 1, 1	208, 4, 2, 2, 0
http://highriseapp.wikia.com/	"Highrise Wiki"	88	2, 1	1, 1
http://mckinley.wikia.com/	"Mackie Wiki"	241	15, 2, 1, 1	214, 4, 0
http://unbox.wikia.com/	"Unbox Therapy Wiki"	116	32, 1	75, 4, 3, 2, 2
http://billyunger.wikia.com/	"Billy Unger Wikia"	1506	89, 11, 10, 8, 5, 5, 4, 4, 3, 3, 3, 3, 2, 2, 1, 1, 1, 1, 0	94, 38, 18, 8, 7, 4, 1, 1
http://zero-life.wikia.com/	"Zero Life Wiki"	540	234, 73, 1	207, 4, 4, 4, 1
http://ko.zmun.wikia.com/	"자캐 위키"	280	176, 1	86, 8, 2, 1
http://allthedogs.wikia.com/	"Dog Wiki"	243	21, 2, 1, 1	214, 1, 1, 0, 0
http://ru.edens-zero.wikia.com/	"Edens Zero (Нулевой Эдем) вики"	117	5, 1	1, 1
http://ru.myuniversity.wikia.com/	"Мой университет Wiki"	41	21, 2, 1	13, 1, 1, 0, 0, 0
http://degrassi-insta-rp.wikia.com/	"Degrassi Insta RP Wiki"	98	13, 1	1, 1
http://fyreball.wikia.com/	"Fyreball Wiki"	1137	178, 95, 89, 64, 27, 24, 24, 21, 20, 18, 18, 18, 15, 14, 14, 13, 11, 10, 10, 9, 8, 8, 7, 7, 7, 6, 6, 6, 5, 5, 5, 5, 5, 4, 4, 4, 4, 4, 4, 3, 3, 3, 3, 2, 2, 2, 2, 2, 2, 2, 2, 2, 2, 2, 2, 2, 1, 1, 1, 1, 1, 1, 1, 1, 1	37, 25, 3, 3, 1, 0
http://thewannabes.wikia.com/	"The Wannabes Wiki"	260	24, 6, 2, 2, 1, 1	208, 9, 1, 0
http://gamemaker.wikia.com/	"Game Maker"	3942	213, 147, 73, 39, 23, 23, 22, 18, 16, 14, 13, 12, 11, 11, 10, 10, 9, 7, 7, 6, 6, 6, 6, 6, 5, 5, 5, 5, 5, 5, 4, 4, 4, 3, 3, 3, 3, 3, 3, 2, 2, 2, 2, 2, 2, 2, 2, 2, 2, 2, 2, 2, 2, 2, 2, 2, 2, 2, 2, 2, 2, 2, 1, 1, 1, 1, 1, 1, 1, 1, 1, 1, 1, 1, 1, 1, 1, 1, 1, 1, 1, 1, 1, 1, 1, 1, 1, 1, 1, 1, 1, 1, 0, 0, 0, 0, 0	1779, 477, 10, 7, 6, 3, 3, 2, 1, 0, 0
http://pl.heraldiki.wikia.com/	"Heraldiki Wiki"	1664	1353, 1	136, 4, 2
http://ru.russia-doom-community.wikia.com/	-1	-1	-1	-1
http://cadfael.wikia.com/	"Brother Cadfael"	454	119, 51, 30, 8, 5, 4, 3, 2, 2, 1, 1, 1, 1	36, 22, 8, 3, 3, 2, 1, 0
http://nanana.wikia.com/	"Nanana's Buried Treasure Wiki"	1581	444, 290, 38, 18, 15, 9, 7, 6, 6, 5, 5, 4, 4, 2, 2, 2, 2, 2, 1, 1, 1, 1, 1, 1, 1, 1, 1, 1, 1, 1, 1, 1, 1, 1, 0	208, 140, 105, 18, 10, 7, 3, 2, 1
http://stikeez.wikia.com/	"Stiki Wikia"	234	84, 21, 2, 1, 1, 1	94, 14, 5, 2, 2, 2, 2, 1
http://ac47spooky.wikia.com/	"AC-47 Spooky Wiki"	295	69, 7, 2, 1	206, 7
http://con-omniverse.wikia.com/	"Con Omniverse Wiki"	321	178, 2, 2, 1, 1, 1	3, 1
http://falcongc.wikia.com/	"Falcon Game Company Wikia"	212	95, 7, 1	79, 10, 4, 2, 2
http://rpgcrraft.wikia.com/	"RPGCrraft Wiki"	91	5, 0	1, 1
http://temas-scuirmich.wikia.com/	"Temas scuirmich Wikia"	177	79, 1	79, 8, 2, 2
http://ru.lovecraft.wikia.com/	"Лавкрафт вики"	1299	138, 109, 84, 68, 53, 45, 41, 26, 11, 11, 11, 10, 8, 7, 6, 6, 4, 4, 3, 3, 3, 2, 2, 2, 2, 2, 2, 1, 1, 1, 1, 1, 1, 0, 0, 0	234, 51, 24, 8, 5, 2, 2, 1, 0
http://prince-harry-high-school.wikia.com/	"Prince Harry High School Wiki"	265	130, 29, 1	97, 1, 1
http://leonidas-fanon.wikia.com/	"Leonidas Fanon Wiki"	398	166, 10, 1	208, 4, 4
http://ru.vanyavanek098.wikia.com/	"Vanyavanek098 вики"	113	1, 1	1, 1
http://vehicledwelling.wikia.com/	"Vehicledwelling Wiki"	101	12, 1	4, 1
http://wik-i-diot.wikia.com/	"Wik-i-diot Wikia"	872	92, 1	707, 12, 3
http://alkohol.wikia.com/	"Alkohol Wikia"	151	15, 5, 2, 1	95, 13, 7
http://uhh.wikia.com/	-1	-1	-1	-1
http://hvsv.wikia.com/	"Heroes Vs Villains Wiki"	367	45, 15, 2, 1, 1	219, 9, 1, 1, 0, 0
http://protectorsofgames.wikia.com/	"ProtectorsofGames Wikia"	192	25, 25, 7, 5, 4, 4, 1, 1	78, 21, 10, 2, 2, 2
http://fr.louez-dieu-toutpuissant.wikia.com/	-1	-1	-1	-1
http://bn.humayunliterature.wikia.com/	"হুমায়ূন সাহিত্য Wiki"	84	57	18, 3, 2, 1
http://de.schul-geschichte.wikia.com/	"Schul-Geschichte Wiki"	212	47, 1	147, 9, 3, 1
http://thesmallcontrollersrailway.wikia.com/	"The Small Controller's Railway Wiki"	389	172, 1	208, 4, 2, 1, 1
http://super-mario-world.wikia.com/	"Mario Wiki"	240	13, 2, 1, 1	219, 1, 1, 0, 0
http://ru.rutrans.wikia.com/	"Общественный транспорт вики"	1310	964, 28, 1	226, 6, 6, 2, 1
http://fr.equipedefrance.wikia.com/	"Wiki Équipe de France"	866	737, 1, 0	3, 2
http://ru.welcometonightvale.wikia.com/	"Добро пожаловать в Найт-Вейл вики"	155	33, 8, 1, 1	6, 3
http://zh.applemrtserver.wikia.com/	"蘋果地鐵伺服器 Wiki"	107	73, 6	2, 1
http://ru.the-penguines-of-madagascar.wikia.com/	"Пингвины из Мадагаскара вики"	438	110, 26, 4, 2, 1	221, 20, 11, 2, 1
http://confessions-of-a-teenage-drama-queen.wikia.com/	"Confessions of a Teenage Drama Queen Wikia"	172	59, 4, 1	80, 5, 2, 2, 1
http://asmarkand.wikia.com/	"Asmarkand Wiki"	86	1, 1	1, 1
http://es.laly.wikia.com/	-1	-1	-1	-1
http://it.kingdom-hearts-fan-made-italian.wikia.com/	"Kingdom Hearts fan made italian Wiki"	212	1, 1	1, 1
http://ru.joledrins.wikia.com/	"JolEdrins вики"	112	1, 0	1, 1
http://overwatch-fan-heroes.wikia.com/	"Overwatch Fan Heroes Wiki"	100	14, 1	3, 1
http://it.filminstreaming.wikia.com/	"Filminstreaming Wiki"	524	494, 1	21, 4, 1
http://ru.pmcw.wikia.com/	"Племя Мрака(кэтвар) вики"	265	70, 37, 10, 1, 1	103, 21, 10, 6, 3
http://vi.cuongaktlk3.wikia.com/	"Wikia Exodia the world of Dead"	118	5, 1	1, 1
http://it.dokkan-fan-made-cards-italia.wikia.com/	"Dokkan Fan Made Cards Italia Wiki"	249	38, 1	1, 1
http://warriors-darkness-river-and-beyond.wikia.com/	"Warriors: Darkness River and Beyond Wiki"	106	20, 1, 0	1, 1
http://elementalacadmeyrp.wikia.com/	"The Elemental Academy Roleplay Wiki"	50841	6777, 5683, 5353, 3440, 3434, 3416, 1041, 993, 622, 471, 403, 352, 272, 182, 169, 168, 136, 115, 113, 106, 84, 61, 61, 53, 51, 49, 45, 32, 30, 30, 28, 27, 26, 25, 24, 20, 19, 19, 18, 17, 17, 15, 14, 14, 14, 13, 13, 11, 10, 10, 9, 9, 7, 6, 6, 6, 5, 5, 4, 4, 4, 3, 3, 3, 2, 1, 1, 1, 1, 1, 1, 1, 1, 1, 1, 1, 1, 1, 1, 1	123, 79, 63, 34, 20, 4, 4
http://the-monoverse-project.wikia.com/	"The Monoverse Project Wiki"	87	2, 1	1, 1
http://relaxalax.wikia.com/	"RelaxAlax Wiki"	186	38, 16, 14, 3, 3, 3, 1	75, 6, 4, 3, 2
http://superhero-fanon.wikia.com/	"Superhero Fanon Wiki"	342	71, 2, 1	209, 9, 4, 3, 3, 2, 1
http://avalanchestudios.wikia.com/	"Avalanche Studios Wiki"	558	439	97, 3, 2, 1
http://dragon-ball-preschool.wikia.com/	"Dragon Ball Preschool Wiki"	451	61, 35, 11, 8, 8, 6, 5, 3, 2, 2, 1, 1, 1, 1, 1	209, 31, 10, 1, 1
http://fr.inflation-rpg.wikia.com/	"Wikia Inflation RPG"	545	406, 1	121, 7, 3, 2
http://pelle-politibil.wikia.com/	"Pelle Politibil Wiki"	251	162, 1, 0	3, 2
http://battle-for-rise-of-the-taipei.wikia.com/	"Battle For Rise Of The Taipei Wiki"	103	18, 1	1, 1
http://es.puca-2.wikia.com/	"Puca 2 Wiki"	103	3, 1	1, 1
http://translatorium.wikia.com/	"Translatorium Wiki"	363	116, 17, 6, 1	206, 6, 5, 4, 2
http://thepokemonlionkingfanon.wikia.com/	"The Pokemon/Lion King Fanon Wiki"	285	23, 1, 1, 1, 1, 1	208, 12, 7, 5, 4, 2, 1, 0
http://charmed-2nd-generation.wikia.com/	"Charmed 2nd Generation Wiki"	148	17, 17, 10, 2, 1	7, 4, 2
http://planetquest.wikia.com/	"Planet Quest Wiki"	158	63, 1	5, 1
http://fo4-horizon.wikia.com/	"Horizon Wiki"	91	3, 1	3, 1
http://de.max200004diesims3.wikia.com/	"Max200004-diesims3 Wiki"	226	66, 2, 1	147, 2, 2, 1, 1, 1
http://es.analisisdealgorimos-mac.wikia.com/	"AnálisisdeAlgorimos Mac Wiki"	121	21, 1	1, 1
http://please-dont-find-this-or-look-at-it.wikia.com/	"Please don't find this or look at it Wiki"	1849	1709, 3, 1, 1	68, 9, 3, 3, 2
http://narutolightningchronicles.wikia.com/	"Naruto: Lightning Chronicles Wiki"	1548	1049, 240, 4, 1, 1	210, 10, 9, 4
http://hjvoc.wikia.com/	"Hjvoc Wiki"	133	47, 1	1, 1
http://sandism.wikia.com/	"Sandism Wiki"	86	1, 1	1, 1
http://silvervalkyrie.wikia.com/	"Silver Valkyrie Wiki"	492	124, 61, 58, 24, 18, 14, 12, 10, 8, 7, 5, 5, 3, 1	27, 14
http://pl.make-it-rain-the-love-of-money.wikia.com/	"Make It Rain : The Love Of Money Wiki"	97	29, 4, 2, 1	47, 2, 1
http://fandomverse.wikia.com/	"Fandomverse Wiki"	387	275, 2, 1, 1	7, 2
http://world-building-for-authors.wikia.com/	"World Building for Authors Wiki"	89	2, 1	1, 1
http://a3res.wikia.com/	"A3res Wiki"	649	301, 115, 42, 14, 4, 2, 1, 1, 0, 0, 0	94, 19, 9, 6, 4, 3, 1
http://manglesgender.wikia.com/	"ManglesGender? Wiki"	90	3, 1	2, 1, 1
http://de.magus.wikia.com/	"Magus Wiki"	1810	948, 308, 93, 69, 43, 35, 3, 2, 1, 1	149, 46, 1
http://univs.wikia.com/	"UniVS Wiki"	90	4, 1	1, 1
http://es.chica-amor.wikia.com/	"Chica Amor 愛 Wiki"	191	80, 1	4, 2
http://once-upon-a-time-abc-fanon.wikia.com/	"Once Upon a Time fanon Wiki"	95	9, 1	1, 1
http://alf.wikia.com/	"ALF Wiki"	9511	4038, 272, 205, 123, 84, 51, 50, 50, 48, 44, 36, 36, 31, 29, 26, 26, 23, 22, 17, 16, 14, 14, 13, 13, 13, 11, 11, 10, 10, 9, 9, 9, 7, 7, 6, 6, 5, 5, 5, 5, 5, 4, 4, 4, 4, 4, 4, 4, 4, 4, 4, 4, 4, 4, 3, 3, 3, 3, 3, 3, 3, 3, 3, 3, 3, 3, 2, 2, 2, 2, 2, 2, 2, 2, 2, 2, 2, 2, 2, 2, 2, 2, 2, 2, 2, 2, 2, 2, 2, 2, 2, 2, 2, 2, 2, 1, 1, 1, 1, 1, 1, 1, 1, 1, 1, 1, 1, 1, 1, 1, 1, 1, 1, 1, 1, 1, 1, 1, 1, 1, 1, 1,…	521, 37, 32, 20, 7, 4, 3, 3, 2, 0, 0
http://es.sandyluna.wikia.com/	"Sandyluna Wiki"	105	1, 1	3, 1
http://mayojou.wikia.com/	"MayoJou Wiki"	320	232, 1	81, 9, 2, 2
http://fairyfloss-posse.wikia.com/	"Fairyfloss' Posse Wiki"	134	41, 1, 0	78, 4, 2, 2
http://russian-embassy-hostage-crisis.wikia.com/	-1	-1	-1	-1
http://officialharrypotter.wikia.com/	"Official Harry Potter Wiki"	314	100, 15, 6, 5, 5, 4, 3, 3, 3, 2, 1, 0, 0, 0, 0, 0, 0, 0, 0	81, 11, 3, 3, 3
http://the-corpse-bride-gam.wikia.com/	"The Corpse Bride game Wikia"	1119	384, 1	707, 7, 2
http://heptarions.wikia.com/	"Heptarions Wiki"	343	111, 12, 1	206, 4, 2, 2, 1
http://it.rappelz.wikia.com/	"Rappelz Italian Wiki"	1009	715, 43, 30, 28, 20, 19, 16, 15, 2, 2	49, 16, 1, 1, 0, 0, 0
http://de.astridvollenbruchseinhornzauber.wikia.com/	"Astrid Vollenbruchs Einhornzauber Wiki"	1620	1419, 8, 1	143, 18, 4, 1
http://mahjongflowers.wikia.com/	"MahJongFlowers Wiki"	307	53, 21, 2, 2, 1	208, 6, 6, 1
http://sqwishland.wikia.com/	"Swishland Wiki"	340	53, 16, 2, 1, 1, 1	209, 19, 0
http://fromthewolfsden.wikia.com/	"From The Wolf's Den Wiki"	3018	2642, 1	80, 13, 5, 2, 2
http://es.recursos-tic-udes.wikia.com/	-1	-1	-1	-1
http://de.schurkenexschurken.wikia.com/	"Schurken/Ex-Schurken Wiki"	205	50, 1	147, 2, 1, 1
http://mysteryshack.wikia.com/	"Mystery shack Wiki"	261	40, 1, 1, 1	209, 4, 2, 2, 1
http://shinobi-legends.wikia.com/	"Shinobi Legends Wikia"	169	56, 4, 4, 1, 1	81, 12, 4, 2, 2
http://es.voidgamingyt-spanish.wikia.com/	"VoidGamingYT Spanish Wiki"	101	2, 1	1, 1
http://the-new-teen-titans-animated-series.wikia.com/	"The New Teen Titans Animated Series Wikia"	1416	402, 212, 7, 4, 2, 2, 1, 1	707, 20, 12, 2, 2
http://rhienburg.wikia.com/	"Rhienburg Wiki"	269	22, 10, 3, 2, 1, 1	210, 7, 4, 4
http://speakmandoa.wikia.com/	"Mando'a Wiki"	271	22, 10, 8, 1, 1, 1, 1	217, 6, 1, 0, 0
http://de.interkulturelle-kommunikation-interkulturalitat.wikia.com/	"Interkulturelle Kommunikation – Interkulturalität Wiki"	173	65, 2, 1	90, 6, 4
http://warblers-compendium.wikia.com/	"Warblers Complete Compendium to Phorun Wiki"	86	1, 1	1, 1
http://willrose.wikia.com/	"Will Rose Wiki"	293	14, 8, 1, 1, 1	208, 4, 4, 2, 0
http://es.patrimonios-culturales-del-estado-aragua-2.wikia.com/	"Patrimonios Culturales del Estado Aragua Wiki"	117	14, 1	3, 1
http://da-people.wikia.com/	"Da People Wikia"	148	19, 8, 5, 1	81, 14, 6, 2, 2
http://your-tomodachis-here.wikia.com/	"Your Tomodachis Here Wiki"	105	15, 1, 0	3, 2
http://gameofthrones2.wikia.com/	"Gameofthrones2 Wiki"	77	2, 1	68, 8, 2, 2
http://infinity-bag.wikia.com/	"Infinity bag Wiki"	86	1, 0	1, 1
http://pt-br.twisted-fnaf.wikia.com/	"Wiki Twisted FNAF"	37	11, 1	20, 11, 3, 2
http://ru.rvpi.wikia.com/	"РВПИ вики"	138	17, 3, 1, 1	5, 3
http://globallives.wikia.com/	"Global Lives Project Wiki"	2366	47, 4, 4, 3, 3, 2, 2, 2, 2, 2, 1, 0	1568, 292, 11, 5, 4, 3, 3, 2, 2, 1, 0, 0
http://es.biografia-de-jose-gervacio-artigas.wikia.com/	"Biografía de José Gervacio Artigas Wiki"	116	9, 5, 1	3, 2
http://mamaluigi22.wikia.com/	"MamaLuigi22 Wikia"	449	291, 11, 10, 2, 1, 1, 1, 1, 1	81, 18, 7, 3, 2, 2
http://blackmoor.wikia.com/	"Blackmoor Wiki"	265	63, 11, 8, 4, 3, 1, 1, 1	96, 12, 10, 3, 2, 2, 1, 1
http://ordine-umbra.wikia.com/	"Ordine Umbra Wiki"	183	56, 1	94, 2, 2, 1
http://star-storms.wikia.com/	"Star Storms Wiki"	90	3, 1	1, 1, 1
http://stokebynight.wikia.com/	"Stoke By Night Wiki"	1495	959, 193, 18, 12, 9, 1, 1, 1, 1, 1	222, 22, 1, 0, 0
http://westlife.wikia.com/	"Westlife Wiki"	446	62, 29, 21, 15, 13, 7, 4, 4, 4, 3, 2, 1, 1, 1	209, 29, 5, 0
http://es.pais-de-carceba.wikia.com/	"País de Carceba Wiki"	107	7, 1	1, 1
http://de.alfred-j-kwak.wikia.com/	"Alfred J. Kwak Wiki"	850	372, 233, 5, 3, 1	142, 4, 2, 2, 1, 1
http://weapon.wikia.com/	"Weapon Wiki"	254	10, 2, 2, 2, 2, 1, 1, 1	220, 8, 1, 0, 0
http://es.crazyhill.wikia.com/	"Crazy Hill Wiki"	424	244, 34, 9, 6, 3, 2, 1, 1, 1, 1, 1	84, 22, 3, 1, 0, 0, 0
http://willowvale.wikia.com/	"Willowvale Academy Wiki"	245	20, 2, 1, 1	215, 2, 1, 0, 0
http://pl.kalendariumhistoryczne.wikia.com/	"Kalendarium Historyczne Wiki"	791	450, 180, 5, 5, 1, 0	105, 18, 1
http://biblicalanthropology.wikia.com/	"Biblical Anthropology Wiki"	227	12, 1, 1	209, 2, 0
http://cubemovies.wikia.com/	"Cube Wiki"	245	11, 4, 4, 1, 1, 1	209, 7, 1, 0
http://cursed-flames.wikia.com/	"Cursed Flames Wiki"	617	289, 21, 2, 1, 1	208, 11, 11, 2, 1
http://es.todofutbol.wikia.com/	"Todo Futbol Wiki"	709	369, 84, 36, 31, 16, 8, 8, 7, 6, 3, 3, 2, 2, 2, 2, 2, 2, 2, 1, 1, 1, 1, 1, 1, 1	68, 3, 1, 0, 0, 0
http://queenconcertsinfo.wikia.com/	"Queen Concerts Info"	900	151, 1	707, 7, 2, 2, 1
http://fr.au-nom-de-lempereur.wikia.com/	"Wiki Au Nom de l'Empereur"	123	6, 1	1, 1
http://vi.dichthuat.wikia.com/	-1	-1	-1	-1
http://nekky.wikia.com/	"Nekky Wiki"	481	363, 1, 0	3, 1, 1
http://personal-project-20142015.wikia.com/	"Personal Project 2014-2015 Wiki"	244	140, 1	94, 2, 1, 1
http://es.noticias-tv.wikia.com/	"Noticias Tv Wiki"	123	19, 1	3, 1
http://zh.princessrush.wikia.com/	"公主大暴走Wiki"	4151	1274, 1224, 515, 247, 193, 85, 82, 63, 34, 3, 2	41, 27, 23
http://takers-specie-s.wikia.com/	"Takers Specie s Wiki"	86	1, 1	1, 1
http://hoods.wikia.com/	"Hoods Wiki"	215	127, 1	80, 9, 2, 2
http://dcooe.wikia.com/	"DCOoE Wiki"	363	62, 59, 4, 2, 1, 1	214, 11, 1, 0
http://id.clashofclans.wikia.com/	"Clash of Clans Indonesia Wiki"	76	46, 4	20, 4, 2, 1
http://littlemoonrabbit.wikia.com/	"Little Moon Rabbit Wikia"	338	213, 7, 1	94, 10, 4, 1
http://es.mylittlepony-fanfics.wikia.com/	"Wiki MyLittlePony Fan-fics"	1107	402, 49, 40, 37, 13, 9, 5, 5, 4, 3, 2, 2, 1, 1, 1, 0	95, 32, 22, 2, 1, 1
http://the-very-big-family.wikia.com/	"'We be of one blood, thou and I' Wikia"	556	445, 1	83, 7, 3, 2, 2
http://nl.jungeli.wikia.com/	"Jungeli wiki"	325	72	227, 5, 3, 1
http://ru.lumspediarayman.wikia.com/	"Люмопедия - Рэйман Вики"	292	178, 1, 0	103, 7, 2, 2, 2, 1
http://belarin.wikia.com/	"Belarin Wiki"	93	8, 1	1, 1
http://cdcyoshi.wikia.com/	"CDCyoshi Wiki"	256	30, 1, 1	208, 6, 4, 1
http://dragon-blast.wikia.com/	"Dragon Blast Wiki"	100	15, 1	4, 2, 2
http://de.svtest.wikia.com/	"SVs Sandkasten Wiki"	281	129, 11, 5, 5, 2, 2, 2, 1, 1, 1	13, 8, 4, 3, 2
http://es.canthreiria.wikia.com/	"Wiki Canthreiria"	134	30, 2, 1	90, 1, 1, 1
http://pmctc.wikia.com/	"Paper Mario: Countdown to Chaos Wiki"	558	133, 37, 28, 7, 4, 3, 2, 2, 2, 1, 1, 1	210, 23, 13, 2, 2, 1
http://comedians.wikia.com/	"Comedians Wikia"	134	35, 1	83, 7, 2, 2
http://ru.lgschool55.wikia.com/	"Официальный сайт Луганской школы №55 вики"	314	8, 1, 1, 1	221, 11, 5, 2, 1
http://tinytank.wikia.com/	"Tiny Tank Wiki"	1249	506, 202, 135, 48, 14, 10, 6, 6, 5, 5, 4, 3, 2, 2, 1, 1, 1, 1, 1, 1, 1, 1, 1, 1	43, 22, 18, 6, 4, 2, 2, 0
http://onetreehillfanon.wikia.com/	"Onetreehillfanon Wiki"	466	374, 1	68, 8, 2, 2
http://beneath-the-surface.wikia.com/	"Beneath the Surface Wiki"	114	27, 1	3, 1
http://super-smash-bros-3ds.wikia.com/	"Super smash bros 3ds Wiki"	96	3, 1, 0	80, 9, 3, 3, 2, 2
http://aowg.wikia.com/	"Age of War Wiki"	944	129, 73, 67, 63, 27, 22, 15, 10, 10, 9, 9, 6, 4, 3, 3, 3, 3, 2, 2, 2, 2, 2, 2, 2, 1	220, 54, 12, 2, 2, 2, 1, 0, 0, 0
http://garrys.wikia.com/	"Garry's Wiki"	334	20, 20, 2, 1, 1	208, 20, 17, 2, 1
http://aaaaaaaaaaeheheyhdhdhdhdhfhgdhchfhfhfhhfhf.wikia.com/	"AAAAAAAAAAEHEHEYHDHDHDHDHFHGDHCHFHFHFHHFHF Wiki"	85	1, 0	1, 1
http://bladealliance.wikia.com/	"Blade alliance Wiki"	253	34, 1, 1	209, 4, 2, 2
http://a-world-of-ice-and-fire-mod.wikia.com/	"A World of Ice and Fire Mod Wiki"	116	30, 1	3, 1
http://es.wakfu.wikia.com/	"Wakfu"	14163	7046, 1109, 854, 697, 264, 218, 167, 105, 92, 62, 61, 54, 53, 52, 51, 50, 49, 46, 46, 44, 41, 41, 39, 38, 36, 35, 35, 30, 25, 25, 23, 23, 20, 19, 19, 18, 18, 18, 18, 17, 17, 16, 15, 15, 15, 15, 14, 14, 13, 12, 12, 12, 11, 11, 11, 11, 11, 10, 10, 10, 8, 8, 8, 7, 7, 7, 7, 6, 6, 6, 6, 6, 6, 5, 5, 5, 5, 5, 5, 5, 4, 4, 4, 4, 4, 4, 4, 4, 4, 4, 4, 3, 3, 3, 3, 3, 3, 3, 3, 3, 3, 3, 3, 3, 3, 3, 3, 3, 2, 2,…	596, 230, 13, 9, 8, 4, 2, 1, 0, 0, 0
http://our-fanfictions.wikia.com/	"Our Fanfictions Wikia"	503	178, 70, 28, 11, 6, 5, 5, 3, 3, 2, 2, 2, 2, 2, 2, 1, 1, 1, 1, 1	81, 41, 20, 2, 2
http://pt-br.subversivos.wikia.com/	"Vítimas da subversão no Brasil Wiki"	399	370, 2, 2	16, 5, 1, 0, 0, 0
http://victoriastewart.wikia.com/	-1	-1	-1	-1
http://fox-life.wikia.com/	"Fox Life Wiki"	76	1, 0	68, 8, 2, 2
http://martan.wikia.com/	"Martan Wikia"	792	38, 24, 5, 1	707, 10, 3, 2
http://pkmncrescentcavern.wikia.com/	"PKMN-CrescentCavern Wikia"	40352	6192, 4898, 4712, 4477, 3095, 2041, 1862, 1847, 1751, 1444, 1202, 1072, 663, 613, 570, 565, 450, 438, 428, 419, 118, 100, 87, 5, 4, 2, 1, 1, 0	707, 39, 26, 19, 9, 2, 1
http://hipster-trash.wikia.com/	"Billiam Thies Wiki"	100	6, 5, 1	3, 2
http://kaea.wikia.com/	"Kaea Wikia"	190	96, 1, 1	84, 8, 2, 2, 2
http://unnaturalhistory.wikia.com/	"Unnatural History Wiki"	476	39, 33, 22, 18, 14, 13, 4, 3, 3, 2, 2, 1, 1, 1, 1, 0	215, 49, 1, 0, 0
http://cauldryn.wikia.com/	-1	-1	-1	-1
http://es.megamugenfiles.wikia.com/	"Wiki MegaMugenFiles"	139	27, 1	95, 3, 3, 1, 1
http://nerbash.wikia.com/	-1	-1	-1	-1
http://es.los-marginados.wikia.com/	"Los Marginados Wiki"	114	10, 1	4, 2
http://twotale-au.wikia.com/	"Twotale Au Wiki"	87	2, 1	1, 1
http://eastbayfreeskool.wikia.com/	"East Bay Free Skool Wiki"	543	98, 4, 2, 2, 1, 1, 1, 1, 1, 1	220, 71, 3, 1, 0, 0
http://es.pokemonvic.wikia.com/	"PokemonVic Wiki"	107	3, 1	3, 1
http://animaljam-what-its-worth.wikia.com/	-1	-1	-1	-1
http://es.emcae.wikia.com/	"Wiki EMCAE"	426	208, 17, 7, 2, 2, 1, 1	94, 30, 6, 2, 1
http://es.qw123.wikia.com/	"Qw123 Wiki"	99	1, 0	1, 1
http://fr.luckyworld.wikia.com/	"Wiki LuckyWorld"	418	164, 49, 6, 1	107, 6, 3, 3
http://ja.spiderman.wikia.com/	"スパイダーマン Wiki"	648	536, 3, 2, 2, 2, 1, 1, 1, 1, 1	82, 7, 3, 2, 2, 1
http://zh.Anthropology.wikia.com/	"人類學"	35	5, 4, 3, 2, 2, 2, 2, 2, 2, 2, 0	2, 2, 2, 1, 0, 0, 0
http://ben-10-galax.wikia.com/	"Ben 10 galax Wiki"	282	66, 1	208, 2, 1, 1
http://clonehigh.wikia.com/	"Clone High Wiki"	3540	1859, 270, 229, 62, 59, 34, 17, 16, 12, 12, 12, 11, 10, 7, 7, 7, 6, 5, 5, 5, 5, 4, 4, 4, 4, 4, 3, 3, 3, 3, 3, 2, 2, 2, 2, 2, 2, 2, 2, 1, 1, 1, 1, 1, 1, 1, 1, 1, 1, 1, 1, 1, 1, 1, 1, 1, 1, 1, 1, 1, 1, 1, 0	145, 54, 22, 5, 3, 2, 1, 0
http://falling-water.wikia.com/	"Falling Water Wikia"	1114	701, 150, 49, 20, 4, 3, 3, 1, 1, 1, 1, 1	78, 18, 10, 3, 3, 2
http://batmanthebraveandtheboldfanon.wikia.com/	"Batman: The Brave and the Bold Fanon Wiki"	4736	1814, 1462, 597, 244, 48, 34, 15, 10, 3, 3, 2, 2, 1, 1, 1, 1, 1, 1	209, 17, 13, 2, 1, 0
http://telepath.wikia.com/	"Telepath RPG Wiki"	13922	7776, 852, 630, 445, 374, 328, 247, 116, 95, 55, 53, 52, 28, 24, 23, 18, 16, 16, 14, 14, 13, 13, 12, 11, 9, 8, 8, 6, 6, 5, 5, 5, 5, 4, 4, 3, 3, 3, 3, 3, 3, 2, 2, 2, 2, 2, 2, 2, 2, 2, 1, 1, 1, 1, 1, 1, 1, 1, 1, 1, 1, 1, 1, 1	425, 15, 7, 6, 3, 3, 2, 2, 2, 2, 1, 0
http://es.windows-inside.wikia.com/	"Windows a fondo Wiki"	103	4, 1	1, 1
http://live-reality-games.wikia.com/	"Live Reality Games Wiki"	438	248, 57, 1	3, 2, 2
http://fr.onepunchmanhachamechacardgame.wikia.com/	"Wiki One Punch Man Hacha Mecha Card Game"	339	206, 1	2, 1
http://fablehaven.wikia.com/	"Fablehaven Wiki"	9137	645, 428, 376, 348, 319, 317, 289, 276, 200, 190, 187, 178, 159, 139, 138, 122, 119, 101, 92, 83, 82, 81, 74, 67, 61, 61, 59, 55, 53, 50, 44, 42, 35, 30, 30, 27, 26, 24, 24, 22, 22, 21, 20, 19, 19, 18, 17, 17, 17, 17, 15, 15, 15, 15, 14, 13, 13, 13, 13, 12, 12, 12, 12, 11, 11, 11, 10, 10, 10, 9, 9, 9, 8, 8, 8, 8, 8, 7, 7, 7, 7, 7, 7, 6, 6, 6, 6, 6, 6, 6, 6, 6, 6, 6, 6, 6, 6, 6, 6, 5, 5, 5, 5, 5, …	846, 118, 58, 37, 7, 4, 3, 3, 1, 0
http://ibxtoycat.wikia.com/	"Ibxtoycat Wikia"	189	31, 21, 11, 1, 1	81, 11, 4, 3, 2
http://blamo-wiki-2.wikia.com/	"Blamo Wiki 2 Wiki"	86	1, 0	1, 1
http://dep.wikia.com/	"War of the Elementals Wiki"	242	22, 2, 1, 1	209, 3, 0
http://just-dance-games.wikia.com/	"Just Dance Games Wikia"	1943	166, 19, 11, 8, 7, 7, 6, 6, 5, 5, 5, 3, 3, 3, 2, 2, 2, 2, 2, 2, 2, 2, 2, 2, 1, 1, 1, 1, 1, 1, 1, 1, 1, 1, 1, 1, 1, 1, 1, 1, 1, 1, 1, 1, 1, 1, 1, 1, 1, 1, 1, 1, 1, 1, 1, 1, 1, 1, 1, 1, 1, 1, 1, 1, 1	707, 281, 214, 4, 2
http://derrosenkrieg.wikia.com/	"Der Rosenkrieg Wiki"	293	49, 28, 1	206, 4, 2, 2, 1
http://es.ilovenintendo.wikia.com/	"Wiki I Love Nintendo"	277	171, 1	95, 6, 2, 1, 1
http://carmen-franchise.wikia.com/	"Carmen (2019 franchise) Wiki"	110	34, 1	3, 1
http://ru.cupofsemenich.wikia.com/	-1	-1	-1	-1
http://power-index.wikia.com/	"Power Index Wiki"	281	193, 1	1, 1, 1
http://ilikebramblestar.wikia.com/	"Ilikebramblestar Wiki"	76	1, 0	4, 2
http://total-drama-ridonculas-race.wikia.com/	"Total Drama Ridonculas Race Wiki"	141	19, 3, 1	99, 10, 4, 1
http://warmachine.wikia.com/	"War Machine Wiki"	379	95, 44, 5, 3, 2, 2, 1	219, 3, 1, 0, 0
http://fr.naruto-oc-fr.wikia.com/	-1	-1	-1	-1
http://one-piece-cruise.wikia.com/	"One Piece Cruise Wiki"	5698	2332, 1252, 363, 235, 176, 118, 97, 72, 54, 48, 32, 20, 18, 4, 3, 1, 1	208, 48, 35, 3, 2, 1
http://animal-jam-favorite-items.wikia.com/	"Animal Jam Favorite Items Wiki"	88	1, 1	1, 1, 1
http://jormangr.wikia.com/	"Jormangr Wikia"	817	100, 1	707, 6, 1
http://dirtypair.wikia.com/	"Dirty Pair Wiki"	3630	1658, 879, 170, 127, 62, 45, 25, 21, 18, 16, 15, 11, 10, 9, 6, 5, 5, 5, 4, 4, 4, 4, 4, 3, 3, 3, 3, 3, 3, 3, 2, 2, 2, 2, 2, 2, 1, 1, 1, 1, 1, 1, 1, 1, 1, 1, 1	82, 37, 5, 4, 3, 3, 3, 2, 0
http://dog-with-a-blog-2.wikia.com/	"Dog with a blog 2 Wiki"	200	69, 14, 2, 1	97, 3, 2, 2, 1, 1
http://gamewika.wikia.com/	"GameWika Wiki"	253	2, 1	96, 3, 3, 2, 1
http://global-rugby-manager.wikia.com/	"Global Rugby Manager Wiki"	105	21, 1	75, 4, 2, 2
http://roadstuck.wikia.com/	"ROADSTUCK Wiki"	1687	364, 316, 85, 67, 34, 26, 26, 26, 26, 22, 19, 19, 18, 18, 16, 13, 11, 9, 7, 6, 6, 6, 4, 4, 4, 4, 2, 2, 1, 1, 1, 1	208, 122, 28, 4, 2, 0
http://ro.vampiratii.wikia.com/	"Vampiratii Wiki"	70	44, 1	17, 3, 1, 1
http://novi-stars-fandom.wikia.com/	"Novi Stars Fandom Wiki"	304	34, 28, 2, 2, 1	208, 5, 5, 1
http://ru.fruthistoryx.wikia.com/	"Фруктовощная история Х вики"	115	2, 1	1, 1
http://fr.heritage.wikia.com/	"Wikia Héritage"	3697	1441, 1319, 624, 22, 8, 4, 3, 3, 2, 2, 2, 1, 1	122, 18, 6, 6, 3, 2, 1
http://thehive.wikia.com/	"HiveMC Wikia"	452	63, 36, 21, 19, 16, 2, 2, 1	84, 10, 9, 4, 2, 2
http://warriorscrookedfateandbeyond.wikia.com/	"WARRIORS: Crooked Fate and Beyond Wiki"	89	4, 1	1, 1
http://pl.bor0.wikia.com/	"Bor0 Wiki"	201	134, 4, 1, 1	41, 6, 4, 1, 0
http://pl.10-billion-husbands-and-wives.wikia.com/	"10 Billion Husbands and Wives Wiki"	91	27, 1	59, 8, 2
http://es.carnaval-de-cadiz.wikia.com/	"Carnaval de Cádiz Wiki"	114	8, 1	3, 1
http://chozopedia.wikia.com/	"Chozopedia"	2601	897, 208, 183, 150, 147, 146, 89, 81, 71, 47, 29, 9, 9, 9, 8, 8, 8, 7, 5, 4, 1, 1, 1	96, 31, 23, 12, 7, 3, 2, 1, 1
http://wesley-summerpedia.wikia.com/	"Wesley & Summer Wiki"	95	9, 1	1, 1
http://de.newmt2.wikia.com/	"Newmt2 Wiki"	1459	1214, 3, 2, 1, 1	168, 32, 1, 0, 0, 0
http://fr.supernatural.wikia.com/	"Supernatural Wiki"	16128	4248, 4061, 1145, 952, 947, 946, 473, 159, 152, 135, 124, 105, 102, 69, 63, 46, 41, 35, 25, 18, 15, 13, 13, 13, 12, 12, 11, 10, 8, 8, 8, 8, 7, 7, 7, 6, 6, 6, 6, 6, 5, 5, 5, 5, 4, 4, 4, 4, 4, 4, 4, 4, 4, 4, 3, 3, 3, 3, 3, 3, 3, 3, 3, 3, 2, 2, 2, 2, 2, 2, 2, 2, 2, 2, 2, 2, 2, 2, 2, 2, 2, 2, 1, 1, 1, 1, 1, 1, 1, 1, 1, 1, 1, 1, 1, 1, 1, 1, 1, 1, 1, 1, 1, 1, 1, 1, 1, 0	374, 222, 74, 62, 48, 29, 13, 4, 3, 3, 0, 0
http://es.heroesofthestorm.wikia.com/	"Wiki Heroesofthestorm"	1073	366, 130, 61, 43, 25, 13, 10, 7, 7, 6, 5, 3, 2, 2, 2, 2, 1, 1, 1, 1, 1, 1	89, 36, 19, 18, 16, 14, 1
http://harrypotterfanonwiki2.wikia.com/	"Harry Potter Fanon Wiki 2 Wiki"	246	27, 1, 1	209, 4, 2, 2
http://lillyandjaye.wikia.com/	"Lilly-And-Jaye Wiki"	755	284, 244, 29, 21, 2, 1	94, 13, 5, 3, 1
http://es.resultados-de-evaluacion.wikia.com/	"Resultados de evaluación Wiki"	115	7, 1	4, 1
http://dice-mage.wikia.com/	"Dice Mage Wikia"	133	24, 2, 2, 1	82, 10, 3, 3, 2
http://kyle-cocjin-location-and-monsters.wikia.com/	"Kyle Cocjin Location And Monsters Wiki"	87	1, 0	1, 1, 1
http://ru.fom.wikia.com/	"Футбольный Онлайн Менеджер вики"	122	10, 1	1, 1
http://silenthill.wikia.com/	"Silent Hill Wiki"	198295	47888, 13516, 6800, 6386, 5964, 5309, 3866, 3808, 3726, 3064, 3022, 2636, 2588, 2250, 1959, 1741, 1619, 1611, 1408, 1382, 1346, 1195, 1114, 1041, 1040, 1038, 1029, 945, 916, 916, 710, 668, 656, 603, 585, 558, 514, 479, 469, 440, 433, 432, 417, 402, 401, 394, 378, 372, 365, 350, 333, 324, 322, 315, 312, 305, 305, 301, 290, 282, 281, 280, 280, 279, 277, 269, 242, 233, 230, 230, 228, 228, 225, 223, …	6556, 1507, 1420, 278, 239, 132, 87, 48, 13, 7, 7, 1, 1
http://super-hexagon.wikia.com/	"Super Hexagon Wiki"	261	107, 43, 3, 2, 2, 1, 0	75, 9, 5, 2
http://airlinemanager.wikia.com/	"Airlinemanager Wiki"	128	31, 1	78, 5, 3, 2, 2
http://animpedia.wikia.com/	"Animpedia Wiki"	412	105, 1, 1, 1	208, 14, 7, 1
http://shatterme.wikia.com/	"Shatter Me Wiki"	5554	1142, 633, 293, 127, 31, 29, 24, 22, 15, 12, 12, 11, 10, 10, 9, 8, 8, 7, 7, 7, 6, 6, 6, 5, 5, 5, 4, 4, 4, 4, 4, 4, 4, 4, 4, 3, 3, 3, 3, 3, 3, 2, 2, 2, 2, 2, 2, 2, 2, 2, 2, 2, 2, 2, 2, 2, 2, 2, 1, 1, 1, 1, 1, 1, 1, 1, 1, 1, 1, 1, 1, 1, 1, 1, 1, 1, 1, 1, 1, 1, 1, 1, 1, 1, 1, 1, 1, 1	437, 359, 210, 64, 33, 30, 4, 3, 1
http://pt-br.fiction-battlefield.wikia.com/	"Wiki Fiction Battlefield"	5248	1461, 660, 652, 560, 186, 101, 49, 32, 21, 18, 7, 6, 5, 4, 1, 1, 1, 0	35, 19, 1
http://id.gayclopedia.wikia.com/	"Gayclopedia Wiki"	325	207, 2, 1, 1	40, 17, 3, 2, 1
http://dragon-prophet-brasil.wikia.com/	"Dragon Prophet Brasil Wiki"	255	29, 1	208, 5, 4, 1
http://pcs-foundation.wikia.com/	-1	-1	-1	-1
http://toufan.wikia.com/	"Toufan Wiki"	254	18, 15, 3	208, 4, 4, 1
http://rblxmythhunters.wikia.com/	"Roblox Myths Wiki"	91	2, 1, 1	3, 2
http://witchme.wikia.com/	"WitchMe Wiki"	233	5, 3, 1	208, 5, 2, 1
http://immortalnight.wikia.com/	"Immortal Night Wiki"	275	121, 26, 17, 11, 8, 8, 6, 5, 5, 2, 2, 2, 2, 1, 1, 1, 1, 1, 1, 1, 1, 1, 0, 0, 0	18, 2, 0
http://pt-br.brothers-conflict.wikia.com/	"Wiki Brothers conflict"	29	5, 1	4, 2
http://omunkorearedux.wikia.com/	"OMUN Korea Redux Wiki"	281	42, 16, 1, 1	210, 5, 4
http://sqtd.wikia.com/	"Squadron Tower Defense Wiki"	235	21, 1	206, 4, 2, 1, 0
http://wikibutt.wikia.com/	"Wikibutt Wiki"	237	3, 3, 2, 1, 1	208, 9, 4, 2
http://skylanderz.wikia.com/	"SkyLanders Wiki"	456	180, 1	237, 35, 2
http://total-drama-big-brother-s1.wikia.com/	"Total Drama Big Brother s1 Wiki"	87	1, 1	1, 1
[truncated: 293,657 more rows]
[truncated: 4 more columns]
