# Supplementary material for: Participation in wiki communities: reconsidering their statistical characterization
Source: PeerJ Comput Sci. 2022 Jan 3;8:e792. doi: 10.7717/peerj-cs.792 (PMC8771763; doi:10.7717/peerj-cs.792)
Supplement: Supplemental Information 2 [file peerj-cs-08-792-s002.zip]

Archive with 13 entries (11 files):
- wiki-scripts-master/
- wiki-scripts-master/users_with_edits/
- wiki-scripts-master/users_with_edits/.gitignore
- wiki-scripts-master/users_with_edits/LICENSE
- wiki-scripts-master/users_with_edits/README.md
- wiki-scripts-master/users_with_edits/get_edits_per_user.pl
- wiki-scripts-master/users_with_edits/join_parts_xml.sh
- wiki-scripts-master/users_with_edits/substitute-wrong-quotes.pl
- wiki-scripts-master/users_with_edits/user_with_edits.pl
- wiki-scripts-master/users_with_edits/wikiaIndex-test.txt
- wiki-scripts-master/users_with_edits/wikia_edits-test.csv
- wiki-scripts-master/users_with_edits/wikia_edits-test.xml
- wiki-scripts-master/users_with_edits/wikia_edits.xsd
