# Supplementary material for: Participation in wiki communities: reconsidering their statistical characterization
Source: PeerJ Comput Sci. 2022 Jan 3;8:e792. doi: 10.7717/peerj-cs.792 (PMC8771763; doi:10.7717/peerj-cs.792)
Supplement: Supplemental Information 2 [file peerj-cs-08-792-s002.zip › wiki-scripts-master/users_with_edits/get_edits_per_user.pl]

use utf8;
use feature 'say';

use Data::Dumper;
use LWP::UserAgent;
use JSON;
use LWP::ConnCache;
use Data::Dumper;
use HTTP::Status qw(:constants :is status_message);
use IO::Handle;
use HTML::Strip;
use TryCatch;

my $hs = HTML::Strip->new();

my $br = LWP::UserAgent->new;
$br->timeout(45);
#$br->conn_cache(LWP::ConnCache->new());
$br->agent("Mozilla/5.0");
$br->requests_redirectable(['POST', 'HEAD', 'GET']);

my $mediawiki_endpoint = 'api.php';
my $mediawiki_params = '?action=query&meta=siteinfo&siprop=general|statistics&format=json';

# listUsers API
my $listUsers_url;
my $listUsers_post_endpoint = 'index.php?' . 'action=ajax&rs=ListusersAjax::axShowUsers';

# file-related variables
my $output_filename = 'wikia_edits-partk.csv';
#my $urls_filename = 'wikiaIndex-test.txt';
my $urls_filename = '20180917-curatedIndex-partk.txt';
my $csv_columns = 'url; wiki_name; total_edits; edits_per_user; bots';

# output messages
my $skipped_error_message = "--> Saving row as \"-1; -1; -1; -1\" <--";

# output filehandlers
my $output_fh;

# number of users to get per request
my $limit = 50;

# aux var to store number of users in a wiki
my $users;

# one argument: ($filename) => the file name for the file to create and open
sub open_output_file {
    my ($filename) = @_;
    my $encoding = ":encoding(UTF-8)";
    my $filehandle = undef;
    my $create_if_not_exists = not -e $filename;
    open ($filehandle, " >> $encoding", $filename) or die "Error trying to write on $filename: $!\n";
    autoflush $filehandle 1;
    print $filehandle "$csv_columns\n" if $create_if_not_exists;
    return $filehandle;
}


# order of arguments = ($loop, $url, $query_bots, $first_element)
# first_elemnt is just to know if this is the first time this subroutine is
# executed for a wiki, because in that case we don't want to print a comma
# before the number
sub print_all_users {
    my ($loop, $url, $query_bots, $first_element) = @_;
    $offset = $limit * $loop;
    my @form_data ;
    if (not $query_bots) {
       @form_data = [
            groups => "all,bot,bureaucrat,rollback,sysop,threadmoderator,authenticated,bot-global,content-reviewer,content-volunteer,council,fandom-editor,global-discussions-moderator,helper,restricted-login,restricted-login-exempt,reviewer,staff,util,vanguard,voldev,vstf,",
            username => "",
            edits => 0,
            limit => $limit,
            offset => $offset,
            loop => $loop, # simulate user behaviour
            numOrder => "1",
            order => "username:asc"
        ];
    } else {
        @form_data = [
            groups => "bot,bot-global,",
            username => "",
            edits => 0,
            limit => $limit,
            offset => $offset,
            loop => $loop, # simulate user behaviour
            numOrder => "1",
            order => "username:asc"
        ];
    }

    my $res = $br->post($url, @form_data);
    if (not $res->is_success) {
        if ($res->code == HTTP_INTERNAL_SERVER_ERROR) {
            say STDERR "Received 500 Internal Server Error response when posting to $listUsers_url querying for all users.. Retrying again after 10 seconds...";
            sleep 10;
            return print_all_users($loop, $url, $query_bots);
        } elsif ($res->code == 503) {
            say STDERR "Received 503 Service Unavailable Error response when posting to $listUsers_url querying for all users.. Retrying again after 10 seconds...";
            sleep 10;
            return print_all_users($loop, $url, $query_bots);
        } else {
            return -1;
        }
    }

    my $raw_users_content = $res->decoded_content();
    if ($raw_users_content =~ /^ *$/) { # sometimes there is an empty row (?) that breaks the JSON decoder !!!
        say STDERR "\n->Found an empty row. Skipping!!<-";
        return 0;
    }
    #~ say $res->decoded_content();
    my $json_res = decode_json($raw_users_content);
    #~ print Dumper($json_res);
    $users = $json_res->{'iTotalDisplayRecords'};


    if ($loop == 0) {
        if (not $query_bots) {
            say "Total users with edits equal or higher than 0 is: $users";
        } else {
            say "\nTotal bots with edits equal or higher than 0 is: $users";
        }
    }


    #~ print Dumper($json_res);

    my $data = $json_res->{'aaData'};

    my @user_edits = @$data;

    foreach (@user_edits) {
        # filter out bots in case we aren't querying bots:
        if (not $query_bots and @$_[1] =~ /bot/i) {
            #~ say 'Bot found!!';
            #~ say @$_;
            next;
        }


        $dirty_edits = @$_[2];
        my $edits = $hs->parse( $dirty_edits );
        $hs->eof;
        # First element of @user_edits without a trailing comma:
        if ($first_element) {
            print ("$edits");
            print $output_fh ("$edits");
            $first_element = 0;
        } else {
            print (", $edits");
            print $output_fh (", $edits");
        }
    }


    return 0;

    #~ Recursive looping
    #~ if ($users - $offset > 0) {
        #~ print_all_users($loop + 1, $url);
    #~ } else {
        #~ print ("\n");
        #~ print $output_fh ("\n");
    #~ }
}


sub extract_edits_and_print {
    my ($url) = @_;
    my $loop;
    my $first_element; # to do not print comma before the first element.


    # printing edits per human user using Special:ListUsers page
    $loop = 0;
    $first_element = 1;

    do {
        if (print_all_users($loop, $url, 0, $first_element) < 0) {
            print STDERR $res->status_line.' when posting to Special:ListUsers querying for all users.\n';
            print STDERR "--> Skipping from index <-- \n";
            print $output_fh ("-1; -1\n");
            return -1;
        }
        $loop++;
        $first_element = 0;
    } while ($loop <= $users / $limit);

    print ("; ");
    print $output_fh ("; ");

    # printing edits per bot user using Special:ListUsers page
    $loop = 0;
    $first_element = 1;

    do {
        if (print_all_users($loop, $url, 1, $first_element) < 0) {
            print STDERR $res->status_line.' when posting to Special:ListUsers querying for all users.\n';
            print STDERR "--> Skipping from index <-- \n";
            print $output_fh ("-1\n");
            return -1;
        }
        $loop++;
        $first_element = 0;
    } while ($loop <= $users / $limit);


    return 0;
}


# returns:   1 if $wiki_url is ok,
#           -1 if the wiki's been deleted,
#           -2 in case that Wikia says that it is an invalid wiki url,
#           -3 in case of an 404 error,
#           -4 in case of users database is locked (closed wiki)
#           -5 in case of another unexpected error. For example: 403 Forbidden response
sub is_wiki_url_ok {
    my ($wiki_url, $listUsers_url) = @_;
    my $res = $br->head($wiki_url);

    my @redirects = $res->redirects();
    foreach my $redirect (@redirects) {

        if (($redirect->as_string()) =~ m/community\.wikia\.com\/wiki\/Special\:CloseWiki/) {
            print STDERR "\n--- Wiki $wiki_url has been deleted from wikia ---\n";
            return -1; # return "wiki has been deleted"
        }
        elsif (($redirect->as_string()) =~ m/community\.wikia\.com\/wiki\/Community_Central:Not_a_valid_community/) {
            print STDERR "\n--- Wiki $wiki_url does not exist or has been moved from wikia ---\n";
            return -2; # return "wiki url is not valid anymore"
        }
    }

    if ($res->is_success) {
        my @form_data = [
                groups => "staff,",
                username => "",
                edits => 20,
                limit => "1",
                offset => "0",
                loop => 1, # simulate user behaviour
                numOrder => "1",
                order => "username:asc"
            ];

        my $res = $br->post($listUsers_url, @form_data);
            if (not $res->is_success) {
                say STDERR $res->status_line ." when posting to $listUsers_url, for wiki $wiki_url";
                return -4; # problem requesting ListUsers
            }

            return 1; # return "wiki url is ok"

    } elsif ($res->code == 404) {
        say STDERR "Error found checking wiki $wiki_url: " . $res->status_line;
        return -3; # return "There's a 404 NOT Found error when requesting $wiki_url"
    } else {
        say STDERR "Unexpected HTTP Error found checking wiki $wiki_url: " . $res->status_line;
        return -5; # return 'unknown' error.
    }
}


#### Starts main(): #####

# get urls:
my @wikia_urls;
open URLS_FH, $urls_filename or die $!;
@wikia_urls = <URLS_FH>;
chomp(@wikia_urls);

# creating CSV files handler for writing
$output_fh = open_output_file($output_filename);

# Iterating over urls
foreach (@wikia_urls) {

    $wiki_url = $_;

    print "\n\n";
    say('#' x 30);
    print "\n\n";

    sleep 0.5; # Artificial delay to not saturate wikia' servers

    # printing url
    print $output_fh ("$wiki_url; ");

    say ("Retrieving data for wiki: $wiki_url");

    # Check if wiki OK
    $listUsers_url = $wiki_url . $listUsers_post_endpoint;
    my $wiki_url_status = is_wiki_url_ok($wiki_url, $listUsers_url);
    if ($wiki_url_status < 0) {
        print STDERR $skipped_error_message . "\n";
        print $output_fh ("-1; -1; -1; -1\n");
        next;
    }

    # get total editions number
    my $api_request = $wiki_url . $mediawiki_endpoint . $mediawiki_params;
    my $res = $br->get($api_request);

    if (not $res->is_success) {
        print STDERR $skipped_error_message . "\n";
        print $output_fh ("-1; -1; -1; -1\n");
        next;
    }
    my $json_res;
    try { # There are some edge cases where the wiki has been moved or deleted but is difficult to find the pattern
          # With this Try...Catch we skip the ultimate wikis which we couldn't extract the data for some reason
          # This prevents that the scripts get stopped because of these few edge cases
        $json_res = decode_json($res->decoded_content);
    } catch {
        print STDERR "Found fatal error: $_ when retrieving data for wiki: $wiki_url\n" .
            $skipped_error_message . "\n";
        print $output_fh ("-1; -1; -1; -1\n");
        next;
    }
    #~ print Dumper($json_res);
    $wiki_edits = $json_res->{'query'}->{'statistics'}->{'edits'};
    $wiki_name = $json_res->{'query'}->{'general'}->{'sitename'};
    print $output_fh ("\"$wiki_name\"; $wiki_edits; ");

    # get editions per user
    extract_edits_and_print($listUsers_url);

    print ("\n");
    print $output_fh ("\n");
}

print "¡¡I AM DONE with $urls_filename!!\n";

close $output_fh;
