# Supplementary material for: Participation in wiki communities: reconsidering their statistical characterization
Source: PeerJ Comput Sci. 2022 Jan 3;8:e792. doi: 10.7717/peerj-cs.792 (PMC8771763; doi:10.7717/peerj-cs.792)
Supplement: Supplemental Information 2 [file peerj-cs-08-792-s002.zip › wiki-scripts-master/users_with_edits/wikiaIndex-test.txt]

http://200movies.wikia.com/
http://sus4784.wikia.com/
http://cocktails.wikia.com/
http://international-music-festival.wikia.com/
