# Supplementary material for: Participation in wiki communities: reconsidering their statistical characterization
Source: PeerJ Comput Sci. 2022 Jan 3;8:e792. doi: 10.7717/peerj-cs.792 (PMC8771763; doi:10.7717/peerj-cs.792)
Supplement: Supplemental Information 2 [file peerj-cs-08-792-s002.zip › wiki-scripts-master/users_with_edits/wikia_edits-test.csv]

url	wiki_name	total_edits	edits_per_user	bots
http://200movies.wikia.com/	"200Movies Wiki"	869	685, 67, 17, 1	7, 3
http://sus4784.wikia.com/	-1	-1	-1	-1
http://cocktails.wikia.com/	"Cocktails Wiki"	24004	4655, 2588, 2030, 1146, 764, 684, 481, 378, 372, 313, 236, 225, 222, 216, 205, 144, 144, 130, 127, 120, 107, 95, 93, 86, 80, 67, 60, 59, 57, 51, 45, 44, 35, 32, 31, 29, 24, 21, 20, 20, 20, 20, 19, 13, 13, 12, 12, 12, 11, 11, 11, 10, 9, 9, 9, 9, 9, 9, 9, 8, 8, 7, 7, 7, 7, 7, 7, 7, 7, 6, 6, 6, 6, 6, 6, 5, 5, 5, 5, 5, 5, 5, 4, 4, 4, 4, 4, 4, 4, 4, 4, 4, 4, 4, 4, 4, 4, 4, 3, 3, 3, 3, 3, 3, 3, 3, 3, 3…	826, 140, 37, 35, 23, 21, 15, 5, 4, 3, 2, 0
http://international-music-festival.wikia.com/	"International Music Festival Wiki"	24240	18387, 1142, 313, 194, 159, 157, 155, 112, 110, 109, 108, 105, 100, 93, 92, 84, 78, 73, 67, 62, 59, 51, 50, 42, 37, 33, 26, 21, 20, 20, 17, 17, 17, 16, 14, 14, 13, 13, 11, 11, 11, 10, 10, 10, 9, 7, 7, 6, 6, 6, 6, 6, 5, 5, 5, 5, 5, 5, 4, 4, 4, 4, 4, 3, 3, 3, 3, 3, 2, 2, 2, 2, 2, 2, 2, 2, 2, 2, 1, 1, 1, 1, 1, 1, 1, 1, 1, 1, 1, 1, 0, 0	323, 213, 208, 29, 13, 9, 1, 1
