# Supplementary material for: Participation in wiki communities: reconsidering their statistical characterization
Source: PeerJ Comput Sci. 2022 Jan 3;8:e792. doi: 10.7717/peerj-cs.792 (PMC8771763; doi:10.7717/peerj-cs.792)
Supplement: Supplemental Information 2 [file peerj-cs-08-792-s002.zip › wiki-scripts-master/users_with_edits/wikia_edits-test.xml]

<?xml version="1.0"?>
<wikis>
	<wiki url="http://200movies.wikia.com/" error="false" wiki_name="200Movies Wiki" >
		<total_edits>869</total_edits>
		<total_users>6</total_users>
		<total_pages>704</total_pages>
		<total_articles>88</total_articles>
		<edits_per_user>
			<user userid="26870381" name="LukeMan927" editcount="685" registration="2015-08-08T23:50:28Z" gender="unknown"><groups><g>bureaucrat</g><g>sysop</g><g>*</g><g>user</g><g>autoconfirmed</g></groups></user>
			<user userid="26424341" name="Ninosechi" editcount="68" registration="2015-05-22T18:46:06Z" gender="unknown"><groups><g>bureaucrat</g><g>sysop</g><g>*</g><g>user</g><g>autoconfirmed</g></groups></user>
			<user userid="8" name="Sannse" editcount="1" registration="" gender="unknown"><groups><g>restricted-login</g><g>staff</g><g>util</g><g>*</g><g>user</g><g>restricted-login-auto</g><g>autoconfirmed</g></groups></user>
			<user userid="28109145" name="Stephen Dr." editcount="17" registration="2016-04-01T22:07:34Z" gender="unknown"><groups><g>*</g><g>user</g><g>autoconfirmed</g></groups></user>
		</edits_per_user>
		<edits_per_bot>
			<user userid="32769624" name="FANDOM" editcount="7" registration="2017-08-04T13:48:49Z" gender="unknown"><groups><g>bot-global</g><g>staff</g><g>*</g><g>user</g><g>restricted-login-auto</g><g>autoconfirmed</g></groups></user>
			<user userid="32794352" name="FANDOMbot" editcount="3" registration="2017-08-07T07:25:44Z" gender="unknown"><groups><g>bot-global</g><g>content-reviewer</g><g>staff</g><g>*</g><g>user</g><g>restricted-login-auto</g><g>autoconfirmed</g></groups></user>
		</edits_per_bot>
	</wiki>
	<wiki url="http://sus4784.wikia.com/" error="true" >
	</wiki>
	<wiki url="http://cocktails.wikia.com/" error="false" wiki_name="Cocktails Wiki" >
		<total_edits>24004</total_edits>
		<total_users>270</total_users>
		<total_pages>4977</total_pages>
		<total_articles>1532</total_articles>
		<edits_per_user>
			<user userid="5659711" name="Acardwell415" editcount="44" registration="2012-10-24T23:11:26Z" gender="female"><groups><g>restricted-login</g><g>*</g><g>user</g><g>autoconfirmed</g></groups></user>
			<user userid="2" name="Angela" editcount="1146" registration="" gender="female"><groups><g>*</g><g>user</g><g>autoconfirmed</g></groups></user>
			<user userid="7699233" name="Asnow89" editcount="684" registration="2013-04-01T18:27:24Z" gender="unknown"><groups><g>restricted-login</g><g>*</g><g>user</g><g>autoconfirmed</g></groups></user>
			<user userid="3096602" name="Babyjabba" editcount="481" registration="2010-09-29T16:08:45Z" gender="female"><groups><g>*</g><g>user</g><g>autoconfirmed</g></groups></user>
			<user userid="740697" name="BartendingSchool" editcount="45" registration="" gender="unknown"><groups><g>*</g><g>user</g><g>autoconfirmed</g></groups></user>
			<user userid="26424221" name="Boozehound1969" editcount="378" registration="2015-05-22T17:54:45Z" gender="unknown"><groups><g>*</g><g>user</g><g>autoconfirmed</g></groups></user>
			<user userid="1142365" name="Callofduty4" editcount="20" registration="2008-12-22T15:35:57Z" gender="unknown"><groups><g>council</g><g>vstf</g><g>*</g><g>user</g><g>autoconfirmed</g></groups></user>
			<user userid="5536159" name="Child Of Mantra" editcount="60" registration="2012-09-21T23:40:39Z" gender="unknown"><groups><g>*</g><g>user</g><g>autoconfirmed</g></groups></user>
			<user userid="6479163" name="Christijoy13" editcount="21" registration="2013-02-14T06:11:37Z" gender="unknown"><groups><g>*</g><g>user</g><g>autoconfirmed</g></groups></user>
			<user userid="118712" name="Croebot" editcount="216" registration="2007-04-11T21:34:38Z" gender="unknown"><groups><g>*</g><g>user</g><g>autoconfirmed</g></groups></user>
			<user userid="3351845" name="DaedalusHowell" editcount="59" registration="2011-01-18T19:13:22Z" gender="male"><groups><g>*</g><g>user</g><g>autoconfirmed</g></groups></user>
			<user userid="740419" name="DigitalMaster" editcount="107" registration="" gender="unknown"><groups><g>*</g><g>user</g><g>autoconfirmed</g></groups></user>
			<user userid="24528679" name="DrinkLab" editcount="67" registration="2014-02-10T05:38:47Z" gender="unknown"><groups><g>*</g><g>user</g><g>autoconfirmed</g></groups></user>
			<user userid="486907" name="Dutchman" editcount="225" registration="" gender="unknown"><groups><g>*</g><g>user</g><g>autoconfirmed</g></groups></user>
			<user userid="1093812" name="Ekrubmj" editcount="24" registration="2006-08-20T22:27:54Z" gender="male"><groups><g>*</g><g>user</g><g>autoconfirmed</g></groups></user>
			<user userid="4247381" name="ElBosso" editcount="29" registration="2011-08-04T18:45:38Z" gender="unknown"><groups><g>fandom-editor</g><g>restricted-login</g><g>staff</g><g>util</g><g>*</g><g>user</g><g>restricted-login-auto</g><g>autoconfirmed</g></groups></user>
			<user userid="214580" name="Elocina" editcount="372" registration="2007-09-15T13:29:11Z" gender="unknown"><groups><g>*</g><g>user</g><g>autoconfirmed</g></groups></user>
			<user userid="740443" name="FlexiSoft" editcount="313" registration="" gender="unknown"><groups><g>*</g><g>user</g><g>autoconfirmed</g></groups></user>
			<user userid="390665" name="Game widow" editcount="2588" registration="2008-02-15T20:26:58Z" gender="unknown"><groups><g>*</g><g>user</g><g>autoconfirmed</g></groups></user>
			<user userid="20251" name="Gil" editcount="51" registration="" gender="unknown"><groups><g>*</g><g>user</g><g>autoconfirmed</g></groups></user>
			<user userid="11457292" name="Google chrome" editcount="19" registration="2013-07-01T17:27:41Z" gender="unknown"><groups><g>*</g><g>user</g><g>autoconfirmed</g></groups></user>
			<user userid="740716" name="IngredientSortBot" editcount="764" registration="" gender="unknown"><groups><g>*</g><g>user</g><g>autoconfirmed</g></groups></user>
			<user userid="2101021" name="JeskaD" editcount="86" registration="2010-06-02T00:39:32Z" gender="unknown"><groups><g>*</g><g>user</g><g>autoconfirmed</g></groups></user>
			<user userid="1704661" name="Kacieh" editcount="35" registration="2009-11-20T22:24:54Z" gender="unknown"><groups><g>*</g><g>user</g><g>autoconfirmed</g></groups></user>
			<user userid="3333919" name="Kate.moon" editcount="20" registration="2011-01-10T17:01:38Z" gender="unknown"><groups><g>*</g><g>user</g><g>autoconfirmed</g></groups></user>
			<user userid="1735815" name="Kimberly McCollister" editcount="95" registration="2009-12-07T18:33:48Z" gender="female"><groups><g>sysop</g><g>*</g><g>user</g><g>autoconfirmed</g></groups></user>
			<user userid="7689575" name="Klanz" editcount="57" registration="2013-04-01T12:06:26Z" gender="unknown"><groups><g>*</g><g>user</g><g>autoconfirmed</g></groups></user>
			<user userid="20290" name="Multimoog" editcount="144" registration="" gender="unknown"><groups><g>bureaucrat</g><g>sysop</g><g>*</g><g>user</g><g>autoconfirmed</g></groups></user>
			<user userid="11024" name="Ozzel" editcount="32" registration="" gender="unknown"><groups><g>*</g><g>user</g><g>autoconfirmed</g></groups></user>
			<user userid="740425" name="Peanutman" editcount="205" registration="" gender="unknown"><groups><g>*</g><g>user</g><g>autoconfirmed</g></groups></user>
			<user userid="740456" name="Ratnesh" editcount="93" registration="" gender="unknown"><groups><g>*</g><g>user</g><g>autoconfirmed</g></groups></user>
			<user userid="740449" name="Richezze" editcount="222" registration="" gender="unknown"><groups><g>*</g><g>user</g><g>autoconfirmed</g></groups></user>
			<user userid="10637" name="Scarecroe" editcount="127" registration="" gender="unknown"><groups><g>*</g><g>user</g><g>autoconfirmed</g></groups></user>
			<user userid="388372" name="Seema" editcount="20" registration="2008-02-14T12:01:31Z" gender="unknown"><groups><g>*</g><g>user</g><g>autoconfirmed</g></groups></user>
			<user userid="1416077" name="Sings-With-Spirits" editcount="4655" registration="2009-06-13T20:20:34Z" gender="unknown"><groups><g>sysop</g><g>*</g><g>user</g><g>autoconfirmed</g></groups></user>
			<user userid="740430" name="Skorpio" editcount="20" registration="" gender="unknown"><groups><g>*</g><g>user</g><g>autoconfirmed</g></groups></user>
			<user userid="901205" name="Sowsearsoup" editcount="130" registration="2008-08-12T18:18:59Z" gender="unknown"><groups><g>*</g><g>user</g><g>autoconfirmed</g></groups></user>
			<user userid="4968017" name="Syalantillesfel" editcount="80" registration="2012-03-29T07:17:34Z" gender="unknown"><groups><g>*</g><g>user</g><g>autoconfirmed</g></groups></user>
			<user userid="740560" name="Vampiric.Media" editcount="2030" registration="" gender="unknown"><groups><g>*</g><g>user</g><g>autoconfirmed</g></groups></user>
			<user userid="99965" name="Wagnike2" editcount="236" registration="2007-02-21T20:52:04Z" gender="male"><groups><g>*</g><g>user</g><g>autoconfirmed</g></groups></user>
			<user userid="740413" name="Wikimanager" editcount="120" registration="" gender="unknown"><groups><g>*</g><g>user</g><g>autoconfirmed</g></groups></user>
			<user userid="5283182" name="WoodrowGoldin" editcount="31" registration="2012-07-11T21:59:18Z" gender="unknown"><groups><g>*</g><g>user</g><g>autoconfirmed</g></groups></user>
			<user userid="1967932" name="XD1" editcount="144" registration="2010-03-26T10:29:08Z" gender="male"><groups><g>restricted-login</g><g>*</g><g>user</g><g>autoconfirmed</g></groups></user>
			<user userid="3342969" name="4th Hale" editcount="4" registration="2011-01-14T20:59:43Z" gender="male"><groups><g>*</g><g>user</g><g>autoconfirmed</g></groups></user>
			<user userid="721" name="Ausir" editcount="5" registration="" gender="male"><groups><g>*</g><g>user</g><g>autoconfirmed</g></groups></user>
			<user userid="26509970" name="Babaganoush76" editcount="7" registration="2015-06-18T21:04:20Z" gender="unknown"><groups><g>fandom-editor</g><g>restricted-login</g><g>staff</g><g>util</g><g>*</g><g>user</g><g>restricted-login-auto</g><g>autoconfirmed</g></groups></user>
			<user userid="3242493" name="Bchwood" editcount="12" registration="2010-11-30T19:52:30Z" gender="unknown"><groups><g>*</g><g>user</g><g>autoconfirmed</g></groups></user>
			<user userid="38903" name="BillK" editcount="5" registration="2006-07-24T08:56:25Z" gender="unknown"><groups><g>*</g><g>user</g><g>autoconfirmed</g></groups></user>
			<user userid="740418" name="Castletower" editcount="11" registration="" gender="unknown"><groups><g>*</g><g>user</g><g>autoconfirmed</g></groups></user>
			<user userid="108559" name="CatherineMunro" editcount="7" registration="2007-03-14T16:08:28Z" gender="unknown"><groups><g>*</g><g>user</g><g>autoconfirmed</g></groups></user>
			<user userid="3517448" name="Christina l" editcount="8" registration="2011-03-30T17:22:15Z" gender="unknown"><groups><g>*</g><g>user</g><g>autoconfirmed</g></groups></user>
			<user userid="4148139" name="DocMD" editcount="5" registration="2011-07-14T20:41:51Z" gender="female"><groups><g>*</g><g>user</g><g>autoconfirmed</g></groups></user>
			<user userid="5103212" name="Dogbrain" editcount="4" registration="2012-05-13T18:13:04Z" gender="unknown"><groups><g>*</g><g>user</g><g>autoconfirmed</g></groups></user>
			<user userid="185127" name="Edit page script" editcount="4" registration="2007-08-28T11:33:12Z" gender="unknown"><groups><g>*</g><g>user</g><g>autoconfirmed</g></groups></user>
			<user userid="1022355" name="ElJorro" editcount="4" registration="2008-10-29T23:27:33Z" gender="unknown"><groups><g>*</g><g>user</g><g>autoconfirmed</g></groups></user>
			<user userid="34117258" name="Farhaanfk29" editcount="4" registration="2017-12-28T10:04:45Z" gender="unknown"><groups><g>*</g><g>user</g><g>autoconfirmed</g></groups></user>
			<user userid="5543309" name="Foreverwitchy" editcount="9" registration="2012-09-23T22:32:03Z" gender="female"><groups><g>*</g><g>user</g><g>autoconfirmed</g></groups></user>
			<user userid="35629334" name="Fundamentosfase5" editcount="4" registration="2018-05-19T12:24:39Z" gender="unknown"><groups><g>*</g><g>user</g><g>autoconfirmed</g></groups></user>
			<user userid="5108618" name="Gcheung28" editcount="5" registration="2012-05-15T19:22:24Z" gender="female"><groups><g>*</g><g>user</g><g>autoconfirmed</g></groups></user>
			<user userid="32723010" name="GodOfMelons" editcount="6" registration="2017-07-30T07:54:58Z" gender="unknown"><groups><g>*</g><g>user</g><g>autoconfirmed</g></groups></user>
			<user userid="2059259" name="Heyemcali" editcount="9" registration="2010-05-12T15:37:38Z" gender="unknown"><groups><g>*</g><g>user</g><g>autoconfirmed</g></groups></user>
			<user userid="1992729" name="Horton11" editcount="7" registration="2010-04-08T00:01:41Z" gender="unknown"><groups><g>*</g><g>user</g><g>autoconfirmed</g></groups></user>
			<user userid="3565649" name="Jdkshepard" editcount="10" registration="2011-04-21T17:24:14Z" gender="female"><groups><g>*</g><g>user</g><g>autoconfirmed</g></groups></user>
			<user userid="2212460" name="Jhon Henry" editcount="6" registration="2010-07-26T17:41:07Z" gender="male"><groups><g>*</g><g>user</g><g>autoconfirmed</g></groups></user>
			<user userid="4010031" name="Kurai20tsumi51" editcount="6" registration="2011-05-20T20:41:25Z" gender="female"><groups><g>*</g><g>user</g><g>autoconfirmed</g></groups></user>
			<user userid="4211124" name="LexiLexi" editcount="9" registration="2011-07-27T20:25:29Z" gender="female"><groups><g>*</g><g>user</g><g>autoconfirmed</g></groups></user>
			<user userid="2075817" name="Lzetch" editcount="5" registration="2010-05-20T21:54:32Z" gender="unknown"><groups><g>*</g><g>user</g><g>autoconfirmed</g></groups></user>
			<user userid="3263655" name="Malcadh" editcount="13" registration="2010-12-11T01:27:09Z" gender="unknown"><groups><g>*</g><g>user</g><g>autoconfirmed</g></groups></user>
			<user userid="1689356" name="Mk101" editcount="9" registration="2009-11-12T02:18:06Z" gender="unknown"><groups><g>*</g><g>user</g><g>autoconfirmed</g></groups></user>
			<user userid="816334" name="Monsieur plastique" editcount="7" registration="2008-06-24T12:28:22Z" gender="unknown"><groups><g>*</g><g>user</g><g>autoconfirmed</g></groups></user>
			<user userid="265341" name="MrBlonde267" editcount="12" registration="2007-12-13T06:33:33Z" gender="male"><groups><g>*</g><g>user</g><g>autoconfirmed</g></groups></user>
			<user userid="4567583" name="Myers1978" editcount="9" registration="2011-10-31T20:13:56Z" gender="unknown"><groups><g>*</g><g>user</g><g>autoconfirmed</g></groups></user>
			<user userid="4026717" name="Mystic Alice" editcount="4" registration="2011-05-28T12:29:41Z" gender="unknown"><groups><g>*</g><g>user</g><g>autoconfirmed</g></groups></user>
			<user userid="4268974" name="Natalia garcia" editcount="7" registration="2011-08-09T17:27:06Z" gender="unknown"><groups><g>*</g><g>user</g><g>autoconfirmed</g></groups></user>
			<user userid="15586668" name="Paul141" editcount="7" registration="2013-08-16T00:39:17Z" gender="unknown"><groups><g>*</g><g>user</g><g>autoconfirmed</g></groups></user>
			<user userid="3002955" name="PolisKanin" editcount="7" registration="2010-08-17T18:46:12Z" gender="male"><groups><g>*</g><g>user</g><g>autoconfirmed</g></groups></user>
			<user userid="3448941" name="Porterfield" editcount="6" registration="2011-02-25T19:18:24Z" gender="unknown"><groups><g>*</g><g>user</g><g>autoconfirmed</g></groups></user>
			<user userid="1152842" name="Prickly Pear Ranch" editcount="9" registration="2008-12-30T20:55:59Z" gender="unknown"><groups><g>*</g><g>user</g><g>autoconfirmed</g></groups></user>
			<user userid="740676" name="ProofReader" editcount="6" registration="" gender="unknown"><groups><g>*</g><g>user</g><g>autoconfirmed</g></groups></user>
			<user userid="4813372" name="Relwell" editcount="11" registration="2012-02-03T17:37:35Z" gender="male"><groups><g>*</g><g>user</g><g>autoconfirmed</g></groups></user>
			<user userid="850177" name="Richard Jackson" editcount="11" registration="2008-07-13T12:44:41Z" gender="unknown"><groups><g>*</g><g>user</g><g>autoconfirmed</g></groups></user>
			<user userid="24234735" name="RunningWolf" editcount="7" registration="2013-11-30T18:06:20Z" gender="unknown"><groups><g>*</g><g>user</g><g>autoconfirmed</g></groups></user>
			<user userid="3401435" name="Rviera16" editcount="8" registration="2011-02-02T03:27:59Z" gender="unknown"><groups><g>*</g><g>user</g><g>autoconfirmed</g></groups></user>
			<user userid="5138748" name="TheMadHatterIsHere" editcount="5" registration="2012-05-26T20:32:34Z" gender="unknown"><groups><g>*</g><g>user</g><g>autoconfirmed</g></groups></user>
			<user userid="5884303" name="ToaMeiko" editcount="13" registration="2012-12-18T00:44:29Z" gender="male"><groups><g>*</g><g>user</g><g>autoconfirmed</g></groups></user>
			<user userid="10370" name="Toughpigs" editcount="9" registration="" gender="unknown"><groups><g>*</g><g>user</g><g>autoconfirmed</g></groups></user>
			<user userid="161697" name="Uberfuzzy" editcount="6" registration="2007-01-02T21:05:28Z" gender="male"><groups><g>*</g><g>user</g><g>autoconfirmed</g></groups></user>
			<user userid="9072173" name="Valentinich s" editcount="4" registration="2013-05-03T11:10:39Z" gender="unknown"><groups><g>*</g><g>user</g><g>autoconfirmed</g></groups></user>
			<user userid="5079101" name="Webexperiment" editcount="5" registration="2012-05-05T05:00:58Z" gender="male"><groups><g>*</g><g>user</g><g>autoconfirmed</g></groups></user>
			<user userid="416633" name="Zmario" editcount="13" registration="2008-03-08T17:20:09Z" gender="male"><groups><g>*</g><g>user</g><g>autoconfirmed</g></groups></user>
			<user userid="35393579" name="Нарру" editcount="4" registration="2018-04-24T11:08:13Z" gender="unknown"><groups><g>*</g><g>user</g><g>autoconfirmed</g></groups></user>
			<user userid="1070977" name="AZScotsman" editcount="3" registration="2008-12-05T17:32:21Z" gender="unknown"><groups><g>*</g><g>user</g><g>autoconfirmed</g></groups></user>
			<user userid="36809031" name="Alanwaker1989" editcount="2" registration="2018-09-03T08:01:50Z" gender="unknown"><groups><g>*</g><g>user</g><g>autoconfirmed</g></groups></user>
			<user userid="136752" name="Amire80" editcount="3" registration="2007-06-02T09:25:08Z" gender="unknown"><groups><g>*</g><g>user</g><g>autoconfirmed</g></groups></user>
			<user userid="67261" name="Angies" editcount="4" registration="2006-12-08T22:41:37Z" gender="unknown"><groups><g>*</g><g>user</g><g>autoconfirmed</g></groups></user>
			<user userid="1642755" name="Bad Lisa" editcount="2" registration="2009-10-12T19:02:49Z" gender="female"><groups><g>*</g><g>user</g><g>autoconfirmed</g></groups></user>
			<user userid="5275700" name="BertH" editcount="2" registration="2012-07-09T16:46:56Z" gender="unknown"><groups><g>fandom-editor</g><g>restricted-login</g><g>staff</g><g>util</g><g>*</g><g>user</g><g>restricted-login-auto</g><g>autoconfirmed</g></groups></user>
			<user userid="20644" name="Brandon Rhea" editcount="4" registration="" gender="male"><groups><g>fandom-editor</g><g>restricted-login</g><g>staff</g><g>util</g><g>*</g><g>user</g><g>restricted-login-auto</g><g>autoconfirmed</g></groups></user>
			<user userid="34689061" name="Bungalowsenmazatlan" editcount="3" registration="2018-02-13T21:31:59Z" gender="unknown"><groups><g>*</g><g>user</g><g>autoconfirmed</g></groups></user>
			<user userid="4034767" name="BusShiting" editcount="3" registration="2011-05-31T23:15:16Z" gender="unknown"><groups><g>*</g><g>user</g><g>autoconfirmed</g></groups></user>
			<user userid="5278469" name="CarGirl01" editcount="3" registration="2012-07-10T12:26:30Z" gender="unknown"><groups><g>*</g><g>user</g><g>autoconfirmed</g></groups></user>
			<user userid="740943" name="Cats Recipes" editcount="2" registration="2006-12-12T17:41:30Z" gender="unknown"><groups><g>*</g><g>user</g><g>autoconfirmed</g></groups></user>
			<user userid="28563903" name="Ceedubz" editcount="3" registration="2016-05-27T01:16:11Z" gender="unknown"><groups><g>*</g><g>user</g><g>autoconfirmed</g></groups></user>
			<user userid="3362906" name="Cstoczyn" editcount="3" registration="2011-01-23T17:11:56Z" gender="unknown"><groups><g>*</g><g>user</g><g>autoconfirmed</g></groups></user>
			<user userid="188432" name="CzechOut" editcount="3" registration="2007-09-01T05:49:16Z" gender="unknown"><groups><g>content-reviewer</g><g>fandom-editor</g><g>restricted-login</g><g>staff</g><g>util</g><g>*</g><g>user</g><g>restricted-login-auto</g><g>autoconfirmed</g></groups></user>
			<user userid="1025117" name="EhDub" editcount="2" registration="2008-11-01T02:30:43Z" gender="unknown"><groups><g>*</g><g>user</g><g>autoconfirmed</g></groups></user>
			<user userid="25148426" name="Emma Oliver" editcount="2" registration="2014-07-07T03:30:12Z" gender="female"><groups><g>*</g><g>user</g><g>autoconfirmed</g></groups></user>
			<user userid="3394882" name="Eydrian" editcount="2" registration="2011-01-29T21:23:01Z" gender="unknown"><groups><g>*</g><g>user</g><g>autoconfirmed</g></groups></user>
			<user userid="740423" name="Freelancers" editcount="2" registration="" gender="unknown"><groups><g>*</g><g>user</g><g>autoconfirmed</g></groups></user>
			<user userid="4457402" name="Hot80" editcount="4" registration="2011-09-19T19:59:44Z" gender="unknown"><groups><g>*</g><g>user</g><g>autoconfirmed</g></groups></user>
			<user userid="28362419" name="Hudsonandlee" editcount="3" registration="2016-05-02T14:32:46Z" gender="unknown"><groups><g>*</g><g>user</g><g>autoconfirmed</g></groups></user>
			<user userid="1521545" name="Ironis" editcount="3" registration="2009-08-21T00:31:06Z" gender="unknown"><groups><g>*</g><g>user</g><g>autoconfirmed</g></groups></user>
			<user userid="2243924" name="Jkoão Henrique Faro Lopez.." editcount="2" registration="2010-08-10T01:35:22Z" gender="unknown"><groups><g>*</g><g>user</g><g>autoconfirmed</g></groups></user>
			<user userid="24316" name="Johnq" editcount="3" registration="" gender="unknown"><groups><g>*</g><g>user</g><g>autoconfirmed</g></groups></user>
			<user userid="4127461" name="KChronic" editcount="3" registration="2011-07-08T02:55:53Z" gender="unknown"><groups><g>*</g><g>user</g><g>autoconfirmed</g></groups></user>
			<user userid="265264" name="KyleH" editcount="3" registration="2007-12-13T02:04:13Z" gender="male"><groups><g>*</g><g>user</g><g>autoconfirmed</g></groups></user>
			<user userid="2131613" name="Lilstig" editcount="3" registration="2010-06-17T19:06:56Z" gender="female"><groups><g>*</g><g>user</g><g>autoconfirmed</g></groups></user>
			<user userid="24596749" name="Mariedgarcia" editcount="2" registration="2014-02-26T21:40:41Z" gender="unknown"><groups><g>*</g><g>user</g><g>autoconfirmed</g></groups></user>
			<user userid="11001" name="Merrystar" editcount="4" registration="" gender="unknown"><groups><g>restricted-login</g><g>staff</g><g>util</g><g>*</g><g>user</g><g>restricted-login-auto</g><g>autoconfirmed</g></groups></user>
			<user userid="3496854" name="Mnonwzx" editcount="3" registration="2011-03-20T21:38:46Z" gender="unknown"><groups><g>*</g><g>user</g><g>autoconfirmed</g></groups></user>
			<user userid="115748" name="Moli.wikia" editcount="2" registration="2007-04-03T12:44:18Z" gender="male"><groups><g>*</g><g>user</g><g>autoconfirmed</g></groups></user>
			<user userid="25097616" name="Ms outlaw" editcount="3" registration="2014-06-23T20:17:41Z" gender="unknown"><groups><g>*</g><g>user</g><g>autoconfirmed</g></groups></user>
			<user userid="24903426" name="Nickclegg" editcount="2" registration="2014-05-05T01:41:33Z" gender="unknown"><groups><g>*</g><g>user</g><g>autoconfirmed</g></groups></user>
			<user userid="1143966" name="Ospalh" editcount="3" registration="2008-12-23T17:38:36Z" gender="unknown"><groups><g>*</g><g>user</g><g>autoconfirmed</g></groups></user>
			<user userid="26375611" name="PatrickCunningham" editcount="4" registration="2015-05-06T19:24:15Z" gender="unknown"><groups><g>*</g><g>user</g><g>autoconfirmed</g></groups></user>
			<user userid="3967772" name="PhilipSnowman" editcount="2" registration="2011-05-01T06:17:01Z" gender="male"><groups><g>*</g><g>user</g><g>autoconfirmed</g></groups></user>
			<user userid="3107647" name="Raven28" editcount="3" registration="2010-10-04T19:18:42Z" gender="unknown"><groups><g>*</g><g>user</g><g>autoconfirmed</g></groups></user>
			<user userid="1984019" name="SVG" editcount="2" registration="2010-04-03T17:25:44Z" gender="male"><groups><g>*</g><g>user</g><g>autoconfirmed</g></groups></user>
			<user userid="4092194" name="Spartansvselites" editcount="2" registration="2011-06-23T23:15:24Z" gender="unknown"><groups><g>*</g><g>user</g><g>autoconfirmed</g></groups></user>
			<user userid="9816551" name="Supermexbg" editcount="4" registration="2013-05-21T01:48:32Z" gender="unknown"><groups><g>*</g><g>user</g><g>autoconfirmed</g></groups></user>
			<user userid="130807" name="Swannie" editcount="3" registration="2007-05-16T21:03:37Z" gender="unknown"><groups><g>*</g><g>user</g><g>autoconfirmed</g></groups></user>
			<user userid="31280607" name="Tastyplanet2" editcount="3" registration="2017-02-11T10:55:40Z" gender="unknown"><groups><g>*</g><g>user</g><g>autoconfirmed</g></groups></user>
			<user userid="1010782" name="Ted C" editcount="3" registration="2008-10-20T19:20:41Z" gender="unknown"><groups><g>*</g><g>user</g><g>autoconfirmed</g></groups></user>
			<user userid="34848594" name="ThomasBrown6401" editcount="3" registration="2018-02-28T09:38:36Z" gender="unknown"><groups><g>*</g><g>user</g><g>autoconfirmed</g></groups></user>
			<user userid="5603415" name="Thuringud" editcount="2" registration="2012-10-10T08:36:05Z" gender="unknown"><groups><g>*</g><g>user</g><g>autoconfirmed</g></groups></user>
			<user userid="3269546" name="Tiens." editcount="4" registration="2010-12-13T14:08:19Z" gender="unknown"><groups><g>*</g><g>user</g><g>autoconfirmed</g></groups></user>
			<user userid="14250" name="Tycio" editcount="3" registration="" gender="unknown"><groups><g>*</g><g>user</g><g>autoconfirmed</g></groups></user>
			<user userid="3505276" name="Vesna Vasic" editcount="3" registration="2011-03-24T23:06:15Z" gender="female"><groups><g>*</g><g>user</g><g>autoconfirmed</g></groups></user>
			<user userid="3513322" name="Zepp2" editcount="3" registration="2011-03-28T17:13:53Z" gender="unknown"><groups><g>*</g><g>user</g><g>autoconfirmed</g></groups></user>
			<user userid="1402698" name="AHuebner2004" editcount="1" registration="2009-06-04T20:19:51Z" gender="unknown"><groups><g>*</g><g>user</g><g>autoconfirmed</g></groups></user>
			<user userid="3531421" name="Adityakurniawan" editcount="2" registration="2011-04-06T09:32:57Z" gender="unknown"><groups><g>*</g><g>user</g><g>autoconfirmed</g></groups></user>
			<user userid="6705" name="BartFraden" editcount="1" registration="" gender="unknown"><groups><g>*</g><g>user</g><g>autoconfirmed</g></groups></user>
			<user userid="24005296" name="Bleubird" editcount="2" registration="2013-10-03T16:03:30Z" gender="unknown"><groups><g>*</g><g>user</g><g>autoconfirmed</g></groups></user>
			<user userid="5111452" name="Blyndblitz" editcount="2" registration="2012-05-16T21:35:29Z" gender="male"><groups><g>*</g><g>user</g><g>autoconfirmed</g></groups></user>
			<user userid="5239072" name="Carlafaraguna" editcount="1" registration="2012-06-27T20:46:59Z" gender="female"><groups><g>restricted-login</g><g>*</g><g>user</g><g>autoconfirmed</g></groups></user>
			<user userid="1019917" name="Chefrichard" editcount="1" registration="2008-10-28T02:57:42Z" gender="unknown"><groups><g>*</g><g>user</g><g>autoconfirmed</g></groups></user>
			<user userid="26371494" name="Chongtze78" editcount="2" registration="2015-05-05T07:13:51Z" gender="male"><groups><g>*</g><g>user</g><g>autoconfirmed</g></groups></user>
			<user userid="6773618" name="CrypticBosnian" editcount="2" registration="2013-02-27T04:41:29Z" gender="male"><groups><g>*</g><g>user</g><g>autoconfirmed</g></groups></user>
			<user userid="256722" name="Cs california" editcount="2" registration="2006-07-25T01:18:22Z" gender="unknown"><groups><g>*</g><g>user</g><g>autoconfirmed</g></groups></user>
			<user userid="24374939" name="DarkUnknownWarrior" editcount="2" registration="2014-01-03T13:40:33Z" gender="male"><groups><g>*</g><g>user</g><g>autoconfirmed</g></groups></user>
			<user userid="1021249" name="Darth jak" editcount="1" registration="2008-10-29T02:36:10Z" gender="unknown"><groups><g>*</g><g>user</g><g>autoconfirmed</g></groups></user>
			<user userid="1047866" name="Drzoidberg" editcount="1" registration="2008-11-18T08:19:44Z" gender="unknown"><groups><g>*</g><g>user</g><g>autoconfirmed</g></groups></user>
			<user userid="5565791" name="EssexMan" editcount="2" registration="2012-09-30T06:39:37Z" gender="unknown"><groups><g>*</g><g>user</g><g>autoconfirmed</g></groups></user>
			<user userid="24703785" name="FistoftheBeastKing" editcount="1" registration="2014-03-18T19:31:31Z" gender="male"><groups><g>*</g><g>user</g><g>autoconfirmed</g></groups></user>
			<user userid="7963791" name="Gothking85" editcount="2" registration="2013-04-08T16:58:50Z" gender="unknown"><groups><g>*</g><g>user</g><g>autoconfirmed</g></groups></user>
			<user userid="28938794" name="Gr4yW01fz" editcount="1" registration="2016-07-06T01:01:52Z" gender="unknown"><groups><g>*</g><g>user</g><g>autoconfirmed</g></groups></user>
			<user userid="11536" name="Grunny" editcount="1" registration="" gender="unknown"><groups><g>content-reviewer</g><g>fandom-editor</g><g>restricted-login</g><g>staff</g><g>util</g><g>*</g><g>user</g><g>restricted-login-auto</g><g>autoconfirmed</g></groups></user>
			<user userid="28304593" name="Hernik" editcount="2" registration="2016-04-25T18:23:34Z" gender="unknown"><groups><g>*</g><g>user</g><g>autoconfirmed</g></groups></user>
			<user userid="3115554" name="How D&#039;Ya Like Me Now?" editcount="1" registration="2010-10-08T10:00:42Z" gender="unknown"><groups><g>*</g><g>user</g><g>autoconfirmed</g></groups></user>
			<user userid="672311" name="Hshelt2" editcount="1" registration="2008-04-30T22:59:50Z" gender="unknown"><groups><g>*</g><g>user</g><g>autoconfirmed</g></groups></user>
			<user userid="29100309" name="Hunter Fairhall Kirkman" editcount="1" registration="2016-07-16T23:01:39Z" gender="female"><groups><g>*</g><g>user</g><g>autoconfirmed</g></groups></user>
			<user userid="417287" name="Joeyaa" editcount="1" registration="2008-03-09T07:03:32Z" gender="male"><groups><g>*</g><g>user</g><g>autoconfirmed</g></groups></user>
			<user userid="5430798" name="Jonattttt" editcount="1" registration="2012-08-21T04:15:04Z" gender="unknown"><groups><g>*</g><g>user</g><g>autoconfirmed</g></groups></user>
			<user userid="5186754" name="Judyfholmes" editcount="2" registration="2012-06-11T11:41:42Z" gender="unknown"><groups><g>*</g><g>user</g><g>autoconfirmed</g></groups></user>
			<user userid="24952897" name="Karina1219" editcount="1" registration="2014-05-17T14:49:03Z" gender="unknown"><groups><g>*</g><g>user</g><g>autoconfirmed</g></groups></user>
			<user userid="24694366" name="Kingcolley1" editcount="2" registration="2014-03-16T20:51:15Z" gender="unknown"><groups><g>*</g><g>user</g><g>autoconfirmed</g></groups></user>
			<user userid="36843235" name="Mai10phut" editcount="2" registration="2018-09-07T01:14:14Z" gender="unknown"><groups><g>*</g><g>user</g><g>autoconfirmed</g></groups></user>
			<user userid="1849667" name="Marydavies" editcount="1" registration="2010-01-27T09:25:41Z" gender="unknown"><groups><g>*</g><g>user</g><g>autoconfirmed</g></groups></user>
			<user userid="3438807" name="Mauragyn" editcount="2" registration="2011-02-20T22:12:31Z" gender="unknown"><groups><g>*</g><g>user</g><g>autoconfirmed</g></groups></user>
			<user userid="16060476" name="MichelleRusso548" editcount="1" registration="2013-08-20T20:25:18Z" gender="unknown"><groups><g>*</g><g>user</g><g>autoconfirmed</g></groups></user>
			<user userid="24111387" name="Missteopop" editcount="1" registration="2013-10-30T14:42:37Z" gender="unknown"><groups><g>*</g><g>user</g><g>autoconfirmed</g></groups></user>
			<user userid="29415752" name="Mrtz13" editcount="1" registration="2016-08-02T16:47:58Z" gender="unknown"><groups><g>*</g><g>user</g><g>autoconfirmed</g></groups></user>
			<user userid="33750647" name="POONTOWNK!K3" editcount="2" registration="2017-11-24T05:36:38Z" gender="unknown"><groups><g>*</g><g>user</g><g>autoconfirmed</g></groups></user>
			<user userid="2025170" name="Phrancini" editcount="2" registration="2010-04-24T13:33:55Z" gender="unknown"><groups><g>*</g><g>user</g><g>autoconfirmed</g></groups></user>
			<user userid="11735841" name="Qasim zamanpk" editcount="1" registration="2013-07-08T10:37:28Z" gender="male"><groups><g>*</g><g>user</g><g>autoconfirmed</g></groups></user>
			<user userid="1637710" name="Rhona 23" editcount="1" registration="2009-10-09T12:21:08Z" gender="unknown"><groups><g>*</g><g>user</g><g>autoconfirmed</g></groups></user>
			<user userid="27334114" name="Rickybobby1" editcount="2" registration="2015-12-02T19:56:06Z" gender="unknown"><groups><g>*</g><g>user</g><g>autoconfirmed</g></groups></user>
			<user userid="36808293" name="Rickynguyen1989" editcount="2" registration="2018-09-03T05:42:21Z" gender="unknown"><groups><g>*</g><g>user</g><g>autoconfirmed</g></groups></user>
			<user userid="1035101" name="Ripper27" editcount="2" registration="2008-11-08T18:35:19Z" gender="unknown"><groups><g>*</g><g>user</g><g>autoconfirmed</g></groups></user>
			<user userid="8" name="Sannse" editcount="1" registration="" gender="unknown"><groups><g>restricted-login</g><g>staff</g><g>util</g><g>*</g><g>user</g><g>restricted-login-auto</g><g>autoconfirmed</g></groups></user>
			<user userid="1860937" name="Sassketchawan2012" editcount="1" registration="2010-02-01T21:57:53Z" gender="unknown"><groups><g>*</g><g>user</g><g>autoconfirmed</g></groups></user>
			<user userid="24579903" name="Speedy2001" editcount="1" registration="2014-02-22T19:47:35Z" gender="unknown"><groups><g>*</g><g>user</g><g>autoconfirmed</g></groups></user>
			<user userid="33779994" name="The Meatball" editcount="1" registration="2017-11-26T19:05:01Z" gender="unknown"><groups><g>*</g><g>user</g><g>autoconfirmed</g></groups></user>
			<user userid="18705060" name="Thebigniel" editcount="2" registration="2013-09-11T19:53:29Z" gender="unknown"><groups><g>*</g><g>user</g><g>autoconfirmed</g></groups></user>
			<user userid="3321936" name="TranStanley" editcount="1" registration="2011-01-06T02:50:17Z" gender="unknown"><groups><g>fandom-editor</g><g>restricted-login</g><g>staff</g><g>util</g><g>*</g><g>user</g><g>restricted-login-auto</g><g>autoconfirmed</g></groups></user>
			<user userid="30454533" name="VideoGamePhenom" editcount="1" registration="2016-11-08T15:49:57Z" gender="unknown"><groups><g>*</g><g>user</g><g>autoconfirmed</g></groups></user>
			<user userid="22986749" name="Whitefence" editcount="2" registration="2013-09-24T03:47:48Z" gender="male"><groups><g>*</g><g>user</g><g>autoconfirmed</g></groups></user>
			<user userid="28377712" name="Wiki-o-slay" editcount="2" registration="2016-05-04T12:12:27Z" gender="male"><groups><g>restricted-login</g><g>staff</g><g>util</g><g>vstf</g><g>*</g><g>user</g><g>restricted-login-auto</g><g>autoconfirmed</g></groups></user>
			<user userid="33444456" name="Zack733" editcount="2" registration="2017-10-22T09:29:41Z" gender="unknown"><groups><g>*</g><g>user</g><g>autoconfirmed</g></groups></user>
			<user userid="1218160" name="Aki-chan86" editcount="1" registration="2009-02-12T12:33:39Z" gender="female"><groups><g>*</g><g>user</g><g>autoconfirmed</g></groups></user>
			<user userid="25117640" name="Alan Babcock" editcount="1" registration="2014-06-28T23:14:10Z" gender="unknown"><groups><g>*</g><g>user</g><g>autoconfirmed</g></groups></user>
			<user userid="5200336" name="Alayzaluis" editcount="1" registration="2012-06-15T23:14:31Z" gender="unknown"><groups><g>*</g><g>user</g><g>autoconfirmed</g></groups></user>
			<user userid="759121" name="Alldrenched" editcount="1" registration="2008-05-24T21:24:08Z" gender="unknown"><groups><g>*</g><g>user</g><g>autoconfirmed</g></groups></user>
			<user userid="13176406" name="Ana sofia quintana" editcount="1" registration="2013-07-23T23:41:21Z" gender="unknown"><groups><g>*</g><g>user</g><g>autoconfirmed</g></groups></user>
			<user userid="4567956" name="Angelsome" editcount="1" registration="2011-10-31T23:28:39Z" gender="unknown"><groups><g>*</g><g>user</g><g>autoconfirmed</g></groups></user>
			<user userid="5375843" name="Anikdasguptablue" editcount="1" registration="2012-08-06T11:33:17Z" gender="unknown"><groups><g>*</g><g>user</g><g>autoconfirmed</g></groups></user>
			<user userid="26132151" name="AproExo" editcount="1" registration="2015-02-21T15:03:11Z" gender="unknown"><groups><g>*</g><g>user</g><g>autoconfirmed</g></groups></user>
			<user userid="2217663" name="Awallin" editcount="1" registration="2010-07-28T22:35:58Z" gender="unknown"><groups><g>*</g><g>user</g><g>autoconfirmed</g></groups></user>
			<user userid="33460869" name="CSisemore" editcount="1" registration="2017-10-23T18:30:48Z" gender="unknown"><groups><g>*</g><g>user</g><g>autoconfirmed</g></groups></user>
			<user userid="184532" name="Charitwo" editcount="1" registration="2007-08-26T21:45:26Z" gender="unknown"><groups><g>*</g><g>user</g><g>autoconfirmed</g></groups></user>
			<user userid="740971" name="CornSoup" editcount="1" registration="2007-01-08T02:59:15Z" gender="unknown"><groups><g>*</g><g>user</g><g>autoconfirmed</g></groups></user>
			<user userid="740777" name="Danmagic" editcount="1" registration="" gender="unknown"><groups><g>*</g><g>user</g><g>autoconfirmed</g></groups></user>
			<user userid="4393917" name="Danz Newz" editcount="1" registration="2011-09-05T06:36:47Z" gender="unknown"><groups><g>*</g><g>user</g><g>autoconfirmed</g></groups></user>
			<user userid="3397469" name="Darkrot5" editcount="1" registration="2011-01-31T03:41:29Z" gender="unknown"><groups><g>*</g><g>user</g><g>autoconfirmed</g></groups></user>
			<user userid="3459498" name="Demise101" editcount="1" registration="2011-03-02T21:05:31Z" gender="unknown"><groups><g>*</g><g>user</g><g>autoconfirmed</g></groups></user>
			<user userid="27937710" name="Eclare1993" editcount="1" registration="2016-03-08T10:58:25Z" gender="unknown"><groups><g>*</g><g>user</g><g>autoconfirmed</g></groups></user>
			<user userid="3174310" name="Elaine Henry" editcount="1" registration="2010-10-31T01:02:59Z" gender="unknown"><groups><g>*</g><g>user</g><g>autoconfirmed</g></groups></user>
			<user userid="24961680" name="ForestFairy" editcount="1" registration="2014-05-19T18:54:19Z" gender="female"><groups><g>*</g><g>user</g><g>autoconfirmed</g></groups></user>
			<user userid="24031344" name="HowToCookRU" editcount="1" registration="2013-10-09T17:29:29Z" gender="unknown"><groups><g>*</g><g>user</g><g>autoconfirmed</g></groups></user>
			<user userid="1697505" name="Hstar" editcount="1" registration="2009-11-16T18:31:14Z" gender="female"><groups><g>*</g><g>user</g><g>autoconfirmed</g></groups></user>
			<user userid="1847215" name="Jitsun27" editcount="1" registration="2010-01-26T01:03:57Z" gender="unknown"><groups><g>*</g><g>user</g><g>autoconfirmed</g></groups></user>
			<user userid="5388749" name="Jrobitaille64" editcount="1" registration="2012-08-09T14:54:59Z" gender="unknown"><groups><g>*</g><g>user</g><g>autoconfirmed</g></groups></user>
			<user userid="5087894" name="King Krule" editcount="1" registration="2012-05-08T01:45:27Z" gender="unknown"><groups><g>*</g><g>user</g><g>autoconfirmed</g></groups></user>
			<user userid="26845083" name="Kviatkovsky" editcount="1" registration="2015-08-01T17:55:30Z" gender="unknown"><groups><g>restricted-login</g><g>staff</g><g>*</g><g>user</g><g>restricted-login-auto</g><g>autoconfirmed</g></groups></user>
			<user userid="4464984" name="Lenting" editcount="1" registration="2011-09-21T09:52:49Z" gender="unknown"><groups><g>*</g><g>user</g><g>autoconfirmed</g></groups></user>
			<user userid="1966728" name="Lizzunchbox" editcount="1" registration="2010-03-25T18:59:56Z" gender="unknown"><groups><g>*</g><g>user</g><g>autoconfirmed</g></groups></user>
			<user userid="3349665" name="LuigiLook" editcount="1" registration="2011-01-17T20:04:20Z" gender="male"><groups><g>*</g><g>user</g><g>autoconfirmed</g></groups></user>
			<user userid="807326" name="MakeShift" editcount="1" registration="2008-06-19T09:27:47Z" gender="male"><groups><g>*</g><g>user</g><g>autoconfirmed</g></groups></user>
			<user userid="26339491" name="Mira Laime" editcount="1" registration="2015-04-23T23:01:18Z" gender="female"><groups><g>fandom-editor</g><g>staff</g><g>util</g><g>*</g><g>user</g><g>restricted-login-auto</g><g>autoconfirmed</g></groups></user>
			<user userid="3277658" name="Mquinnsweeney" editcount="1" registration="2010-12-17T00:35:57Z" gender="male"><groups><g>*</g><g>user</g><g>autoconfirmed</g></groups></user>
			<user userid="11439499" name="Niamhconorie" editcount="1" registration="2013-07-01T03:03:15Z" gender="unknown"><groups><g>*</g><g>user</g><g>autoconfirmed</g></groups></user>
			<user userid="2062238" name="Nienhuis" editcount="1" registration="2010-05-14T03:15:45Z" gender="unknown"><groups><g>*</g><g>user</g><g>autoconfirmed</g></groups></user>
			<user userid="24986248" name="Patchinkolokov" editcount="1" registration="2014-05-26T09:22:13Z" gender="unknown"><groups><g>*</g><g>user</g><g>autoconfirmed</g></groups></user>
			<user userid="3433580" name="Pethaunewydd" editcount="1" registration="2011-02-18T15:52:16Z" gender="unknown"><groups><g>*</g><g>user</g><g>autoconfirmed</g></groups></user>
			<user userid="3974486" name="Photo booth" editcount="1" registration="2011-05-04T02:00:54Z" gender="unknown"><groups><g>*</g><g>user</g><g>autoconfirmed</g></groups></user>
			<user userid="3387784" name="PlinytheYounger" editcount="1" registration="2011-01-26T02:37:36Z" gender="unknown"><groups><g>*</g><g>user</g><g>autoconfirmed</g></groups></user>
			<user userid="3438246" name="Puffle339" editcount="1" registration="2011-02-20T17:49:34Z" gender="male"><groups><g>*</g><g>user</g><g>autoconfirmed</g></groups></user>
			<user userid="6957723" name="RedCoatKatrina" editcount="1" registration="2013-03-06T07:42:05Z" gender="female"><groups><g>*</g><g>user</g><g>autoconfirmed</g></groups></user>
			<user userid="3536466" name="SantitanyShipper89" editcount="1" registration="2011-04-08T23:01:39Z" gender="female"><groups><g>*</g><g>user</g><g>autoconfirmed</g></groups></user>
			<user userid="24197602" name="Sekslove" editcount="1" registration="2013-11-21T12:39:54Z" gender="male"><groups><g>*</g><g>user</g><g>autoconfirmed</g></groups></user>
			<user userid="3015771" name="Semper fi 45" editcount="1" registration="2010-08-23T18:32:26Z" gender="unknown"><groups><g>*</g><g>user</g><g>autoconfirmed</g></groups></user>
			<user userid="26357969" name="StarmanW" editcount="1" registration="2015-04-30T14:16:23Z" gender="unknown"><groups><g>*</g><g>user</g><g>autoconfirmed</g></groups></user>
			<user userid="14661206" name="StephWiki" editcount="1" registration="2013-08-06T11:42:12Z" gender="unknown"><groups><g>*</g><g>user</g><g>autoconfirmed</g></groups></user>
			<user userid="28987058" name="Strawburst18" editcount="1" registration="2016-07-10T14:10:14Z" gender="unknown"><groups><g>*</g><g>user</g><g>autoconfirmed</g></groups></user>
			<user userid="27984354" name="The Real Lloydy" editcount="1" registration="2016-03-15T15:32:27Z" gender="unknown"><groups><g>*</g><g>user</g><g>autoconfirmed</g></groups></user>
			<user userid="24826722" name="Truejim88" editcount="1" registration="2014-04-17T00:32:19Z" gender="unknown"><groups><g>*</g><g>user</g><g>autoconfirmed</g></groups></user>
			<user userid="1485139" name="VegaDark" editcount="1" registration="2009-07-28T05:16:01Z" gender="male"><groups><g>vstf</g><g>*</g><g>user</g><g>autoconfirmed</g></groups></user>
			<user userid="222915" name="VvAnarchangelvV" editcount="1" registration="2007-09-27T01:54:03Z" gender="unknown"><groups><g>*</g><g>user</g><g>autoconfirmed</g></groups></user>
			<user userid="27270834" name="Walk33n" editcount="1" registration="2015-11-23T02:39:46Z" gender="unknown"><groups><g>*</g><g>user</g><g>autoconfirmed</g></groups></user>
			<user userid="24244982" name="Aldyperkasa" editcount="1" registration="2013-12-02T23:14:20Z" gender="unknown"><groups><g>*</g><g>user</g><g>autoconfirmed</g></groups></user>
			<user userid="26440346" name="Amarthiel" editcount="0" registration="2015-05-27T19:23:01Z" gender="unknown"><groups><g>*</g><g>user</g><g>autoconfirmed</g></groups></user>
			<user userid="5449468" name="AmonFatalis" editcount="1" registration="2012-08-26T21:22:01Z" gender="female"><groups><g>council</g><g>helper</g><g>*</g><g>user</g><g>autoconfirmed</g></groups></user>
			<user userid="1580014" name="Ckosarek9" editcount="1" registration="2009-07-07T07:32:53Z" gender="male"><groups><g>*</g><g>user</g><g>autoconfirmed</g></groups></user>
			<user userid="4516085" name="DerpyandDawn" editcount="1" registration="2011-10-10T15:29:10Z" gender="unknown"><groups><g>*</g><g>user</g><g>autoconfirmed</g></groups></user>
			<user userid="1265392" name="Gobi-Aoi" editcount="1" registration="2009-03-07T19:37:53Z" gender="male"><groups><g>*</g><g>user</g><g>autoconfirmed</g></groups></user>
			<user userid="34230668" name="Happymuffinland" editcount="0" registration="2018-01-05T23:58:45Z" gender="unknown"><groups><g>threadmoderator</g><g>*</g><g>user</g><g>autoconfirmed</g></groups></user>
			<user userid="27419543" name="HomerAndMarge4ever" editcount="0" registration="2015-12-18T08:08:11Z" gender="unknown"><groups><g>threadmoderator</g><g>*</g><g>user</g><g>autoconfirmed</g></groups></user>
			<user userid="3398632" name="Iceberg3" editcount="1" registration="2011-01-31T19:51:44Z" gender="unknown"><groups><g>*</g><g>user</g><g>autoconfirmed</g></groups></user>
			<user userid="4632056" name="ImhotepBallZ" editcount="1" registration="2011-11-26T01:18:22Z" gender="unknown"><groups><g>*</g><g>user</g><g>autoconfirmed</g></groups></user>
			<user userid="36728060" name="Jackzaffery" editcount="1" registration="2018-08-27T00:18:33Z" gender="unknown"><groups><g>*</g><g>user</g><g>autoconfirmed</g></groups></user>
			<user userid="29325840" name="KockaBot" editcount="1" registration="2016-07-27T19:09:58Z" gender="male"><groups><g>*</g><g>user</g><g>autoconfirmed</g></groups></user>
			<user userid="33584436" name="Melly Darnelly" editcount="0" registration="2017-11-06T21:35:48Z" gender="unknown"><groups><g>threadmoderator</g><g>*</g><g>user</g><g>autoconfirmed</g></groups></user>
			<user userid="2126841" name="Mr Taz" editcount="1" registration="2010-06-15T02:27:12Z" gender="unknown"><groups><g>*</g><g>user</g><g>autoconfirmed</g></groups></user>
			<user userid="6692075" name="Sneakpeek" editcount="1" registration="2013-02-23T12:22:43Z" gender="unknown"><groups><g>*</g><g>user</g><g>autoconfirmed</g></groups></user>
			<user userid="27339109" name="Stanley1628" editcount="0" registration="2015-12-03T19:15:40Z" gender="unknown"><groups><g>sysop</g><g>threadmoderator</g><g>*</g><g>user</g><g>autoconfirmed</g></groups></user>
			<user userid="29725875" name="Testastic" editcount="0" registration="2016-08-22T16:48:54Z" gender="unknown"><groups><g>threadmoderator</g><g>*</g><g>user</g><g>autoconfirmed</g></groups></user>
			<user userid="25055606" name="Violetgreen333" editcount="0" registration="2014-06-12T20:08:18Z" gender="unknown"><groups><g>threadmoderator</g><g>*</g><g>user</g><g>autoconfirmed</g></groups></user>
			<user userid="3565562" name="Xkaratekit" editcount="1" registration="2011-04-21T16:31:05Z" gender="male"><groups><g>*</g><g>user</g><g>autoconfirmed</g></groups></user>
		</edits_per_user>
		<edits_per_bot>
			<user userid="49312" name="Default" editcount="35" registration="2006-09-21T06:43:41Z" gender="unknown"><groups><g>bot</g><g>bot-global</g><g>*</g><g>user</g><g>autoconfirmed</g></groups></user>
			<user userid="32769624" name="FANDOM" editcount="37" registration="2017-08-04T13:48:49Z" gender="unknown"><groups><g>bot-global</g><g>staff</g><g>*</g><g>user</g><g>restricted-login-auto</g><g>autoconfirmed</g></groups></user>
			<user userid="32794352" name="FANDOMbot" editcount="23" registration="2017-08-07T07:25:44Z" gender="unknown"><groups><g>bot-global</g><g>content-reviewer</g><g>staff</g><g>*</g><g>user</g><g>restricted-login-auto</g><g>autoconfirmed</g></groups></user>
			<user userid="30252127" name="FandomBot" editcount="21" registration="2016-10-17T00:00:00Z" gender="unknown"><groups><g>bot-global</g><g>staff</g><g>*</g><g>user</g><g>restricted-login-auto</g><g>autoconfirmed</g></groups></user>
			<user userid="34480145" name="I make userpages" editcount="3" registration="2018-01-26T20:04:03Z" gender="unknown"><groups><g>bot-global</g><g>*</g><g>user</g><g>autoconfirmed</g></groups></user>
			<user userid="375130" name="Maintenance script" editcount="4" registration="2008-01-31T20:49:39Z" gender="unknown"><groups><g>bot</g><g>*</g><g>user</g><g>autoconfirmed</g></groups></user>
			<user userid="62433" name="MediaWiki default" editcount="0" registration="2006-11-16T08:42:15Z" gender="unknown"><groups><g>bot</g><g>*</g><g>user</g><g>autoconfirmed</g></groups></user>
			<user userid="269919" name="QATestsBot" editcount="5" registration="2007-12-20T14:25:35Z" gender="unknown"><groups><g>bot</g><g>*</g><g>user</g><g>autoconfirmed</g></groups></user>
			<user userid="3288694" name="URL" editcount="3" registration="2010-12-21T22:44:14Z" gender="female"><groups><g>*</g><g>user</g><g>autoconfirmed</g></groups></user>
			<user userid="5639829" name="Userpage Bot" editcount="15" registration="2012-10-19T20:19:18Z" gender="unknown"><groups><g>*</g><g>user</g><g>autoconfirmed</g></groups></user>
			<user userid="22439" name="Wikia" editcount="826" registration="" gender="unknown"><groups><g>bot-global</g><g>restricted-login</g><g>staff</g><g>util</g><g>*</g><g>user</g><g>restricted-login-auto</g><g>autoconfirmed</g></groups></user>
			<user userid="4663069" name="WikiaBot" editcount="140" registration="2011-12-07T14:32:12Z" gender="unknown"><groups><g>bot-global</g><g>staff</g><g>*</g><g>user</g><g>restricted-login-auto</g><g>autoconfirmed</g></groups></user>
		</edits_per_bot>
	</wiki>
	<wiki url="http://international-music-festival.wikia.com/" error="false" wiki_name="International Music Festival Wiki" >
		<total_edits>24240</total_edits>
		<total_users>100</total_users>
		<total_pages>4082</total_pages>
		<total_articles>1268</total_articles>
		<edits_per_user>
			<user userid="32389533" name="4rkkaaF" editcount="16" registration="2017-06-25T16:38:04Z" gender="unknown"><groups><g>*</g><g>user</g><g>autoconfirmed</g></groups></user>
			<user userid="25080803" name="Adamantios K." editcount="14" registration="2014-06-19T08:08:51Z" gender="male"><groups><g>*</g><g>user</g><g>autoconfirmed</g></groups></user>
			<user userid="4815218" name="Adria Puigdemont" editcount="157" registration="2012-02-04T09:52:47Z" gender="male"><groups><g>sysop</g><g>*</g><g>user</g><g>autoconfirmed</g></groups></user>
			<user userid="26834642" name="Aleksandrufts" editcount="110" registration="2015-07-29T18:19:32Z" gender="unknown"><groups><g>*</g><g>user</g><g>autoconfirmed</g></groups></user>
			<user userid="24183181" name="Alexn050" editcount="11" registration="2013-11-18T12:16:02Z" gender="unknown"><groups><g>*</g><g>user</g><g>autoconfirmed</g></groups></user>
			<user userid="10890246" name="AnesBosna" editcount="42" registration="2013-06-15T12:34:17Z" gender="unknown"><groups><g>*</g><g>user</g><g>autoconfirmed</g></groups></user>
			<user userid="19973521" name="Antoncrazy1998" editcount="84" registration="2013-09-15T14:04:35Z" gender="unknown"><groups><g>*</g><g>user</g><g>autoconfirmed</g></groups></user>
			<user userid="33861161" name="Apostolis&#039;GRE" editcount="21" registration="2017-12-04T08:49:19Z" gender="unknown"><groups><g>*</g><g>user</g><g>autoconfirmed</g></groups></user>
			<user userid="25032607" name="Basv" editcount="92" registration="2014-06-06T21:35:09Z" gender="unknown"><groups><g>*</g><g>user</g><g>autoconfirmed</g></groups></user>
			<user userid="24389547" name="Celebrity2014" editcount="20" registration="2014-01-06T18:53:35Z" gender="unknown"><groups><g>*</g><g>user</g><g>autoconfirmed</g></groups></user>
			<user userid="5436588" name="CristDan223" editcount="105" registration="2012-08-22T22:50:07Z" gender="male"><groups><g>*</g><g>user</g><g>autoconfirmed</g></groups></user>
			<user userid="7815958" name="DanDan96" editcount="10" registration="2013-04-04T21:03:12Z" gender="male"><groups><g>*</g><g>user</g><g>autoconfirmed</g></groups></user>
			<user userid="24403584" name="Dapturner1992" editcount="112" registration="2014-01-09T22:34:24Z" gender="unknown"><groups><g>*</g><g>user</g><g>autoconfirmed</g></groups></user>
			<user userid="4550000" name="DimitrisIoannou" editcount="93" registration="2011-10-24T15:58:44Z" gender="male"><groups><g>sysop</g><g>*</g><g>user</g><g>autoconfirmed</g></groups></user>
			<user userid="34976823" name="Dulama" editcount="59" registration="2018-03-12T09:47:10Z" gender="unknown"><groups><g>*</g><g>user</g><g>autoconfirmed</g></groups></user>
			<user userid="25297362" name="ESCIsrael" editcount="1142" registration="2014-08-12T21:17:52Z" gender="male"><groups><g>*</g><g>user</g><g>autoconfirmed</g></groups></user>
			<user userid="5298444" name="ESCJessicaUK" editcount="100" registration="2012-07-16T15:24:31Z" gender="unknown"><groups><g>*</g><g>user</g><g>autoconfirmed</g></groups></user>
			<user userid="24379345" name="Eurovision2000" editcount="11" registration="2014-01-04T11:59:36Z" gender="unknown"><groups><g>*</g><g>user</g><g>autoconfirmed</g></groups></user>
			<user userid="4786368" name="GarytheSnailCat" editcount="17" registration="2012-01-24T20:47:21Z" gender="unknown"><groups><g>*</g><g>user</g><g>autoconfirmed</g></groups></user>
			<user userid="30037423" name="George Rospier" editcount="109" registration="2016-09-22T13:40:45Z" gender="male"><groups><g>*</g><g>user</g><g>autoconfirmed</g></groups></user>
			<user userid="25153505" name="Greecelove" editcount="313" registration="2014-07-08T10:47:48Z" gender="unknown"><groups><g>*</g><g>user</g><g>autoconfirmed</g></groups></user>
			<user userid="4869246" name="Ilipsv" editcount="10" registration="2012-02-23T20:46:27Z" gender="male"><groups><g>*</g><g>user</g><g>autoconfirmed</g></groups></user>
			<user userid="28913090" name="JakeToby" editcount="17" registration="2016-07-03T08:23:07Z" gender="unknown"><groups><g>*</g><g>user</g><g>autoconfirmed</g></groups></user>
			<user userid="6854182" name="Kazuchii" editcount="14" registration="2013-03-02T14:16:46Z" gender="unknown"><groups><g>*</g><g>user</g><g>autoconfirmed</g></groups></user>
			<user userid="23895889" name="Kiwi36" editcount="155" registration="2013-09-29T18:40:18Z" gender="unknown"><groups><g>*</g><g>user</g><g>autoconfirmed</g></groups></user>
			<user userid="24578340" name="M2003Real" editcount="67" registration="2014-02-22T11:47:50Z" gender="unknown"><groups><g>*</g><g>user</g><g>autoconfirmed</g></groups></user>
			<user userid="24138815" name="Meuhmeug" editcount="13" registration="2013-11-06T20:58:26Z" gender="unknown"><groups><g>*</g><g>user</g><g>autoconfirmed</g></groups></user>
			<user userid="25135676" name="Michalek2905" editcount="78" registration="2014-07-03T16:41:13Z" gender="unknown"><groups><g>*</g><g>user</g><g>autoconfirmed</g></groups></user>
			<user userid="5428271" name="MightyHawks123" editcount="26" registration="2012-08-20T10:51:52Z" gender="unknown"><groups><g>*</g><g>user</g><g>autoconfirmed</g></groups></user>
			<user userid="5436304" name="Mihaigh" editcount="11" registration="2012-08-22T20:54:44Z" gender="male"><groups><g>*</g><g>user</g><g>autoconfirmed</g></groups></user>
			<user userid="5492868" name="MrEuroVoice" editcount="194" registration="2012-09-09T09:09:15Z" gender="male"><groups><g>*</g><g>user</g><g>autoconfirmed</g></groups></user>
			<user userid="24161191" name="MrTzGiorgos" editcount="62" registration="2013-11-12T17:04:00Z" gender="male"><groups><g>*</g><g>user</g><g>autoconfirmed</g></groups></user>
			<user userid="25067074" name="NVSC UK" editcount="37" registration="2014-06-15T19:07:10Z" gender="unknown"><groups><g>*</g><g>user</g><g>autoconfirmed</g></groups></user>
			<user userid="26948756" name="Niklas2015" editcount="10" registration="2015-09-01T11:06:25Z" gender="unknown"><groups><g>*</g><g>user</g><g>autoconfirmed</g></groups></user>
			<user userid="27282394" name="PuurOranje" editcount="159" registration="2015-11-25T00:21:40Z" gender="male"><groups><g>*</g><g>user</g><g>autoconfirmed</g></groups></user>
			<user userid="6525586" name="Ranborn" editcount="18387" registration="2013-02-16T11:09:56Z" gender="unknown"><groups><g>bureaucrat</g><g>sysop</g><g>*</g><g>user</g><g>autoconfirmed</g></groups></user>
			<user userid="26483421" name="Rryttis" editcount="9" registration="2015-06-10T13:32:43Z" gender="unknown"><groups><g>*</g><g>user</g><g>autoconfirmed</g></groups></user>
			<user userid="5204020" name="Selreyes" editcount="33" registration="2012-06-17T03:18:39Z" gender="male"><groups><g>*</g><g>user</g><g>autoconfirmed</g></groups></user>
			<user userid="5487102" name="Shovkovskyi" editcount="50" registration="2012-09-07T14:38:35Z" gender="unknown"><groups><g>*</g><g>user</g><g>autoconfirmed</g></groups></user>
			<user userid="10769745" name="SixteenPsyche" editcount="13" registration="2013-06-12T15:18:35Z" gender="male"><groups><g>*</g><g>user</g><g>autoconfirmed</g></groups></user>
			<user userid="16150754" name="TheManolis5" editcount="20" registration="2013-08-21T19:14:38Z" gender="unknown"><groups><g>*</g><g>user</g><g>autoconfirmed</g></groups></user>
			<user userid="5381784" name="TieBreak002" editcount="51" registration="2012-08-07T20:06:51Z" gender="unknown"><groups><g>*</g><g>user</g><g>autoconfirmed</g></groups></user>
			<user userid="6079580" name="Tom117323" editcount="17" registration="2013-01-23T15:59:28Z" gender="unknown"><groups><g>*</g><g>user</g><g>autoconfirmed</g></groups></user>
			<user userid="25290981" name="Torway" editcount="73" registration="2014-08-11T08:40:12Z" gender="unknown"><groups><g>*</g><g>user</g><g>autoconfirmed</g></groups></user>
			<user userid="5689657" name="YF98" editcount="108" registration="2012-11-01T14:52:04Z" gender="unknown"><groups><g>*</g><g>user</g><g>autoconfirmed</g></groups></user>
			<user userid="1589131" name="Agamfable" editcount="2" registration="2009-09-06T13:34:53Z" gender="unknown"><groups><g>*</g><g>user</g><g>autoconfirmed</g></groups></user>
			<user userid="3550254" name="Andrius014" editcount="2" registration="2011-04-15T13:19:24Z" gender="unknown"><groups><g>*</g><g>user</g><g>autoconfirmed</g></groups></user>
			<user userid="24088856" name="Antoinette NL" editcount="2" registration="2013-10-24T18:21:11Z" gender="unknown"><groups><g>*</g><g>user</g><g>autoconfirmed</g></groups></user>
			<user userid="27998086" name="Antonywinter17" editcount="5" registration="2016-03-17T20:11:28Z" gender="unknown"><groups><g>*</g><g>user</g><g>autoconfirmed</g></groups></user>
			<user userid="906884" name="AxG" editcount="0" registration="2008-08-15T10:15:01Z" gender="male"><groups><g>*</g><g>user</g><g>autoconfirmed</g></groups></user>
			<user userid="27178936" name="Boyan08" editcount="1" registration="2015-11-08T17:50:24Z" gender="male"><groups><g>*</g><g>user</g><g>autoconfirmed</g></groups></user>
			<user userid="30189938" name="Boyan0808" editcount="3" registration="2016-10-10T08:56:11Z" gender="unknown"><groups><g>*</g><g>user</g><g>autoconfirmed</g></groups></user>
			<user userid="26916592" name="ChickenFromKiev" editcount="3" registration="2015-08-22T12:25:27Z" gender="unknown"><groups><g>*</g><g>user</g><g>autoconfirmed</g></groups></user>
			<user userid="27834585" name="Cholien" editcount="5" registration="2016-02-20T15:30:19Z" gender="unknown"><groups><g>*</g><g>user</g><g>autoconfirmed</g></groups></user>
			<user userid="13623009" name="ClassifiedCat" editcount="1" registration="2013-07-27T21:15:22Z" gender="unknown"><groups><g>*</g><g>user</g><g>autoconfirmed</g></groups></user>
			<user userid="3251531" name="Courcelles" editcount="0" registration="2010-12-05T05:17:26Z" gender="unknown"><groups><g>*</g><g>user</g><g>autoconfirmed</g></groups></user>
			<user userid="11991940" name="DJfromAustria" editcount="2" registration="2013-07-11T21:33:12Z" gender="male"><groups><g>*</g><g>user</g><g>autoconfirmed</g></groups></user>
			<user userid="11512626" name="DerpDesign" editcount="6" registration="2013-07-03T18:37:52Z" gender="male"><groups><g>*</g><g>user</g><g>autoconfirmed</g></groups></user>
			<user userid="27763873" name="Ditto Duck Penguin" editcount="4" registration="2016-02-09T07:06:31Z" gender="unknown"><groups><g>*</g><g>user</g><g>autoconfirmed</g></groups></user>
			<user userid="4786101" name="DoctorOmega2" editcount="7" registration="2012-01-24T18:52:05Z" gender="Male"><groups><g>*</g><g>user</g><g>autoconfirmed</g></groups></user>
			<user userid="5690987" name="ESCAlexSP" editcount="2" registration="2012-11-01T22:32:46Z" gender="male"><groups><g>*</g><g>user</g><g>autoconfirmed</g></groups></user>
			<user userid="26241958" name="ESCArazonas" editcount="5" registration="2015-03-25T00:51:47Z" gender="unknown"><groups><g>*</g><g>user</g><g>autoconfirmed</g></groups></user>
			<user userid="24218342" name="EurovisionChristian" editcount="6" registration="2013-11-26T19:24:52Z" gender="unknown"><groups><g>*</g><g>user</g><g>autoconfirmed</g></groups></user>
			<user userid="25208730" name="Frenkc" editcount="7" registration="2014-07-21T19:59:39Z" gender="male"><groups><g>*</g><g>user</g><g>autoconfirmed</g></groups></user>
			<user userid="24238735" name="IvanRussia" editcount="3" registration="2013-12-01T14:48:35Z" gender="unknown"><groups><g>*</g><g>user</g><g>autoconfirmed</g></groups></user>
			<user userid="36527" name="Ixfd64" editcount="1" registration="2006-07-10T20:41:04Z" gender="male"><groups><g>*</g><g>user</g><g>autoconfirmed</g></groups></user>
			<user userid="1429365" name="Jackmcbarn" editcount="3" registration="2009-06-22T14:22:25Z" gender="male"><groups><g>*</g><g>user</g><g>autoconfirmed</g></groups></user>
			<user userid="4285775" name="Jeffry390" editcount="2" registration="2011-08-12T21:17:18Z" gender="unknown"><groups><g>*</g><g>user</g><g>autoconfirmed</g></groups></user>
			<user userid="24072634" name="JordieWantahug" editcount="1" registration="2013-10-20T08:29:26Z" gender="unknown"><groups><g>*</g><g>user</g><g>autoconfirmed</g></groups></user>
			<user userid="9752422" name="Katsikisbaby" editcount="3" registration="2013-05-19T14:08:54Z" gender="unknown"><groups><g>*</g><g>user</g><g>autoconfirmed</g></groups></user>
			<user userid="33105640" name="LKardashian" editcount="2" registration="2017-09-14T23:42:22Z" gender="unknown"><groups><g>*</g><g>user</g><g>autoconfirmed</g></groups></user>
			<user userid="25986647" name="Luiri" editcount="5" registration="2015-01-08T19:03:26Z" gender="male"><groups><g>*</g><g>user</g><g>autoconfirmed</g></groups></user>
			<user userid="34537895" name="Madmucca1999" editcount="4" registration="2018-01-31T16:33:10Z" gender="unknown"><groups><g>*</g><g>user</g><g>autoconfirmed</g></groups></user>
			<user userid="24900484" name="MattUK" editcount="6" registration="2014-05-04T10:24:04Z" gender="unknown"><groups><g>*</g><g>user</g><g>autoconfirmed</g></groups></user>
			<user userid="5472556" name="MrLeo1357" editcount="1" registration="2012-09-02T20:43:52Z" gender="unknown"><groups><g>*</g><g>user</g><g>autoconfirmed</g></groups></user>
			<user userid="10568552" name="Mrkoteiko" editcount="1" registration="2013-06-07T19:57:18Z" gender="male"><groups><g>*</g><g>user</g><g>autoconfirmed</g></groups></user>
			<user userid="25332788" name="Nprovenghi271" editcount="1" registration="2014-08-21T18:15:37Z" gender="unknown"><groups><g>*</g><g>user</g><g>autoconfirmed</g></groups></user>
			<user userid="5467973" name="OneSurvivor" editcount="2" registration="2012-09-01T14:19:01Z" gender="unknown"><groups><g>*</g><g>user</g><g>autoconfirmed</g></groups></user>
			<user userid="29813461" name="PatricktheCoolestFan" editcount="4" registration="2016-08-31T03:11:54Z" gender="unknown"><groups><g>*</g><g>user</g><g>autoconfirmed</g></groups></user>
			<user userid="35288541" name="Ronaldescportugal" editcount="5" registration="2018-04-12T17:15:27Z" gender="unknown"><groups><g>*</g><g>user</g><g>autoconfirmed</g></groups></user>
			<user userid="34861490" name="Ronaldo sorry" editcount="1" registration="2018-03-01T15:00:59Z" gender="unknown"><groups><g>*</g><g>user</g><g>autoconfirmed</g></groups></user>
			<user userid="8" name="Sannse" editcount="1" registration="" gender="unknown"><groups><g>restricted-login</g><g>staff</g><g>util</g><g>*</g><g>user</g><g>restricted-login-auto</g><g>autoconfirmed</g></groups></user>
			<user userid="16134915" name="Tayfun17" editcount="2" registration="2013-08-21T15:07:42Z" gender="unknown"><groups><g>*</g><g>user</g><g>autoconfirmed</g></groups></user>
			<user userid="4053560" name="Tcrvocbth" editcount="1" registration="2011-06-09T11:53:08Z" gender="male"><groups><g>*</g><g>user</g><g>autoconfirmed</g></groups></user>
			<user userid="26924191" name="TheAri" editcount="4" registration="2015-08-24T20:00:46Z" gender="male"><groups><g>*</g><g>user</g><g>autoconfirmed</g></groups></user>
			<user userid="5997333" name="TheRagingFalcon" editcount="6" registration="2013-01-15T17:53:57Z" gender="unknown"><groups><g>*</g><g>user</g><g>autoconfirmed</g></groups></user>
			<user userid="22224" name="TimmyQuivy" editcount="1" registration="" gender="male"><groups><g>content-reviewer</g><g>fandom-editor</g><g>restricted-login</g><g>staff</g><g>util</g><g>*</g><g>user</g><g>restricted-login-auto</g><g>autoconfirmed</g></groups></user>
			<user userid="8767646" name="UKLightYourFire" editcount="1" registration="2013-04-26T18:27:25Z" gender="unknown"><groups><g>*</g><g>user</g><g>autoconfirmed</g></groups></user>
			<user userid="25958469" name="ValiumSounds" editcount="5" registration="2015-01-02T18:25:24Z" gender="unknown"><groups><g>*</g><g>user</g><g>autoconfirmed</g></groups></user>
			<user userid="16118897" name="Vaneedas" editcount="6" registration="2013-08-21T10:46:32Z" gender="unknown"><groups><g>*</g><g>user</g><g>autoconfirmed</g></groups></user>
			<user userid="5328189" name="XESCFR3AKx" editcount="2" registration="2012-07-24T21:09:38Z" gender="male"><groups><g>*</g><g>user</g><g>autoconfirmed</g></groups></user>
			<user userid="27115296" name="Yevrobachennya" editcount="4" registration="2015-10-24T19:41:59Z" gender="unknown"><groups><g>*</g><g>user</g><g>autoconfirmed</g></groups></user>
		</edits_per_user>
		<edits_per_bot>
			<user userid="929702" name="CreateWiki script" editcount="1" registration="2008-08-26T12:01:34Z" gender="unknown"><groups><g>bot-global</g><g>*</g><g>user</g><g>autoconfirmed</g></groups></user>
			<user userid="49312" name="Default" editcount="208" registration="2006-09-21T06:43:41Z" gender="unknown"><groups><g>bot-global</g><g>*</g><g>user</g><g>autoconfirmed</g></groups></user>
			<user userid="32769624" name="FANDOM" editcount="13" registration="2017-08-04T13:48:49Z" gender="unknown"><groups><g>bot-global</g><g>staff</g><g>*</g><g>user</g><g>restricted-login-auto</g><g>autoconfirmed</g></groups></user>
			<user userid="32794352" name="FANDOMbot" editcount="9" registration="2017-08-07T07:25:44Z" gender="unknown"><groups><g>bot-global</g><g>content-reviewer</g><g>staff</g><g>*</g><g>user</g><g>restricted-login-auto</g><g>autoconfirmed</g></groups></user>
			<user userid="4403388" name="Fandom" editcount="1" registration="2011-09-07T08:51:42Z" gender="unknown"><groups><g>bot-global</g><g>restricted-login</g><g>staff</g><g>*</g><g>user</g><g>restricted-login-auto</g><g>autoconfirmed</g></groups></user>
			<user userid="30252127" name="FandomBot" editcount="29" registration="2016-10-17T00:00:00Z" gender="unknown"><groups><g>bot-global</g><g>staff</g><g>*</g><g>user</g><g>restricted-login-auto</g><g>autoconfirmed</g></groups></user>
			<user userid="22439" name="Wikia" editcount="323" registration="" gender="unknown"><groups><g>bot-global</g><g>restricted-login</g><g>staff</g><g>util</g><g>*</g><g>user</g><g>restricted-login-auto</g><g>autoconfirmed</g></groups></user>
			<user userid="4663069" name="WikiaBot" editcount="213" registration="2011-12-07T14:32:12Z" gender="unknown"><groups><g>bot-global</g><g>staff</g><g>*</g><g>user</g><g>restricted-login-auto</g><g>autoconfirmed</g></groups></user>
		</edits_per_bot>
	</wiki>
</wikis>
