# Supplementary material for: Participation in wiki communities: reconsidering their statistical characterization
Source: PeerJ Comput Sci. 2022 Jan 3;8:e792. doi: 10.7717/peerj-cs.792 (PMC8771763; doi:10.7717/peerj-cs.792)
Supplement: Supplemental Information 3 [file peerj-cs-08-792-s003.zip]

Archive with 11 entries (9 files):
- WikiaDistComparison-master/
- WikiaDistComparison-master/LICENSE
- WikiaDistComparison-master/compareRegAnon.py
- WikiaDistComparison-master/getWikisArray.sh
- WikiaDistComparison-master/historyDistComp.py
- WikiaDistComparison-master/p-value.r
- WikiaDistComparison-master/plots.py
- WikiaDistComparison-master/powerLawVsPowerExp.py
- WikiaDistComparison-master/query_bot_users.py
- WikiaDistComparison-master/wikiaData/
- WikiaDistComparison-master/wikiaData/wikia_edits_2018-04-09.csv
