# Supplementary material for: Participation in wiki communities: reconsidering their statistical characterization
Source: PeerJ Comput Sci. 2022 Jan 3;8:e792. doi: 10.7717/peerj-cs.792 (PMC8771763; doi:10.7717/peerj-cs.792)
Supplement: Supplemental Information 3 [file peerj-cs-08-792-s003.zip › WikiaDistComparison-master/getWikisArray.sh]

#!/bin/bash

array=($(ls -d *.com.csv))
wikis=$(printf "%s/ " "${array[@]%.*}")

../../query_bot_users.py $wikis | grep -o "[0-9]*" > botIds.csv
