# Supplementary material for: Participation in wiki communities: reconsidering their statistical characterization
Source: PeerJ Comput Sci. 2022 Jan 3;8:e792. doi: 10.7717/peerj-cs.792 (PMC8771763; doi:10.7717/peerj-cs.792)
Supplement: Supplemental Information 3 [file peerj-cs-08-792-s003.zip › WikiaDistComparison-master/wikiaData/wikia_edits_2018-04-09.csv]

url	wiki_name	total_edits	edits_per_user	bots
http://0ad.wikia.com/	"0 A.D. Wiki"	2219	442, 426, 225, 182, 59, 25, 23, 17, 11, 11, 9, 8, 6, 5, 5, 2, 2, 2, 2, 1, 1, 1, 1, 1, 1, 1, 1, 1, 1, 1, 1, 1,	209, 145, 79, 19, 13, 6, 1, 1,
http://0hourmysticknights.wikia.com/	"0 Hour: Mystic Knights Wikia"	277	128, 13, 9, 7, 1,	81, 15, 9, 0,
http://0-xxii.wikia.com/	"0-XXII Wiki"	454	175, 56, 1,	207, 10, 2,
http://00fanon.wikia.com/	"00 Fanon Wiki"	1011	766, 4, 1,	208, 8, 1, 0,
http://0002oifos.wikia.com/	"0002oifos Wiki"	328	103, 1,	206, 3,
http://001.wikia.com/	"001 Wiki"	243	12, 2, 1,	1, 1,
http://001littlebighelp.wikia.com/	"001littlebighelp Wiki"	97		1,
http://007fanon.wikia.com/	"007 Fanon Wiki"	651	169, 130, 24, 19, 10, 8, 6, 6, 3, 3, 2, 2, 1,	210, 24, 14, 4, 2, 1, 1,
http://007goldeneye.wikia.com/	"007 Goldeneye Wiki"	249	17, 1, 1, 1,	2, 1,
http://007-legends.wikia.com/	"007 legends Wiki"	475	186, 43, 15, 4, 1, 1,	207, 7, 5, 3,
http://009comic.wikia.com/	"009comic Wikia"	209	93, 1,	80, 7, 4, 2,
http://00flourisbos.wikia.com/	"00Flour Wiki"	141	41, 1,	82, 1,
http://00kipedia.wikia.com/	"00kipedia Wiki"	128	28, 12, 3, 3, 2, 1,	67, 5, 2, 2,
http://012thfurryarmybrigade.wikia.com/	"012th Furry Army Brigade Wiki"	305	41, 2,	4, 1,
http://013thsw.wikia.com/	"013thsw Wiki"	236	23, 1,	207, 2, 1,
http://01ivia.wikia.com/	"01ivia Wiki"	428	106, 16, 1, 1,	209, 6, 5, 4,
http://01legofans-rap-battles.wikia.com/	-1	-1	-1	-1
http://039-fatboy.wikia.com/	"039 Fatboy Wiki"	86	1, 0, 0, 0, 0, 0, 0, 0, 0, 0, 0, 0, 0, 0, 0, 0, 0, 0, 0, 0, 0, 0, 0, 0, 0, 0, 0, 0, 0, 0, 0, 0, 0, 0, 0, 0, 0, 0, 0, 0, 0, 0, 0, 0, 0, 0, 0, 0, 0, 0, 0, 0, 0, 0, 0, 0, 0, 0, 0, 0, 0, 0, 0, 0, 0, 0, 0, 0, 0, 0, 0, 0, 0, 0, 0, 0, 0, 0, 0, 0, 0, 0, 0, 0, 0, 0, 0, 0, 0, 0, 0, 0, 0, 0, 0, 0, 0, 0, 0, 0, 0, 0, 0, 0, 0, 0, 0, 0, 0, 0, 0, 0, 0, 0, 0, 0, 0, 0, 0, 0, 0, 0, 0, 0, 0, 0, 0, 0, 0, 0, 0, 0, 0, …	82, 1, 0, 0, 0, 0, 0, 0, 0, 0, 0, 0, 0, 0, 0, 0, 0, 0, 0,
http://04deoxys.wikia.com/	"04deoxys Wiki"	92	4, 1,	82, 2, 1,
http://054rsdcp.wikia.com/	"054rsd's Wiki"	252	35, 1, 1,	208, 1, 1,
http://06022013bognaeng.wikia.com/	"06022013bognaeng Wiki"	247	25, 3, 1,	207, 1,
http://06prime.wikia.com/	"06Prime Wiki"	708
http://07ghost.wikia.com/	"07 Ghost Wiki"	38843	10116, 2493, 1296, 917, 853, 758, 722, 643, 494, 480, 346, 336, 325, 308, 294, 234, 231, 194, 167, 161, 156, 147, 146, 130, 127, 126, 117, 116, 107, 102, 88, 86, 82, 79, 77, 77, 77, 76, 68, 66, 63, 58, 56, 51, 48, 43, 40, 39, 37, 35, 34, 32, 29, 27, 26, 26, 25, 25, 24, 21, 21, 21, 21, 21, 18, 18, 18, 17, 17, 16, 16, 15, 14, 14, 14, 14, 13, 13, 13, 13, 13, 12, 12, 11, 11, 11, 11, 10, 10, 10, 9, 9,…	2044, 753, 24, 13, 13, 10, 5, 4, 2, 1,
http://07-ghost.wikia.com/	"07-Ghost Wiki"	1391	233, 155, 91, 47, 42, 38, 16, 12, 5, 3, 3, 2, 2, 2, 2, 2, 2, 2, 1, 1, 1, 1, 1, 1, 1, 1, 1, 1, 1, 1,	119, 4, 0,
http://07scape.wikia.com/	"07-Scape Wiki"	393	36, 11, 5, 4, 4, 2, 2, 2, 2, 1, 1,	207, 37, 36,
http://07runescape.wikia.com/	"07runescape Wiki"	261	29, 11, 1,	207, 4, 4,
http://0816egg-universe.wikia.com/	"0816Egg Universe Wiki"	423	31, 21, 15, 7, 4, 3, 1, 1,	94, 34, 28, 3, 2, 2, 2, 1,
http://08th-uff-squadron-rp.wikia.com/	"08th UFF Squadron RP Wikia"	276	22, 20, 14, 11, 3, 1, 1,	94, 24, 15, 3, 1,
http://090ekotoissho.wikia.com/	"090 Eko to Issho Wiki"	237	17, 1, 1,	208, 3, 2, 2,
http://09sonichedgehogfancharacter.wikia.com/	"09sonchedgehogcharacter Wiki"	225	8, 2, 1, 1,	208, 2,
http://0aaa-abcd.wikia.com/	"0AAA ABCD Wikia"	427	158, 94, 14, 1, 1,	78, 17, 6, 2, 2,
http://0liespastas.wikia.com/	"0liesPastas Wiki"	272	23, 9, 5, 3, 2, 1, 1,	207, 11, 5,
http://0ne.wikia.com/	-1	-1	-1	-1
http://0ppppp8.wikia.com/	"0ppppppppp1pppppppp2ppppppppp3ppppppppp4ppppppppp5ppppppppp6ppppppppp6ppppppppp7ppppppppp8 Wikia"	189	33, 22, 19, 4, 1, 1,	85, 8, 7, 2, 1,
http://0reset.wikia.com/	"0reset Wiki"	272	30, 22, 3, 1,	204, 6, 1,
http://0w13videos.wikia.com/	"0w13videos Wiki"	343	60, 50, 2, 1,	209, 5, 4, 4, 2, 1,
http://0warriors.wikia.com/	"0Warriors Wiki"	89	3, 1,	82, 1,
http://0wnproductions.wikia.com/	-1	-1	-1	-1
http://0x10cgame.wikia.com/	"0x10c Game Wiki"	233	1,	221, 3, 2, 1, 1,
http://0x10cthewarfare.wikia.com/	"0x10c The Warfare Wiki"	289	62, 7, 1, 1,	206, 4, 3, 2,
http://0x10c.wikia.com/	"0x10c Wiki"	268	10, 5, 2, 2, 1, 1,	205, 16, 3, 2, 2, 1,
http://0x10cuniverse.wikia.com/	"0x10cUniverse Wiki"	380		2,
http://0xacfe4a.wikia.com/	"0xacfe4a Wiki"	123	17, 11, 1,	84, 2, 2,
http://0zloinhytf.wikia.com/	"0zloinhytf Wiki"	757	98, 57, 34, 20, 9, 9, 8, 4, 4, 1, 1,	209, 26, 13, 4,
http://1000-things.wikia.com/	"1,000 Things Wiki"	303	76, 4, 4, 1, 1, 1,	209, 3, 1,
http://100-acre-wood-spin-offs.wikia.com/	"100 Acre Wood Spin Offs Wiki"	234	18, 1,	207, 3, 2, 1,
http://100biblepassages.wikia.com/	"100 Bible Passages Wiki"	252	34, 1,	204, 3, 2, 1, 1,
http://100bullets.wikia.com/	"100 Bullets Wiki"	301	84, 2, 1,	204, 2, 1, 1, 1,
http://100cupboards.wikia.com/	"100 Cupboards Wiki"	472	91, 55, 20, 11, 3, 2, 2, 1,	213, 32, 1,
http://100-dungeons.wikia.com/	"100 Dungeons Wiki"	213	84, 1,	96, 10, 9, 4, 3,
http://100editsagain.wikia.com/	"100 edits Wiki"	326	101, 1,	206, 4, 3, 2, 1,
http://100edits.wikia.com/	"100 Edits Wiki"	242	27, 1,	204, 3, 2, 1, 1,
http://100-floors.wikia.com/	"100 Floors Wiki"	249	36, 1,	208, 3, 1,
http://100-losmalandsmozuvamoka-kamakihy-mask-noons.wikia.com/	-1	-1	-1	-1
http://100man.wikia.com/	"100 Man Wiki"	453	72, 3, 1, 1, 1,	208, 23, 1,
http://100-hundred-thieves.wikia.com/	"100 Thieves Wiki"	108	16, 1,	82, 1,
http://100actual.wikia.com/	"100% Factual Wiki"	255	25, 1, 1,	204, 5, 3, 2, 1,
http://100-latinized-english.wikia.com/	"100% Latinized English Wiki"	116	28, 1,	82, 2,
http://100-legit-doctor-who-fa.wikia.com/	"100% Legit Doctor Who FA Wikia"	861	18, 4, 2, 1,	811, 9, 3, 1,
http://1000waystodiedeathreborn.wikia.com/	"1000 Ways to Die Death Reborn Wikia"	533	397, 1,	81, 14, 7, 2,
http://1000waystodiedeathrises.wikia.com/	"1000 Ways to Die Death Rises Wikia"	202	109, 1,	81, 8, 2, 1,
http://1000waystodiedeathrising.wikia.com/	"1000 Ways To Die Death Rising Wikia"	194	41, 1,	81, 8, 2, 1,
http://1000-ways-fanon.wikia.com/	"1000 Ways to Die Fanon Wikia"	132	30, 12, 1,	81, 4, 2, 1, 1,
http://1000waystodierisefromthedead.wikia.com/	"1000 Ways to Die Rise From The Dead Wikia"	286	185, 1,	81, 9, 2, 2,
http://1000waysdie.wikia.com/	"1000 Ways to Die Wiki"	940	66, 20, 9, 6, 5, 4, 4, 3, 2, 2, 2, 2, 2, 1, 1, 1, 1, 1, 1, 1, 1, 1,	127, 4,
http://1000waystodie.wikia.com/	"1000 Ways To Die Wiki"	35563	7395, 3990, 2218, 1234, 1190, 1019, 551, 374, 365, 361, 226, 212, 192, 175, 172, 169, 162, 148, 145, 126, 110, 100, 99, 84, 82, 77, 74, 62, 56, 50, 46, 39, 34, 33, 29, 29, 27, 26, 25, 25, 24, 22, 22, 22, 21, 20, 18, 18, 18, 18, 17, 17, 16, 16, 14, 13, 13, 12, 12, 11, 11, 11, 11, 11, 11, 10, 10, 10, 10, 10, 10, 10, 10, 10, 9, 9, 9, 9, 9, 8, 8, 8, 8, 8, 8, 8, 8, 8, 8, 8, 8, 7, 7, 7, 7, 7, 7, 7, 7, …	1296, 921, 213, 56, 30, 2, 1, 1,
http://1000-ways-to-die.wikia.com/	"1000 Ways to Die Wikia"	310	161, 3, 1,	81, 13, 5, 2,
http://1000wtd.wikia.com/	"1000 Ways to Die Wikia"	150	54, 27, 18, 11, 2, 2, 2, 2, 1, 1, 1, 1, 1, 1, 1, 1, 1, 1, 1, 1, 1, 1, 1, 1, 1,	6, 2, 1,
http://1000-ways-to-diemedia-style.wikia.com/	"1000 Ways To Die:Media Style Wiki"	242	18, 1,	209, 4, 2, 2, 1,
http://1000achievements.wikia.com/	"1000achievements Wiki"	235	21, 1,	210, 1,
http://1000c.wikia.com/	"1000C Wiki"	309	39, 3, 1, 1,	209, 9, 3, 2,
http://1000th-legion-swrp.wikia.com/	"1000th Legion SWRP Wiki"	96	2, 1,	80, 8, 2, 2, 1,
http://1000worlds.wikia.com/	"1000Worlds Wiki"	134	51, 1,	75, 4, 2, 1,
http://1001-infos.wikia.com/	"1001 Infos Wiki"	87	1, 1,	82, 1,
http://1001-knights.wikia.com/	"1001 Knights Wiki"	680	120, 81, 24, 9, 9, 5, 3, 1, 1, 1,	208, 48, 39, 1,
http://1001movies.wikia.com/	"1001 Movies must seen before you die Wiki"	86	1,	82, 1,
http://1001films.wikia.com/	"1001 Movies You Must See Before You Die Wiki"	2803	982, 337, 44, 25, 17, 9, 9, 9, 7, 6, 5, 3, 3, 3, 3, 3, 2, 2, 2, 2, 2, 1, 1, 1, 1, 1, 1, 1, 1, 1, 1, 1, 1, 1, 1, 1, 1, 1, 1, 1, 1, 1, 1, 1, 1,	380, 206, 17, 3, 3, 2, 1,
http://1001nightstvseries.wikia.com/	"1001 Nights Wikia"	212	102, 1,	95, 7, 3, 2,
http://1001-spikes.wikia.com/	"1001 Spikes Wiki"	170	46, 4, 1,	94, 9, 4, 3,
http://1001djs.wikia.com/	"1001DJs Wiki"	737	308, 15, 5, 4, 2, 2, 2, 2, 1, 1, 1, 1, 1, 1, 1, 1, 1, 1, 1, 1,	207, 39, 35, 3, 2, 1,
http://10032-gaming.wikia.com/	"10032 Gaming Wikia"	129	35, 1,	81, 9, 2, 1,
http://1004-vs-invasion.wikia.com/	"1004 vs Invasion Wiki"	90	2, 1,	80, 4, 2, 1,
http://100andmorewaystowinorloosethehungergames.wikia.com/	"100AndMoreWaysToWinOrLooseTheHungerGames Wiki"	87	8, 1,	71, 4, 2, 1,
http://100daystoheaven.wikia.com/	"100daystoheaven Wiki"	235	3, 1,	211, 2, 2, 1,
http://100gamesvictorfanficstories.wikia.com/	"100gamesvictorfanficstories Wiki"	355	257, 1,	82, 1,
http://100megabytestogo.wikia.com/	"100megabytestogo Wiki"	688	185, 28, 17, 12, 2, 1,	208, 31, 27, 4,
http://0123456p.wikia.com/	"Cinematico Wiki"	497	14, 1,	209, 14, 13, 4,
http://000.wikia.com/	"Comparative Sequences Wiki"	352	113, 2, 2, 2, 1, 1,	8, 2,
http://100dollarapartment.wikia.com/	"Creating the $100 Apartment Wiki"	272	56, 1,	208, 4, 2, 1,
http://0mega.wikia.com/	"Ωmega Wiki"	468	231, 1,	208, 10, 6, 5, 2,
http://100kevinkowalski.wikia.com/	"Kevin Kowalski Wiki"	241	8, 2, 1, 1,	213, 7,
http://0wn4gep3di4.wikia.com/	"Meme Wiki"	235	10, 1, 1,	1, 1,
http://07rs.wikia.com/	"Old School Runescape Wiki"	225	4, 1, 1,	207, 4, 4,
http://0therzer0.wikia.com/	"Other Zero Wiki"	223	9, 1, 1,	208, 1,
http://0-robloxhelp-0.wikia.com/	"ROBLOXhelp0 Wiki"	88	3, 1,	3, 1,
http://04shihuuulover.wikia.com/	"Shihu Wiki"	225	11, 1, 1,	208, 1,
http://0cursedapple0.wikia.com/	"The Cursed Apple Wiki"	110	18, 4, 1,	83, 3,
http://1000points.wikia.com/	"Whoserpedia Wiki"	2236	1179, 840, 20, 12, 8, 5, 1, 1, 1, 0,	71, 26, 15, 7, 5, 4, 4,
http://10000yanderecharacters.wikia.com/	"Yandere Characters Wiki"	77	1, 1,	72, 1,
http://0space.wikia.com/	"Zero Space Wiki"	224	8, 1,	209, 3,
http://1-100game.wikia.com/	"1-100 Wiki"	375	105, 27, 9, 3, 1,	207, 10, 6, 3,
http://10bhusbands.wikia.com/	"10 billion husbands Wiki"	192	45, 44, 6, 1,	81, 6, 2, 2, 2, 1, 1,
http://10bwives.wikia.com/	"10 billion wives Wikia"	263	91, 58, 41, 27, 6, 6, 3, 2, 2, 2, 1, 1, 1,	5,
http://10-cloverfield-lane.wikia.com/	"10 Cloverfield Lane Wiki"	184	105, 1,	68, 4, 2, 1, 1,
http://10-cool-facts.wikia.com/	"10 cool facts Wiki"	107	6, 1,	94, 3, 1,
http://10-fist.wikia.com/	"10 fist Wiki"	164	55, 1,	93, 6, 3, 2,
http://10-inventos-tecnologicos.wikia.com/	-1	-1	-1	-1
http://10-items-or-less.wikia.com/	"10 Items or Less Wiki"	234	19, 1,	207, 4, 2, 1,
http://10-keys-to-happier-living-near-me.wikia.com/	"10 Keys to Happier Living Near Me Wiki"	332	249, 1,	75, 4, 2, 1,
http://10maxse.wikia.com/	"10 Maxse St. Wiki"	280	64, 1,	206, 3, 2, 1,
http://10mvc.wikia.com/	"10 Memer Vlog Wiki"	92	6,	3, 1,
http://10minuteachievements.wikia.com/	"10 Minute Achievements Wiki"	253	20, 2, 2,	220, 3, 1,
http://10-networks.wikia.com/	"10 Networks Wikia"	442	346, 2,	83, 4, 2, 1, 1, 1,
http://10problems.wikia.com/	"10 Problems Wiki"	129	6, 3, 3, 1, 1,	94, 12, 5, 3,
http://10-tailed-dragon-slayer.wikia.com/	"10 Tailed Dragon Slayer Wikia"	251	155, 1,	81, 9, 2, 2, 1,
http://10-ten-things-about-sports.wikia.com/	"10 ten things about sports Wiki"	102	7, 1, 1, 1,	81, 4, 2, 1, 1, 1,
http://10thingsihateaboutyoutvshow.wikia.com/	"10 things i hate about you Wiki"	262	28, 2, 1, 1,	3, 1,
http://10things.wikia.com/	"10 Things I Hate About You Wiki"	522	15, 4, 2, 2, 2, 2, 1, 1, 1, 1, 1,	40, 1, 1,
http://10-tigers-of-canton.wikia.com/	"10 Tigers Of Canton Wiki"	187	108, 1,	68, 5, 2, 2,
http://10timesrandom.wikia.com/	"10 Times Random Wiki"	779	522, 1, 1,	207, 7, 3, 2, 2,
http://10-times-wwe-wrestlers.wikia.com/	-1	-1	-1	-1
http://10-tricks-to-get-around-roblox.wikia.com/	"10 Tricks to get around Roblox!! Wiki"	87	2, 1,	3, 1,
http://10-verse.wikia.com/	"10 Verse Wiki"	245	34, 1,	207, 1,
http://10th-multiverse.wikia.com/	"10'th Multiverse Wikia"	232	53, 10, 7, 6, 2, 1, 1, 1,	81, 23, 8, 6, 2, 1,
http://100rouges.wikia.com/	"100 rouges Wiki"	395	156, 4, 1, 1,	209, 9, 1,
http://100sexiestmodels.wikia.com/	"100 Sexiest Models Wiki"	219	8, 1, 1,	206, 1,
http://100-thieveshundred.wikia.com/	"100 Thieves Wiki"	103	17, 1,	82, 1,
http://100-thieves-esports.wikia.com/	"100 Thieves Wiki"	116	28, 1,	82, 1,
http://100-thieves.wikia.com/	"100 Thieves Wiki"	221	127,	2,
http://100t.wikia.com/	"100 Thieves Wiki"	93	7, 1,	82, 1,
http://100-things-to-do-before-collog.wikia.com/	"100 Things to do before colloge Wikia"	190	67, 1,	81, 13, 2, 2,
http://100thingstodobeforehighschool.wikia.com/	"100 Things to do Before High School Wiki"	281	64, 26, 23, 6, 6, 3, 2, 1, 1, 1, 1, 1, 1, 1,	96, 16, 12, 3, 1, 1, 1, 1,
http://100-things-to-do-before-high-school.wikia.com/	"100 Things To Do Before High School Wiki"	9125	3616, 972, 441, 122, 85, 65, 53, 51, 50, 42, 39, 33, 27, 27, 21, 19, 18, 18, 17, 15, 14, 14, 14, 13, 12, 12, 10, 10, 10, 10, 9, 9, 8, 8, 7, 7, 7, 7, 7, 7, 6, 6, 6, 6, 5, 5, 5, 5, 5, 5, 5, 5, 5, 4, 4, 4, 4, 4, 4, 4, 4, 4, 4, 4, 4, 3, 3, 3, 3, 3, 3, 3, 3, 3, 3, 3, 3, 3, 3, 3, 3, 2, 2, 2, 2, 2, 2, 2, 2, 2, 2, 2, 2, 2, 2, 2, 2, 2, 2, 2, 2, 2, 2, 2, 2, 2, 1, 1, 1, 1, 1, 1, 1, 1, 1, 1, 1, 1, 1, 1, 1, 1…	748, 567, 69, 20, 16, 8, 7, 4, 3,
http://100videogamecheats.wikia.com/	"100 Video Game Wiki"	239	10, 2,	1, 1,
http://100percentwikijuice.wikia.com/	"100% Orange Juice Wiki"	127	46, 1,	69, 4, 2, 2,
http://100percents-revenge.wikia.com/	"100%'s Revenge Wikia"	788	41, 11, 11, 1,	707, 10, 3, 1,
http://100ofclubpenguininfo.wikia.com/	"100%ofClubPenguininfo Wiki"	236	2, 1, 1,	228, 2,
http://100worldvision-song-contest.wikia.com/	"100.Worldvision Song Contest Wiki"	95	10, 1,	3, 1,
http://100pedia.wikia.com/	"100pedia Wikia"	297	202, 1,	81, 9, 3, 1,
http://100rcnyears.wikia.com/	"100rcnyears Wiki"	231	8, 2, 1, 1, 1,	208, 5,
http://100waystokillaseal.wikia.com/	"100waystokillaseal Wiki"	89	1, 1, 0, 0, 0, 0, 0, 0, 0, 0, 0, 0, 0, 0, 0, 0, 0, 0, 0, 0, 0, 0, 0, 0, 0, 0, 0, 0, 0, 0, 0, 0, 0, 0, 0, 0, 0, 0, 0, 0, 0, 0, 0, 0, 0, 0, 0, 0, 0, 0, 0, 0, 0, 0, 0, 0, 0, 0, 0, 0, 0, 0, 0, 0, 0, 0, 0, 0, 0, 0, 0, 0, 0, 0, 0, 0, 0, 0, 0, 0, 0, 0, 0, 0, 0, 0, 0, 0, 0, 0, 0, 0, 0, 0, 0, 0, 0, 0, 0, 0, 0, 0, 0, 0, 0, 0, 0, 0, 0, 0, 0, 0, 0, 0, 0, 0, 0, 0, 0, 0, 0, 0, 0, 0, 0, 0, 0, 0, 0, 0, 0, 0, 0, …	82, 2, 1, 0, 0, 0, 0, 0, 0, 0, 0, 0, 0, 0, 0, 0, 0, 0, 0,
http://100yearsahead.wikia.com/	"100YearsAhead Wiki"	119	33, 1,	82, 1,
http://101-dalmatians-fanfiction.wikia.com/	"101 Dalmatians FanFiction Wiki"	3884	1390, 5, 1,	207, 160, 156, 4, 2, 1,
http://101-dalmatians-fanon.wikia.com/	"101 dalmatians fanon Wikia"	838	190, 56, 38, 33, 24, 21, 10, 8, 7, 6, 5, 2, 1, 1, 1, 1, 1, 1, 1,	151, 94, 19, 3, 3, 2, 1, 1,
http://101-dalmatians-parodies.wikia.com/	"101 Dalmatians Parodies Wiki"	91	1, 1,	82, 1,
http://101dalmatians.wikia.com/	"101 Dalmatians Wiki"	19477	8780, 5113, 1074, 1048, 372, 112, 105, 90, 83, 70, 53, 53, 44, 43, 27, 26, 21, 17, 15, 14, 14, 14, 13, 13, 12, 11, 10, 10, 10, 10, 10, 9, 8, 8, 8, 8, 7, 7, 6, 6, 6, 6, 5, 5, 5, 4, 4, 4, 4, 4, 4, 4, 3, 3, 3, 3, 3, 3, 3, 3, 3, 3, 3, 3, 3, 2, 2, 2, 2, 2, 2, 2, 2, 2, 2, 2, 2, 2, 2, 2, 2, 2, 2, 2, 1, 1, 1, 1, 1, 1, 1, 1, 1, 1, 1, 1, 1, 1, 1, 1, 1, 1, 1, 1, 1, 1, 1, 1, 1, 1, 1, 1, 1, 1, 1, 1, 1, 1, 1, …	353, 87, 29, 23, 8, 5, 5, 2, 1, 0,
http://101dalmatianspedia.wikia.com/	"101 Dalmatians Wiki"	223	9, 1,	210, 1,
http://101-kats.wikia.com/	"101 Kats Wiki"	320	32, 4, 3, 1,	206, 39, 4, 3,
http://101thingstodo.wikia.com/	"101 Things to Do When You're Bored Wiki"	249	33, 1, 1, 1,	208, 2,
http://101cool360.wikia.com/	"101cool360 Wiki"	123	22, 1,	96, 3, 1,
http://101hero.wikia.com/	"101Hero Wiki"	103	17, 1,	78, 4, 2, 1,
http://101stexplorationbtl.wikia.com/	"101st exploration battalion Wiki"	259	32, 2, 1,	1, 1,
http://101st-imperial-fighter-wing.wikia.com/	"101st Imperial Fighter Wing Wiki"	104	16, 1,	80, 4, 2, 1,
http://101st-official-warlight-clan.wikia.com/	"101st Official Warlight Clan Wiki"	276	39, 12, 1,	207, 6, 4, 4,
http://102randomthings.wikia.com/	"102 random things Wiki"	243	8, 2, 1, 1,	2, 1,
http://1031191107-3.wikia.com/	"1031191107 3 Wiki"	90	4, 1,	82, 2,
http://105thelites.wikia.com/	"105th Elite Squad Wiki"	543	218, 1,	208, 3, 2, 1,
http://1066theyearthatchangedeverything.wikia.com/	"1066 - the year that changed everything Wiki"	252	34, 1, 1,	208, 3, 2,
http://1066thebattleformiddleearth.wikia.com/	"1066 the battle for middle earth Wiki"	249	10, 10, 3, 1, 1,	210, 7, 1,
http://108stars.wikia.com/	"108 Stars - A Suikoden Wiki"	436	88, 84, 7, 4, 2, 2, 2, 2, 2, 1, 1, 1,	3, 2,
http://1080avalanche.wikia.com/	"1080 avalanche Wiki"	302	50, 34, 1, 1,	208, 4, 1,
http://1080-dance-to-the-beat-franchise.wikia.com/	"1080 Dance To The Beat Franchise Wikia"	176	38, 1,	94, 8, 4, 3, 1,
http://1080.wikia.com/	"1080° Wiki"	372	120, 33, 1, 1,	208, 6, 1,
http://10ass.wikia.com/	"10ASS Wikia"	181	35, 24, 8, 6, 1, 1, 1,	78, 19, 6, 2,
http://10bsutcliffe.wikia.com/	"10b-Sutcliffe Wikia"	178	28, 16, 11, 6, 3, 2, 2, 2, 1, 1, 1, 1, 1, 1, 1, 1, 1, 1, 1, 1,	26, 21, 0,
http://10eg.wikia.com/	"10EG - Engadine High School Wiki"	416	40, 8, 1, 1,	208, 23, 7, 3, 1,
http://10elements.wikia.com/	"10elements Wiki"	685	438, 2,	10, 1,
http://10m.wikia.com/	"10M Wiki"	78		1,
http://10monkeyman1.wikia.com/	"10monkeyman1 Wiki"	250	31, 1, 1, 1,	208, 3,
http://10snails.wikia.com/	"10snails Wiki"	223	7, 1, 1, 1,	208, 2,
http://10tdt.wikia.com/	"10tdt Wiki"	228	13, 1,	208, 1,
http://10th-grade-example.wikia.com/	"10th grade example Wiki"	88	2, 1,	82, 1,
http://10thkingdom.wikia.com/	"10th Kingdom Wiki"	838	71, 51, 48, 37, 23, 20, 15, 14, 11, 8, 7, 6, 5, 5, 4, 4, 3, 3, 2, 2, 2, 1, 1, 1, 1, 1, 1, 1,	84, 6, 4, 3, 1,
http://10th-system-army.wikia.com/	"10th system army Wiki"	95	10, 1,	3, 1,
http://10windows.wikia.com/	"10windows Wikia"	127	31, 1,	83, 9, 2, 1,
http://10y20357.wikia.com/	"10Y20357 Wiki"	324	99, 2, 1, 1,	209, 3, 3, 2,
http://112263-tv-series.wikia.com/	"11.22.63 TV Series Wiki"	92	9, 3, 1,	68, 6, 2, 2, 1,
http://11-22-63.wikia.com/	"11.22.63 Wiki"	1312	223, 155, 57, 4, 2, 1, 1, 1,	811, 19, 9, 3, 2, 2, 2,
http://1100ad.wikia.com/	"1100AD"	1537	1020, 104, 51, 30, 7, 6, 5, 4, 3, 3, 3, 2, 2, 2, 2, 1,	17, 2,
http://1101trolling.wikia.com/	-1	-1	-1	-1
http://1108inverse.wikia.com/	"1108inverse Wikia"	158	68, 1,	84, 2, 1, 1,
http://111z1.wikia.com/	"111z1 Productions Wiki"	255	41, 1,	207, 3, 1,
http://10littleindians.wikia.com/	"Agatha Christie Wiki"	554	231, 72, 3, 2, 1, 1, 1, 1, 1,	211, 17,
http://10low46japreligion.wikia.com/	"Ancient Japanese Religion (Daramalan Assignment) Wiki"	470	207, 2, 1, 1,	5, 1,
http://10firefox.wikia.com/	-1	-1	-1	-1
http://10-7-apec-41.wikia.com/	"APEC 2015 & The Philippines Wikia"	117	16, 1, 1,	81, 11, 2, 2, 2, 1,
http://10bite.wikia.com/	"Avatar Wiki"	228	12, 1, 1, 1,	208, 2,
http://108moves.wikia.com/	"Events Wiki"	249	19, 2, 1,	2, 1,
http://10d.wikia.com/	-1	-1	-1	-1
http://10bestmovies.wikia.com/	"Les 10 meilleurs films Wiki"	118	2, 1,	97, 4, 2, 1,
http://100percentbirdkid.wikia.com/	"Maximum Ride Wiki"	315	17, 2, 1,	13, 1,
http://100rv.wikia.com/	"Rv World Wiki"	264	31, 2, 1, 1,	211, 5, 1,
http://111.wikia.com/	"Shamanism / Shamanry / Shamanhood / Shamanship Wiki"	292	65, 2, 2, 2, 1, 1,	2, 2,
http://100yearoldman.wikia.com/	"The 100-Year-Old Man Wiki"	203	24, 4, 2, 2, 1, 1, 1, 1, 1, 1, 1, 1, 1, 1, 1, 1,	82, 1,
http://102bsfl.wikia.com/	"The 102BSFL Wikia"	344	237, 1,	83, 9, 2, 1,
http://1066battleofhastings.wikia.com/	"The Battle of Hastings Wiki"	282	27, 2, 1,	208, 14, 1,
http://10math.wikia.com/	"The Mathematicians Wiki"	338	96, 2, 1, 1,	211, 8,
http://108gossip.wikia.com/	"Thomas Wiki"	239	13, 2,	1, 1,
http://107095unit7.wikia.com/	"Unit 7 Web Design Wiki"	314	88, 2,	1, 1,
http://10-13.wikia.com/	"XF_10-13 Wiki"	871	623, 13, 1, 1,	5, 1,
http://1-2-3-slaughter-me-street.wikia.com/	"1 2 3 Slaughter Me Street Wikia"	6021	514, 402, 256, 250, 243, 235, 219, 196, 190, 136, 103, 88, 61, 47, 40, 37, 36, 36, 36, 31, 29, 28, 25, 25, 25, 24, 20, 18, 18, 18, 18, 15, 14, 14, 12, 12, 12, 11, 10, 10, 10, 10, 10, 9, 9, 8, 8, 8, 8, 8, 7, 7, 7, 7, 7, 7, 6, 6, 6, 6, 6, 6, 6, 6, 6, 6, 5, 5, 5, 5, 5, 5, 5, 4, 4, 4, 4, 4, 4, 4, 4, 4, 4, 4, 4, 3, 3, 3, 3, 3, 3, 3, 3, 3, 3, 3, 3, 3, 3, 3, 3, 3, 3, 3, 3, 3, 3, 2, 2, 2, 2, 2, 2, 2, 2, …	541, 351, 81, 61, 31, 14, 3,
http://12switch.wikia.com/	"1-2-Switch Wiki"	88	2, 1,	82, 1,
http://1-2-switch.wikia.com/	"1-2-Switch Wiki"	114	14, 10, 2, 1, 1,	80, 4, 2, 1,
http://123travel.wikia.com/	"1.2.3Travel Wikia"	133	36, 1,	83, 9, 2, 1, 1,
http://11-best-of-nasir-chinyoti.wikia.com/	-1	-1	-1	-1
http://11gods.wikia.com/	"11 Gods Wiki"	423	202, 3, 1,	205, 3, 2, 2, 2,
http://11-september.wikia.com/	"11 September Wikia"	113	24, 1,	81, 4, 2, 1,
http://11strong.wikia.com/	"11 Strong Wiki"	256	2, 1, 1,	2, 1,
http://11worlds.wikia.com/	"11 Worlds Wiki"	241	17, 6, 1,	209, 4, 2, 2,
http://11-wwe-wrestlers-recently-released.wikia.com/	"11 WWE Wrestlers Recently RELEASED Wiki"	78	2, 1,	72, 1,
http://11-31-15-53-11-33-14-42-24-11.wikia.com/	"11, 31, 15, 53, 11, 33, 14, 42, 24, 11 Wiki"	89		1,
http://11b.wikia.com/	"11-B Wikia"	111	10, 4, 1,	81, 7, 3, 2, 1,
http://11sinifdersnotlari.wikia.com/	"11.Sınıf Ders Notları Wikia"	175	67, 1,	81, 7, 4, 2, 1,
http://112-dimensions.wikia.com/	"112 Dimensions Wikia"	112	15, 1,	83, 9, 2, 1, 1,
http://112-emergency-number.wikia.com/	"112 emergency number Wiki"	420	307, 7, 2, 1,	80, 5, 3, 3, 2, 1,
http://115th-clone-battalion.wikia.com/	"115th Clone Battalion Wiki"	87	1, 1,	82, 1,
http://116clique.wikia.com/	"116 Clique Wiki"	311	61, 7, 3, 1,	206, 12, 3, 2, 1,
http://118011nick.wikia.com/	"118011Nick Wiki"	515	264, 4, 1, 1, 1, 1,	210, 8, 2,
http://11afirsttime.wikia.com/	"11a_firsttime Wiki"	261	36, 4, 1,	207, 3, 3, 3,
http://11d.wikia.com/	"11d Wiki"	264	16, 1, 1,	206, 9, 5, 3, 2,
http://11eyes.wikia.com/	"11eyes Wiki"	11040	5792, 1979, 420, 328, 172, 42, 27, 24, 22, 21, 21, 21, 19, 18, 17, 14, 13, 11, 10, 9, 8, 5, 5, 4, 4, 4, 4, 4, 3, 3, 3, 3, 3, 3, 3, 3, 3, 3, 2, 2, 2, 2, 2, 2, 2, 2, 2, 2, 2, 2, 2, 1, 1, 1, 1, 1, 1, 1, 1, 1, 1, 1, 1, 1, 1, 1, 1, 1, 1, 1, 1, 1, 1, 1, 1, 1, 1, 1, 1, 1, 1, 1, 1, 1, 1, 0,	610, 206, 100, 29, 14, 3, 2, 1,
http://11inazuma.wikia.com/	"11inazuma Wiki"	130	29, 1,	96, 3, 1,
http://11mouse11s-pokemon-brick-bronze-breeding-services.wikia.com/	-1	-1	-1	-1
http://11nextclassrp.wikia.com/	"11NeXtClassRP Wiki"	299	45, 21, 3, 1,	207, 10, 2, 1,
http://11thgenvongola.wikia.com/	"11th Wiki"	309	62, 5, 3, 2, 1, 1, 1,	208, 11,
http://11thdream.wikia.com/	"11thdream Wiki"	250	8, 8, 1, 1,	209, 6, 1, 1, 0,
http://ru.11x11.wikia.com/	"11x11 Онлайн игра в жанре футбольного менеджера Wiki"	119	57, 1,	1,
http://12-beast.wikia.com/	"12 Beast Wiki"	875	318, 24, 24, 17, 16, 13, 11, 8, 6, 4, 2, 2, 1, 1, 1, 1, 1, 1,	207, 55, 34, 8, 3, 1,
http://12-gods.wikia.com/	"12 gods Wiki"	257	27, 1,	207, 4, 3,
http://12gods.wikia.com/	"12 Gods Wiki"	87		1,
http://12-hit-songs-and-their-original-samples.wikia.com/	"12 Hit Songs and their Original Samples Wiki"	89		1,
http://12-is-better-than-6.wikia.com/	"12 is Better Than 6 Wikia"	154	59, 1,	81, 10, 2, 1,
http://12-monkeys.wikia.com/	"12 Monkeys TV Series Wiki"	4380	1698, 1040, 417, 218, 145, 61, 27, 14, 13, 12, 9, 8, 7, 6, 5, 4, 3, 3, 3, 2, 2, 2, 2, 2, 2, 2, 1, 1, 1, 1, 1, 1, 1, 1, 1, 1, 1, 1, 1, 1,	122, 85, 80, 33, 8, 6, 3, 2, 1,
http://12monkeys.wikia.com/	"12 Monkeys Wiki"	733	228, 88, 41, 7, 3, 2, 2, 1, 1,	208, 21, 20, 4, 2,
http://12ozmouse.wikia.com/	"12 oz mouse Wiki"	523	77, 15, 6, 4, 2, 1, 1, 1, 1,	213, 25, 7, 6,
http://12-regenerations.wikia.com/	"12 Regenerations Wiki"	129	44, 1, 1,	75, 4, 2, 2,
http://12sai-the-age-12.wikia.com/	"12-Sai. The Age 12 Encyclopedia Wikia"	128	32, 1,	84, 2, 2, 1, 1, 0,
http://12sai-chicchana-mune-no-tokimeki.wikia.com/	"12-sai.: Chicchana Mune no Tokimeki Wikia"	205	51, 16, 14, 3, 2, 2, 1, 1, 1,	81, 12, 6, 5, 3, 2,
http://12panzerdivisioncooprealismunit.wikia.com/	"12.Panzer-Division - Coop Realism unit Wiki"	259	35, 1,	204, 3, 3, 2,
http://1208testandrzej.wikia.com/	"1208testandrzej Wiki"	279	50, 5, 4, 1, 1,	208, 4, 4, 2,
http://12090p74678.wikia.com/	"12090P74678 Wiki"	152	52, 8, 2, 1,	76, 8, 2, 2, 1,
http://120productions.wikia.com/	"120productions Wiki"	250	30, 2, 1, 1,	209, 2,
http://120zmouse.wikia.com/	"120z.Mouse Wiki"	230	11, 1,	215, 1,
http://123itsfamilytime.wikia.com/	"123 its family time Wiki"	265	29, 2,	4, 1,
http://123-mellow-tucket.wikia.com/	"123 Mellow Tucket Wiki"	214	103, 1,	80, 6, 2, 1, 1,
http://123-sesame-street.wikia.com/	"123 Sesame Street Wiki"	160	67, 9, 8, 1,	68, 4, 2, 1,
http://123-slaughter-me-street.wikia.com/	"123 Slaughter me street Wikia"	121	20, 1,	79, 10, 3, 2, 1,
http://1230jamestest.wikia.com/	"1230james' Test Wiki"	91		1,
http://12345drag.wikia.com/	"12345 draggie's funhouse Wikia"	150	59, 1,	81, 4, 2, 2, 1,
http://123abc123abc.wikia.com/	"123ABC_123_ABC Wiki"	100	9, 1,	81, 4, 2, 2, 1,
http://123fanon123.wikia.com/	"123fanon123 Wiki"	281	61, 1, 1,	208, 3, 3, 1,
http://123fwik.wikia.com/	"123fwik Wikia"	178	75, 1,	81, 11, 3, 2, 1,
http://123kitten2.wikia.com/	"123kitten2 Wiki"	561	12, 8, 6, 6, 5, 3, 3, 3, 2, 1, 1, 1, 1, 1, 1, 1, 1, 1, 1,	206, 82, 26, 4,
http://123mar.wikia.com/	"123mar Wiki"	225	18, 1,	201, 1,
http://123sesame.wikia.com/	"123sesame Wiki"	271	28, 3, 1,	226, 5, 2, 1,
http://123testing.wikia.com/	"123testing Wiki"	87		1,
http://125hungergames.wikia.com/	"125 Hunger Games Wiki"	460	125, 91, 1, 1,	208, 6, 3,
http://1299understandingictforteaching.wikia.com/	"1299understandingICTforteaching Wikia"	130	25, 2,	94, 4, 3, 2,
http://129apedia.wikia.com/	"129apedia Wiki"	1047	69, 51, 36, 35, 34, 31, 29, 28, 26, 26, 26, 23, 23, 22, 21, 19, 18, 18, 17, 15, 15, 13, 12, 12, 12, 8, 7, 6, 6, 4, 3, 3, 3, 2, 2, 2, 1, 1,	206, 88, 3, 2, 2,
http://129benito.wikia.com/	"129Benito Wiki"	228	5, 1,	208, 3, 2, 1,
http://12bitcommunication.wikia.com/	"12bit-communication Wiki"	559	122, 86, 24, 20, 18, 15, 10, 9, 5, 5, 3, 2, 1, 1, 1, 1, 1,	96, 31, 24, 3, 3,
http://12damdo.wikia.com/	"12DAMDO Wiki"	135	38, 1,	82, 1,
http://12danonwikitest11.wikia.com/	"12danonwikitest11 Wiki"	254	33, 2, 1,	210, 4, 2, 1,
http://12e-history.wikia.com/	"12E history Wikia"	257	51, 15, 13, 12, 12, 8, 5, 5, 3, 1,	79, 27, 11, 2, 1,
http://12eleven.wikia.com/	"12eleven Wikia"	126	37, 1,	81, 4, 2, 1,
http://12months1year.wikia.com/	"12Months1Year Wiki"	246	23, 2, 1, 1,	213, 3,
http://12sky.wikia.com/	"12sky Wikia"	2472	2075, 158, 2, 1, 1, 1, 1, 1,	79, 16, 11, 4, 2,
http://12sky25.wikia.com/	"12Sky2.5 Wiki"	246	128, 1,	96, 4, 4, 3,
http://12sky2classic.wikia.com/	"12Sky2Classic Wikia"	118	23, 1,	81, 9, 2, 1, 1,
http://12tails.wikia.com/	"12tails Wiki"	250	35, 1,	208, 3, 1,
http://12thgenerationvongola.wikia.com/	"12th Generation Vongola Wiki"	438	91, 22, 9, 7, 6, 4, 4, 1,	207, 25, 2,
http://12thsdivination.wikia.com/	"12th's Divination Wiki"	294	57, 2,	2, 1,
http://12thfleet.wikia.com/	"12thFleet Wiki"	327	71, 32, 1, 1,	209, 5, 3,
http://12-sai.wikia.com/	"Age 12 Wikia"	163	60, 8, 2, 1,	81, 6, 2, 2, 1,
http://115aksel.wikia.com/	"Aksel 115 Wiki"	351	30, 17, 12, 4, 2, 1, 1, 1,	249, 17, 1,
http://12j.wikia.com/	"Animals Wiki"	247	30, 1,	206, 3, 2, 1, 1,
http://123gaming.wikia.com/	"AnyGames Wiki"	242	25, 1,	209, 2, 1,
http://1267brokenclan.wikia.com/	"Broken Clan Wiki"	98	10, 1,	80, 4, 1, 0,
http://1260casestudy.wikia.com/	"Busi 1260 Case Wiki"	221	7, 1, 1,	208, 1, 1,
http://1303finalexam.wikia.com/	"I303 Final Exam Study Guide Wiki"	255	18, 1, 1, 1,	208, 8,
http://11famiglia.wikia.com/	"KHR! 11^ Famiglia Wiki"	1037	770, 4, 4, 1, 1, 1, 1, 1,	209, 15, 4, 2, 1, 1,
http://127-cap-sciences.wikia.com/	"Le 127° by Cap Sciences Wikia"	124	27, 3, 1,	78, 11, 2, 2,
http://123megaman.wikia.com/	-1	-1	-1	-1
http://123nyancity.wikia.com/	"Nyan City Wiki"	277	42, 7, 2, 2, 1, 1,	206, 8, 3, 2,
http://12olimpians.wikia.com/	"Olympians Wiki"	235	15, 2, 1, 1,	211, 2,
http://12olympians.wikia.com/	"Olympians Wiki"	242	27, 2, 1,	207, 1, 1,
http://12a1ckt12-13.wikia.com/	"Profile 12A1 CKT 2012-2013 Wiki"	307	85, 1,	208, 3, 3, 2,
http://123shania.wikia.com/	"Shaniasheperd Wiki"	89	1, 1,	82, 2, 1,
http://12druzynaharcerzy.wikia.com/	"Szczep Warszawa - 12 Druzyna Harcerzy Wiki"	250	28, 2, 1,	1, 1,
http://1234testing.wikia.com/	"Testing 1234 Wiki"	3750	2657, 379, 374, 2, 1,	8, 1,
http://118elements.wikia.com/	"The 118 Elements Wiki"	121	33, 1,	77, 4, 2, 1,
http://11thhourpr.wikia.com/	"The 11th Hour: Power Rangers Wiki"	1401	982, 94, 74, 50, 11, 2, 2, 1,	96, 25, 18, 3,
http://11thsentry.wikia.com/	"The 11th Sentry Wiki"	376	88, 25, 7, 5, 4, 2, 2, 2, 2, 2, 1, 1, 1,	2, 1,
http://12ar.wikia.com/	"The 12 Ancient Regions Wiki"	89	3, 1,	82, 1,
http://12kingdoms.wikia.com/	"The Twelve Kingdoms Wiki"	10837	4106, 3351, 1669, 31, 28, 27, 24, 18, 16, 13, 12, 10, 9, 7, 5, 5, 4, 4, 3, 2, 2, 2, 2, 2, 2, 2, 2, 1, 1, 1, 1, 1, 1, 1, 1, 1,	539, 212, 122, 2, 2, 2, 1, 1,
http://12-forever.wikia.com/	"Twelve Forever Wiki"	2333	1184, 266, 70, 56, 55, 28, 17, 11, 8, 7, 4, 3, 3, 3, 3, 3, 2, 2, 2, 2, 2, 2, 2, 2, 2, 2, 2, 1, 1, 1, 1, 1, 1, 1, 1, 1, 1, 1, 1, 1, 1, 1, 1, 1, 1, 1,	120, 55, 43, 18, 10, 2, 2,
http://12m.wikia.com/	"Twelve Months Wiki"	164	69, 1,	80, 5, 2, 2, 1, 1,
http://12sky2.wikia.com/	"Twelve Sky 2"	518	105, 51, 7, 5, 4, 3, 3, 3, 2, 2, 1, 1, 1, 1,	36, 2,
http://125132545100number.wikia.com/	"Wwf Wiki"	281	45, 2, 1, 1,	213, 5,
http://123f.wikia.com/	"Yet Another Testing Wikia"	710	511,	81, 8, 2, 0,
http://13567902606-do-not-call-this-number-creepypasta.wikia.com/	"1-3-5-6-7-9-0-2-6-0-6 (DO NOT CALL THIS NUMBER) Creepypasta Wiki"	86		1,
http://132infantryarma.wikia.com/	"1-32nd Infantry Regiment Arma 3 Wiki"	117	29, 1,	80, 4, 2, 1,
http://15-genesis-batch-2008-to-present-family-tree.wikia.com/	-1	-1	-1	-1
http://13baranokishiohozon.wikia.com/	"13 Baranokishi o hozon Wiki"	232	16, 1,	207, 1, 1, 0,
http://13ghosts.wikia.com/	"13 Ghosts Wiki"	3662	648, 638, 192, 74, 37, 27, 27, 22, 17, 15, 14, 14, 11, 10, 6, 6, 5, 5, 4, 4, 4, 3, 3, 3, 3, 3, 2, 2, 2, 2, 2, 2, 2, 2, 2, 2, 1, 1, 1, 1, 1, 1, 1, 1, 1, 1, 1, 1, 1, 1, 1, 1, 1, 1, 1, 1, 1, 1, 1, 1, 0, 0,	405, 207, 205, 18, 5, 4, 3, 2,
http://13goblins.wikia.com/	"13 Goblins Wiki"	229	14, 1, 1,	208, 2,
http://13-kingdoms.wikia.com/	"13 Kingdoms Wiki"	134	19, 18, 8, 1,	84, 3,
http://13littlebutterflies.wikia.com/	"13 Little Butterflies Wiki"	390	43, 26, 7, 5, 5, 5, 3, 3, 2, 2, 1, 1, 1, 1, 1,	211, 36, 1, 1,
http://13-nights-at-snickers.wikia.com/	"13 Nights At Snickers Wiki"	156	23, 3, 1,	94, 12, 7, 3, 2, 1,
http://13-oclock-a-game-of-fear.wikia.com/	"13 o'clock a game of fear Wiki"	140	50, 1,	71, 6, 4, 4,
http://13-reason-why.wikia.com/	"13 reason why?? Wiki"	77		1,
http://13reasons.wikia.com/	"13 Reasons Why Show Wiki"	82	5, 1,	68, 4, 2, 1, 1,
http://13-reasons-why-tv.wikia.com/	"13 Reasons Why Wiki"	84	6, 1,	68, 4, 2, 1, 1,
http://13reasonswhyfandom.wikia.com/	"13 reasons why Wiki"	77	1, 1,	68, 4, 2, 1,
http://13reasonswhycp.wikia.com/	-1	-1	-1	-1
http://13reasonswhy-test.wikia.com/	-1	-1	-1	-1
http://13reasonswhy.wikia.com/	"13 Reasons Why Wiki"	5825	1596, 800, 369, 197, 71, 68, 60, 47, 45, 42, 40, 34, 29, 27, 25, 21, 21, 21, 20, 20, 19, 18, 17, 15, 12, 12, 11, 10, 10, 9, 8, 8, 8, 7, 7, 7, 7, 7, 7, 7, 6, 6, 6, 6, 6, 6, 6, 6, 6, 5, 5, 5, 5, 5, 5, 5, 5, 4, 4, 4, 4, 4, 4, 3, 3, 3, 3, 3, 3, 3, 3, 3, 3, 3, 3, 3, 3, 3, 3, 3, 3, 2, 2, 2, 2, 2, 2, 2, 2, 2, 2, 2, 2, 2, 2, 2, 2, 2, 2, 2, 2, 2, 2, 2, 2, 2, 2, 2, 2, 2, 2, 2, 2, 2, 2, 2, 2, 2, 2, 2, 2, 1,…	375, 206, 146, 72, 70, 7, 4, 3,
http://13-reasons.wikia.com/	"13 Reasons Why Wiki"	77	1, 1,	68, 4, 2, 1,
http://13-t-d.wikia.com/	"13 T D Wiki"	87	2, 1,	3, 1,
http://13-th-miss-ecuador-virtual.wikia.com/	"13 TH MISS ECUADOR VIRTUAL Wiki"	86		1,
http://13themusical.wikia.com/	"13 The Musical Wiki"	243	24, 1,	208, 1, 1,
http://13-to-defend.wikia.com/	-1	-1	-1	-1
http://13s-pink-team.wikia.com/	"13's Pink Team Wiki"	136	26, 1,	94, 3, 3, 2,
http://1313-series.wikia.com/	"1313 Series Wiki"	137	50, 1,	3, 1,
http://1315klue.wikia.com/	"1315(Klue) Wikia"	169	77, 1,	83, 4, 2, 1, 1,
http://1315ea6b-1b42-4ca8-8b35-4cd6c4ffd69d.wikia.com/	"1315EA6B-1B42-4CA8-8B35-4CD6C4FFD69D Wiki"	87	1, 1,	82, 1,
http://131dg.wikia.com/	"131dg Wiki"	361	53, 10, 2, 1,	16, 1,
http://1337gaming.wikia.com/	"1337Gaming Wiki"	313	62, 14, 6, 1,	208, 7, 2, 0,
http://1337hax.wikia.com/	"1337hax Wiki"	260	15, 2,	6, 1,
http://1337nation.wikia.com/	"1337NATION Wikia"	110	10, 1, 1,	81, 7, 3, 2, 2, 1,
http://136thcentury.wikia.com/	"136th Century Wiki"	325	47, 22, 2, 1, 1,	208, 11,
http://137cricinixii.wikia.com/	"137 Cricini XII Wiki"	242	1,	205, 2, 1, 1,
http://138-escape.wikia.com/	"138 Escape Wiki"	86	11, 1,	72, 2,
http://13musical.wikia.com/	"13: The Musical Wiki"	1352	186, 63, 50, 28, 25, 15, 7, 7, 5, 5, 5, 4, 4, 4, 3, 3, 2, 2, 2, 2, 2, 2, 2, 2, 2, 2, 2, 1, 1, 1, 1, 1, 1, 1, 1, 1, 1, 1, 1, 1,	246, 218, 3, 3, 1, 1, 1,
http://13broadwaymusical.wikia.com/	"13:broadwaymusical Wiki"	316	92, 1,	207, 8, 3,
http://13aa965d84.wikia.com/	"13aa965d84 Wiki"	91		1,
http://13am.wikia.com/	"13AM Wikia"	97	1, 1,	83, 9, 2, 1,
http://13c.wikia.com/	"13C Wiki"	327	91, 3, 1,	208, 4, 4, 3,
http://13c4-team.wikia.com/	"13c4 Team Wiki"	226	12, 1,	207, 3, 1,
http://13c4.wikia.com/	"13c4 Team Wiki"	259	28, 1, 1,	207, 6, 4, 3,
http://13cat1.wikia.com/	"13cat1 Wiki"	580	296, 18, 4, 2, 1, 1,	211, 17, 1,
http://13cm.wikia.com/	"13cm Wiki"	302	205, 1,	80, 5, 2, 2, 1,
http://13colonies.wikia.com/	"13colonies Wiki"	283	62, 1,	208, 3, 2, 1,
http://13deuce.wikia.com/	"13deuce Wiki"	175	88, 1,	78, 4, 1, 0,
http://13thagejrpg.wikia.com/	"13th Age JRPG Wikia"	236	103, 1,	81, 13, 5, 2,
http://13th-fleet.wikia.com/	"13th Fleet Wikia"	136	43, 1,	81, 4, 2, 1, 1,
http://13thgenerationreborn.wikia.com/	"13th Generation Reborn Wiki"	509	80, 62, 55, 30, 13, 1, 1, 1,	206, 16, 8, 3, 2,
http://13thgenerationvongolareborn.wikia.com/	"13th Generation Vongola Wiki"	298	38, 18, 13, 6, 1, 1,	204, 9, 3, 2,
http://13thprecinct.wikia.com/	"13th precinct Wiki"	623	314, 21, 9, 4, 2, 1, 1,	208, 15, 3,
http://13shadowlegion.wikia.com/	"13th Shadow Legion Wiki"	262	25, 2,	4, 1,
http://13thshadowlegion.wikia.com/	"13th Shadow Legion Wiki"	418	165, 3, 2, 1,	4, 1,
http://13thrones.wikia.com/	"13thrones Wiki"	259	17, 16, 1, 1,	208, 4, 4, 3,
http://13wishes.wikia.com/	"13Wishes Wiki"	641	135, 45, 3, 2, 2, 1,	207, 9, 4, 1,
http://13xs.wikia.com/	"13Xs Wiki"	1385	400, 352, 145, 30, 6, 5, 1, 1, 1, 1, 1, 1, 1, 1,	12, 6, 2,
http://14-shocking-wwe-rumoured.wikia.com/	"14 Shocking WWE Rumoured Wiki"	88	2, 1,	82, 1,
http://14-sainokoi.wikia.com/	"14-sai no Koi Wiki"	107	2, 1,	5, 1,
http://1408-movie-room-1408.wikia.com/	"1408 movie Room 1408 Wiki"	164	71, 2, 1,	5, 2,
http://141fictions.wikia.com/	"141Fictions Wiki"	87		1,
http://141starwars.wikia.com/	"141StarWars Wiki"	253	153, 1,	80, 4, 2, 1,
http://1425-electronics.wikia.com/	"1425 Electronics Wiki"	241	13, 1,	207, 4, 3,
http://143movies.wikia.com/	"143Movies Wiki"	718	562, 57, 5, 2, 1, 1, 1,	12, 6,
http://145thstreet.wikia.com/	"145th Street: Short Stories Wiki"	457	73, 2, 2, 1, 1, 1,	63, 1,
http://146x33fonts.wikia.com/	"146x33 Fonts Wiki"	242	24, 3, 1,	204, 3, 2, 1, 1,
http://147fanonhp.wikia.com/	"147fanonhp Wiki"	525	305, 1, 1,	208, 3, 3, 1,
http://149-fall-nights.wikia.com/	"149 Fall Nights Wiki"	221	6, 1,	209, 4, 1,
http://14ipt.wikia.com/	"14ipt Wiki"	6065	1932, 766, 583, 300, 262, 201, 183, 153, 92, 85, 83, 66, 64, 51, 49, 39, 39, 35, 28, 26, 26, 24, 22, 21, 18, 17, 16, 15, 10, 10, 9, 7, 5, 4, 3, 1, 1, 1, 1, 1,	208, 104, 2, 1,
http://14s308.wikia.com/	"14S308 Wiki"	125	5, 1,	96, 5, 4, 3,
http://14thgenerationreborn.wikia.com/	"14thGenerationReborn Wiki"	289	36, 18, 3, 3, 2, 1,	206, 9, 3, 2, 1,
http://15ans.wikia.com/	"15 ans Wiki"	281	53, 1,	206, 3, 3, 2,
http://15bladesrpg.wikia.com/	"15 Blades RPG Wiki"	261	43, 1, 1,	208, 3, 2,
http://15blades.wikia.com/	"15 Blades Wiki"	647	322, 6, 2, 1, 1,	208, 21, 15, 3, 2,
http://15-film.wikia.com/	"15 film Wiki"	288	21, 13, 6, 3, 2, 1,	208, 14, 10, 4,
http://15-15-slimes-last-defence.wikia.com/	"15 슬라임 15 slimes last defence Wiki"	101	18, 1,	75, 4, 2, 1,
http://15-ob.wikia.com/	"15 Object Battle Wiki"	95	9, 1,	82, 1,
http://15s-elite.wikia.com/	"15's Elite Wiki"	145	37, 1,	81, 5, 2, 2, 2,
http://150th-anniversary-of-the-feliks-nowosielski.wikia.com/	"150th anniversary of the Feliks Nowosielski Wikia"	250	156, 1,	81, 5, 2, 1,
http://152lessons.wikia.com/	"152 Lessons Wiki"	373	136, 1,	207, 4, 3, 2,
http://1529jake.wikia.com/	"1529jake Wiki"	568	317, 1, 1,	205, 7, 5, 3,
http://1540-dauntless.wikia.com/	"1540 Dauntless Wiki"	92	6, 1,	82, 2,
http://154fur.wikia.com/	"154Fur Wiki"	218	6, 1,	206, 1, 1,
http://15mkkrb.wikia.com/	"15: Meisetsu Kougyou Koukou Rugby Bu Wiki"	129	20, 19, 8, 1,	67, 4, 4, 3,
http://15centsmedia.wikia.com/	"15centsmedia Wiki"	85		1,
http://15detarmittliv.wikia.com/	"15detarmittliv Wikia"	134	13, 9, 2, 1, 1, 1,	81, 9, 4, 2, 2, 2,
http://15fa21303.wikia.com/	"15fa21303 Wikia"	125	30, 1,	81, 10, 2, 1,
http://15th-hussars.wikia.com/	"15th Hussars Wiki"	172	67, 2, 1,	71, 6, 6, 4,
http://16andpregnant.wikia.com/	"16 and Pregnant Wiki"	1037	144, 55, 36, 33, 30, 15, 14, 12, 8, 3, 3, 3, 2, 2, 2, 1, 1, 1, 1, 1, 1, 1, 1,	215, 106, 10, 6, 3, 1, 1, 1,
http://16-12-5-1-19-5-8-5-12-16.wikia.com/	"16-12-5-1-19-5-8-5-12-16 Wiki"	93	3, 1,	80, 4, 2, 2, 1,
http://161-ahb.wikia.com/	"161 AHB Wiki"	110	23, 1,	75, 5, 2, 0,
http://1628charmy.wikia.com/	"1628Charmy Wiki"	101	20, 1,	75, 4, 1,
http://13thknife.wikia.com/	"มีดที่ 13 Wiki"	254	2, 2, 1,	207, 9, 9, 3,
http://14dnd15.wikia.com/	"Dndcampaignstorytree Wiki"	124	14, 1,	94, 3, 2, 1,
http://135eldred.wikia.com/	"Dragons Wiki"	302	21, 1, 1, 1,	208, 27,
http://15days.wikia.com/	"Fifteen Days of Darkness Wiki"	401	123, 17, 11, 5, 2, 1, 1, 1, 1,	213, 12,
http://13finalfantasy.wikia.com/	"Final Fantasy XIII Wiki"	239	22, 2, 1, 1,	208, 2,
http://15yearmind.wikia.com/	"Mind of a 15 year old Wiki"	231	15, 1, 1, 1,	208, 2,
http://14sageseries.wikia.com/	"The 14 Sage Series Wiki"	265	33, 10, 1,	209, 3, 2, 1,
http://138.wikia.com/	"The Misfits Wiki"	283	56, 2, 1,	1, 1,
http://13bb.wikia.com/	"The Thirteen Belch Brothers Wiki"	92	9, 1,	75, 4, 2, 1,
http://13thd.wikia.com/	"The Thirteenth Dimension Wiki"	240	12, 2,	2, 1,
http://15duluth.wikia.com/	"Troop 15 Wiki"	254	29, 1, 1,	1, 1,
http://16-and-pregnant-made-by-eriniceheart.wikia.com/	"16 and pregnant made by Eriniceheart Wiki"	245	12, 1,	209, 4, 1,
http://16-bit-mmorpg.wikia.com/	"16 Bit MMorpg Wikia"	180	74, 3, 1,	79, 13, 4, 2, 1,
http://16wishes.wikia.com/	"16 Wishes Wiki"	1264	182, 63, 55, 26, 20, 19, 14, 7, 5, 4, 4, 3, 3, 2, 2, 2, 2, 2, 2, 2, 2, 2, 1, 1, 1, 1, 1, 1, 1, 1, 1, 1, 1, 1, 1, 1, 1, 1, 1, 1, 1,	207, 203, 144, 8, 5, 3, 3, 2, 1,
http://16bitsurvival.wikia.com/	"16bitSurvival Wikia"	198	103, 1,	78, 10, 2, 2, 1,
http://16bitwalrus.wikia.com/	"16bitwalrus Wiki"	354	45, 9, 4, 2, 2, 2, 1, 1, 1,	210, 30, 1,
http://16p-community.wikia.com/	"16P Community Wiki"	524	149, 87, 44, 23, 18, 16, 8, 7, 4, 4, 2, 2, 2, 1,	80, 15, 8, 4, 2, 2,
http://16s-ed.wikia.com/	"16s Ed Wiki"	118	30, 1,	82, 1,
http://16thregionsports.wikia.com/	"16th Region Sports Wiki"	264	38, 1,	207, 4, 3, 3,
http://17again.wikia.com/	"17 again Wiki"	528	121, 24, 12, 12, 6, 6, 5, 4, 4, 3, 3, 2, 1, 1, 1, 1, 1, 1, 1,	208, 51, 2, 2,
http://17-billion-earth-sized-planets-kings-and-queens.wikia.com/	"17 BILLION EARTH SIZED PLANETS KINGS AND QUEENS Wiki"	484	247, 12, 1,	207, 5, 4, 3, 1,
http://1700scountryrp.wikia.com/	"1700'sCountryRP Wiki"	486	64, 46, 18, 12, 10, 5, 5, 2, 1, 1,	204, 72, 32, 3, 0,
http://1701ad.wikia.com/	"1701A.D. Wiki"	238	18, 1,	204, 3, 3, 2,
http://1701movies.wikia.com/	"1701Movies Wikia"	3670	2741, 737, 7, 5, 1, 1, 1,	81, 7, 6, 5, 4, 1,
http://170movies.wikia.com/	"170Movies Wiki"	1398	1061, 247,	7, 3,
http://176h.wikia.com/	"176th Heavy Infantry Wiki"	230	12, 1,	207, 4, 2, 1,
http://1776themusical.wikia.com/	"1776 the musical Wiki"	341	115, 1,	212, 3, 2, 2,
http://17776football.wikia.com/	"17776 - How Football Will be Played in the Future Wiki"	109	17, 1,	78, 5, 2, 2,
http://17776-football.wikia.com/	"17776 Football Wiki"	103	17, 1,	78, 4, 2, 1,
http://17776-unofficial.wikia.com/	"17776 Unofficial Wiki"	207	116, 1, 1,	78, 4, 2, 1, 1,
http://17776-an-american-football-story.wikia.com/	"17776: an American football story Wiki"	260	170, 1, 1,	77, 4, 2, 1, 1,
http://1791l.wikia.com/	"1791L Wiki"	87	3, 1,	82, 1,
http://17th-regiment-of-foot.wikia.com/	"17th Regiment of Foot Wiki"	125	22, 1,	97, 4, 1,
http://17th-skye-rangers.wikia.com/	"17th Skye Rangers Wiki"	299	86, 1,	207, 4, 1,
http://18-places-to-visit-in-the-philippines.wikia.com/	"18 places to visit in the Philippines Wiki"	109	24,	3, 1,
http://18-trips-to-take-in-2018.wikia.com/	"18 trips to take in 2018 Wiki"	86	1,	3, 1,
http://18wos.wikia.com/	"18 Wheels of Steel Wiki"	717	127, 89, 88, 28, 20, 15, 13, 8, 7, 6, 6, 4, 2, 2, 2, 2, 2, 2, 2, 2, 2, 2, 1, 1, 1, 1, 1,	28, 6, 4, 2, 2, 1, 1,
http://18s-team.wikia.com/	"18's team Wiki"	128	26, 1,	94, 3, 2, 1,
http://180runners.wikia.com/	"180runners Wiki"	262	43, 1, 1, 1,	208, 3,
http://1832rp.wikia.com/	"1832 Roleplay Wiki"	354	65, 45, 1, 1,	209, 16, 1,
http://1860wargame.wikia.com/	"1860 Wargame Wiki"	232	144, 1,	80, 4, 2, 1,
http://1864-departure-with-slaver-nation.wikia.com/	"1864 departure with Slaver Nation Wiki"	195	68, 3, 1,	94, 10, 5, 3, 1,
http://1878theoriginals.wikia.com/	"1878TheOriginals Wiki"	231	8, 2,	1, 1,
http://1879-ticket-to-die.wikia.com/	"1879 Ticket to Die Wikia"	135	44, 1,	78, 8, 2, 1, 1,
http://1889parisworldfair.wikia.com/	"1889 "Exposition Universelle" Paris World Fair Wiki"	523	133, 50, 18, 11, 9, 2, 1, 1,	33, 1,
http://18a01b-group-2.wikia.com/	"18A01B Group 2 Wiki"	90	1,	80, 4, 2, 2, 1,
http://18if.wikia.com/	-1	-1	-1	-1
http://18xx.wikia.com/	"18xx Wiki"	322	49, 1,	262, 2, 1,
http://19-days-manhua.wikia.com/	-1	-1	-1	-1
http://19-days.wikia.com/	"19 Days Wikia"	135	16, 4, 1,	86, 6, 4, 3, 2, 2,
http://19days.wikia.com/	"19 Days Wikia"	508	122, 20, 12, 12, 8, 8, 6, 1, 1, 1, 1,	81, 25, 10, 10, 9, 8, 2,
http://19-kids-and-counting-on-tlc.wikia.com/	"19 Kids and Counting On TLC Wiki"	100	17, 1,	77, 4, 1,
http://19andcounting.wikia.com/	"19 Kids and Counting Wiki"	2756	1144, 224, 117, 81, 28, 21, 21, 17, 14, 11, 11, 9, 9, 7, 6, 6, 5, 5, 4, 4, 4, 3, 2, 2, 2, 2, 2, 2, 2, 2, 2, 2, 2, 2, 2, 2, 2, 2, 1, 1, 1, 1, 1, 1, 1, 1, 1, 1, 1, 1, 1, 1, 1,	192, 33, 17, 3, 2, 1,
http://19-kids-and-counting.wikia.com/	"19 Kids and Counting Wiki"	327	53, 4, 2, 1,	207, 17, 16, 3,
http://19-kids-and-countings.wikia.com/	"19 Kids and Countings Wikia"	219	92, 34, 1,	83, 4, 2, 1,
http://19nocturne.wikia.com/	"19 Nocturne Boulevard Wiki"	225	10, 1, 1,	208, 1, 1,
http://19-tian-19-days.wikia.com/	-1	-1	-1	-1
http://19-2.wikia.com/	"19-2 Wiki"	232	55, 23, 21, 10, 7, 1, 0,	94, 6, 5, 4, 3, 2, 1,
http://1904-f4f.wikia.com/	"1904-familyforlife Wiki"	253	25, 2, 1, 1,	213, 3,
http://1906timeline.wikia.com/	"1906-Timeline Wiki"	618	398, 1, 1,	208, 3, 2, 2,
http://1910house.wikia.com/	"1910 House Wiki"	260	15, 4, 2, 2, 1, 1, 1,	7, 3,
http://1916der-unbekannte-krieg-itinerary.wikia.com/	"1916-der unbekannte krieg itinerary Wiki"	104	17, 1,	82, 1,
http://1919.wikia.com/	"1919 Wiki"	2197	520, 323, 180, 118, 75, 53, 48, 39, 37, 24, 23, 15, 15, 11, 10, 7, 6, 6, 5, 4, 4, 4, 3, 2, 2, 2, 1, 1, 1,	54, 2,
http://1920-30history.wikia.com/	"1920historytask Wiki"	225	8, 2, 1, 1,	208, 2,
http://1937dc.wikia.com/	"1937dc Wiki"	111	21, 1,	80, 4, 2, 2, 1,
http://19401950fiueih.wikia.com/	"1940-1950 FIU Education in History Wiki"	274	35, 10, 2, 1,	207, 4, 4, 3,
http://1941-frozen-front.wikia.com/	"1941 Frozen Front Wikia"	243	87, 23, 3, 2, 2, 1,	94, 9, 4, 4, 3, 3, 1,
http://1942-pacific-front.wikia.com/	"1942 Pacific Front Wikia"	142	23, 1, 0,	94, 7, 3, 3, 2, 1, 1,
http://1942rp.wikia.com/	"1942 Rp Wiki"	313	28, 5, 2, 1,	204, 27, 3, 2,
http://1942wikia.wikia.com/	"1942RP Wiki"	139	35, 1,	96, 3, 2, 1, 1,
http://1944-battle-of-the-pacific.wikia.com/	"1944 Battle of the Pacific Wiki"	235	21, 1,	206, 4, 1,
http://1944burningbridges.wikia.com/	"1944BurningBridges Wiki"	87		1,
http://1991-new-world-order.wikia.com/	"1945-1991: Cold War world Wiki"	97053	12164, 972, 786, 633, 570, 416, 293, 236, 203, 183, 83, 73, 67, 60, 57, 51, 43, 42, 40, 40, 40, 38, 37, 32, 32, 31, 25, 25, 23, 23, 22, 19, 19, 18, 17, 16, 15, 15, 15, 15, 14, 14, 14, 14, 14, 13, 13, 12, 12, 12, 12, 12, 11, 11, 11, 11, 11, 11, 11, 10, 10, 10, 10, 9, 9, 9, 9, 8, 8, 8, 8, 8, 8, 8, 8, 7, 7, 7, 7, 7, 7, 7, 7, 6, 6, 6, 6, 6, 6, 6, 6, 5, 5, 5, 5, 5, 5, 5, 5, 5, 5, 5, 5, 5, 5, 4, 4, 4, …	160, 109, 18, 6, 5, 3,
http://1950sculture.wikia.com/	"1950s American Culture Wiki"	241	26, 2, 1,	205, 2, 1, 1,
http://1953-alternative-history.wikia.com/	"1953 Alternative History Wiki"	134	32, 1,	96, 3, 1, 1,
http://1954-alcatraz.wikia.com/	"1954 Alcatraz Wiki"	87		1,
http://1960s.wikia.com/	"1960s Wiki"	127	29, 1, 1,	81, 5, 4, 2, 1,
http://1961movies.wikia.com/	"1961Movies Wiki"	1706	1269, 318, 7, 3, 1, 1,	11, 5,
http://196hg.wikia.com/	"196hg Wiki"	257	38, 1,	208, 4, 3, 2,
http://1970s.wikia.com/	"1970s Wiki"	229	1,	207, 3, 2, 1, 1,
http://1973-to-1978-fordmercurymeteor-full-size-registry.wikia.com/	"1973 to 1978 Ford/Mercury/Meteor Full Size Registry Wiki"	130	40, 1,	80, 4, 2, 2, 1,
http://1980something.wikia.com/	"1980-something Wikia"	526	428, 3,	78, 10, 2, 2,
http://1980s.wikia.com/	"1980s Wiki"	282	8, 2, 1, 1,	8, 1,
http://1982-driving.wikia.com/	"1982 Driving Wiki"	86	1, 1,	3, 1,
http://1984-for-teens.wikia.com/	"1984 - For Teens Wikia"	115	19, 1,	83, 8, 2, 1, 1,
http://1984-george-orwell.wikia.com/	"1984 - George Orwell Wikia"	154	65, 1,	81, 4, 2, 1,
http://1985movies.wikia.com/	"1985Movies Wiki"	1058	798, 169, 1,	74, 2,
http://1986movies.wikia.com/	"1986Movies Wiki"	556	427, 46, 1,	5, 2,
http://1986nwn.wikia.com/	"1986NWN Wiki"	132	6, 1,	94, 10, 6, 3, 2,
http://1990s-fox-animated-universe.wikia.com/	"1990's Fox Animated Universe Wikia"	752	29, 1,	707, 10, 2,
http://19andrzejtestwiki08.wikia.com/	"19andrzejtestwiki08 Wiki"	268	49, 1,	208, 4, 3, 2,
http://19c-us-writers-spring-14.wikia.com/	"19C US Writers Spring 14 Wiki"	254	11, 1, 1,	209, 6, 6, 4,
http://19joshua.wikia.com/	"19Joshua Wikia"	1397	1194, 30, 4, 1, 1, 1, 1,	95, 23, 8, 2, 1,
http://19thcenturywbts.wikia.com/	"19th Century - War between the States Wiki"	286	45, 8, 7, 3, 1, 1,	208, 7, 3,
http://19th-infantry-refiment.wikia.com/	"19th Infantry Regiment Wiki"	244	20, 1, 1,	208, 5, 4, 3,
http://19th-power-rangers-samurai-roleplay.wikia.com/	"19th Power Rangers Samurai roleplay Wiki"	89	1, 1,	82, 1,
http://19th-power-rangers-samurai.wikia.com/	"19th Power Rangers Samurai Wiki"	133	43, 2,	82, 1,
http://19tian.wikia.com/	-1	-1	-1	-1
http://1a8-official.wikia.com/	"1A8 Official Wikia"	184	36, 1, 1,	94, 15, 10, 3, 1,
http://1993-2000.wikia.com/	"Boy Meets World Wiki"	78		1,
http://17-76.wikia.com/	"Era1776 Wiki"	117	29, 1,	80, 4, 2, 1,
http://16greekgods.wikia.com/	"Greek Gods Wiki"	323	98, 2, 1,	1, 1,
http://19kidsandcounting.wikia.com/	"Hope Wiki"	4460	957, 279, 87, 56, 54, 27, 22, 20, 18, 17, 16, 10, 10, 7, 6, 5, 5, 5, 4, 4, 4, 4, 4, 4, 4, 3, 3, 3, 3, 3, 2, 2, 2, 2, 2, 1, 1, 1, 1, 1, 1, 1, 1, 1, 1, 1, 1, 1, 1, 1, 1, 1, 1, 1, 1, 1, 1, 1, 1,	644, 209, 9, 5, 4,
http://18016b2aac.wikia.com/	-1	-1	-1	-1
http://16teams.wikia.com/	"NRL Wiki"	368	121, 6, 1, 1, 1, 1,	206, 5, 3, 2,
http://17-carat.wikia.com/	"Seventeen Wiki"	623	512, 1,	80, 6, 2, 2,
http://16theengine.wikia.com/	"Sixteen The Steelworks Engine Wiki"	90		1,
http://1850.wikia.com/	"The 1850 Timeline Wiki"	286	58, 1, 1,	2, 1,
http://1930s.wikia.com/	"The 1930s Wiki"	1252	729, 110, 2, 2, 2, 2, 2, 1, 1, 1, 1, 1,	43, 5, 2, 2, 2, 1,
http://1996mattji.wikia.com/	"The 1996MattJI Wiki"	240	20, 2, 1, 1,	211, 2,
http://1997titanicflick.wikia.com/	"Titanic 1997 Film Wiki"	262	41, 2, 1, 1, 1,	211, 2,
http://1-visual-screenplay.wikia.com/	"+1 Visual Screenplay Wiki"	106	1,	81, 4, 2, 1,
http://1ccarcades.wikia.com/	"/1cc/ Wiki"	86	1,	82, 1,
http://1defencemeleepure.wikia.com/	"1 Defence Pure Melee Guide Wiki"	243	16, 1, 1,	1, 1,
http://1forfun.wikia.com/	"1 for fun Wiki"	232	10, 5, 1, 1,	208, 3, 1,
http://1-hit-combo-x.wikia.com/	"1 Hit Combo x Wiki"	86		1,
http://1-hour-survivor.wikia.com/	"1 HOUR SURVIVOR Wiki"	259	166, 12, 1, 1,	68, 5, 2, 2, 1,
http://1in1000.wikia.com/	"1 in 1,000 Wiki"	79	5, 1,	3, 1,
http://1-minute-melee.wikia.com/	"1 Minute Melee Wiki"	99	10, 1,	81, 4, 2, 1,
http://1-player-iron-drill-tycoon-roblox.wikia.com/	"1 Player Iron Drill Tycoon Wiki"	362	235, 3, 1,	94, 18, 4, 3, 3,
http://1-school-year-of-hell.wikia.com/	"1 School Year of Hell Wiki"	260	76, 33, 1,	75, 8, 5, 2, 2,
http://1-the-next-step.wikia.com/	"1 The Next Step Wikia"	157	27, 12, 7, 2, 1, 1,	83, 13, 6, 2, 2,
http://1-to-18-car-model-registry.wikia.com/	"1 to 18 Car Model Registry Wiki"	93	5, 1,	80, 4, 2, 1,
http://1alcaraz-craziness-family.wikia.com/	"1-Alcaraz Craziness Family Wiki"	322	66, 3, 1,	207, 7, 6,
http://1upcomics.wikia.com/	"1-UP Comics Wiki"	88	2, 1,	82, 1,
http://1-internationale-summerschool-of-acupuncture.wikia.com/	"1. Internationale Summerschool of Acupuncture Wiki"	225	10, 1,	207, 2, 1,
http://1musicvision-dance-c.wikia.com/	"1.Musicvision Dance C Wikia"	752	30, 1, 1,	707, 8, 2,
http://1old-production-wsc-awards.wikia.com/	"1.OLD Production WSC Awards Wiki"	253	34, 1,	210, 4, 2, 1,
http://1wsc-special-edition-wsc-winners-to-50.wikia.com/	"1.WSC Special Edition - WSC Winners to 50 Wiki"	129	28, 1,	96, 3, 1,
http://1kbwc.wikia.com/	"1000 Blank White Cards Wiki"	1155	160, 158, 147, 106, 27, 11, 7, 6, 6, 5, 4, 4, 3, 2, 2, 2, 2, 1, 1, 1, 1,	58, 2,
http://1kfanpro.wikia.com/	"1000 Wishes : A Fanpro Project Wiki"	492	234, 8, 3, 2, 1,	207, 12, 8, 3,
http://1world.wikia.com/	"1:World Wiki"	120	19, 1,	96, 3, 1,
http://1a-economics.wikia.com/	"1a economics Wikia"	957	18, 10, 8, 6, 4, 4, 3, 1, 1,	811, 21, 9, 1,
http://1akkug.wikia.com/	"1aKKuG Unterricht Wiki"	120	8, 1,	96, 3, 3, 2,
http://1ba.wikia.com/	"1ba Wiki"	125	7, 6, 1,	81, 8, 5, 2,
http://1beatheart.wikia.com/	-1	-1	-1	-1
http://1bitheart.wikia.com/	"1bitheart Wiki"	5577	2401, 1182, 673, 98, 41, 37, 23, 23, 20, 16, 15, 13, 6, 6, 5, 5, 5, 5, 5, 5, 4, 4, 4, 4, 3, 3, 3, 2, 2, 2, 2, 2, 2, 2, 1, 1, 1, 1, 1, 1, 1, 1, 1, 1, 1, 1, 1, 1, 1, 1, 1, 1, 1, 1, 1, 1, 1, 1, 1, 1, 0, 0,	294, 171, 94, 34, 17, 14, 3,
http://1cak-secret-intelligence.wikia.com/	"1cak Secret Intelligence Wikia"	166	69, 1,	81, 10, 2, 2,
http://1cc.wikia.com/	"1CC Wikia"	135	46, 1,	81, 4, 2, 1,
http://1-chan.wikia.com/	"1chan Wiki"	466	93, 3, 1,	208, 9, 7, 3,
http://1cprogramming.wikia.com/	"1cProgramming Wikia"	131	38, 1,	79, 9, 2, 1, 1,
http://1d42.wikia.com/	"1d42 Roleplay Wiki"	830	145, 115, 106, 65, 2, 2, 1, 1, 1,	212, 47,
http://1dchousemanfilms.wikia.com/	"1dchouseman Films Wiki"	291	72, 1,	207, 4, 2, 1,
http://1dcjjm.wikia.com/	"1dcjjm Wiki"	120	4, 1,	96, 3, 3, 2, 2,
http://1ding.wikia.com/	"1ding Wikia"	1596	4, 2, 2, 1,	110, 94, 83, 10, 7, 6, 3,
http://1direction.wikia.com/	"1Direction Wiki"	135	27, 2, 1,	94, 3, 2, 2, 2, 1,
http://1dswedenfamily.wikia.com/	"1DSwedenFamily Wiki"	309	43, 8, 6, 6, 5, 5, 1,	205, 13, 3, 2, 1,
http://1g5g.wikia.com/	"1G5G Wiki"	425	155, 1, 1, 1,	206, 9, 3, 2,
http://1g1c.wikia.com/	-1	-1	-1	-1
http://1geography.wikia.com/	"1geography Wikia"	104	13, 1,	83, 4, 2, 1,
http://1gillper.wikia.com/	"1GillPer Wiki"	4462	3752, 88, 1, 1, 1, 1,	99, 16, 15, 4, 4, 4, 2,
http://1gymacha.wikia.com/	"1gymacha Wiki"	88	3, 1,	3, 1,
http://1happycats.wikia.com/	"1happycats Productions Wikia"	127	38, 1,	81, 4, 2, 1,
http://1headphoneguys-school-days.wikia.com/	"1headphoneguys School Days Wiki"	260	38, 1,	209, 3, 2,
http://1hec1617.wikia.com/	"1HEC1617 Wikia"	285	34, 10, 4, 3, 3, 1, 1,	81, 24, 16, 0,
http://1hit.wikia.com/	""		215, 1,	82, 2,
http://1kingclan.wikia.com/	"1King Clan Wikia"	116	15, 1,	86, 5, 3, 2, 0,
http://1lykeiokiatou.wikia.com/	"1lykeio-kiatou Wiki"	330	20, 1,	208, 5, 4, 4,
http://1mdb.wikia.com/	"1MDB Wikia"	146	47, 1,	83, 10, 2, 1, 1,
http://1mute.wikia.com/	"1Mute Wiki"	420	113, 45, 15, 9, 1,	207, 8, 8, 3,
http://1nsane.wikia.com/	"1nsane Wiki"	352	111, 4, 1,	208, 11, 4, 4,
http://1on1-tournament.wikia.com/	"1on1 Tournament Wiki"	228	11, 1,	207, 4, 2, 1,
http://1ondon.wikia.com/	"1ondon Wikia"	99	2, 1,	83, 9, 2, 1, 1,
http://1puglife.wikia.com/	"1puglife Wikia"	840	2, 1,	811, 10, 5, 2,
http://1q84.wikia.com/	"1Q84 Wiki"	235	9, 2, 1,	2, 1,
http://1qaz.wikia.com/	"1qaz Wikia"	403	306, 1,	83, 9, 2, 1,
http://1redbed-goanimate.wikia.com/	"1Redbed GoAnimate Wikia"	192	40, 11, 2, 2, 1, 1, 1, 1,	83, 21, 8, 2, 2, 2,
http://1s2ps-medieval-version.wikia.com/	"1S&2Ps medieval Wiki"	168	26, 1,	96, 5, 4, 3, 2,
http://1s2ps.wikia.com/	"1S&2ps Wiki"	3919	1744, 1352, 45, 3, 1, 1, 1, 1,	96, 81, 62, 23, 15, 12, 6, 3,
http://1s2m3h.wikia.com/	"1s2m3h Wiki"	231	8, 2, 1, 1,	213, 3,
http://1sallyschumann.wikia.com/	"1sallyschumann Wikia"	181	73, 1,	94, 5, 3, 1,
http://1sputnik.wikia.com/	"1sputnik Wiki"	246	139, 1,	94, 3, 1, 1,
http://1stedition.wikia.com/	"1st Edition Wiki"	231	2, 1,	206, 3, 3, 2, 1,
http://1stfanon.wikia.com/	"1st Fanon Wiki"	465	227, 1,	205, 3, 2, 2, 1,
http://1stgenpokemon.wikia.com/	"1st generationpokémon Wiki"	363	139, 1,	209, 2, 1,
http://1st-law.wikia.com/	"1st Law Wiki"	106	16, 1,	81, 4, 2, 1, 1,
http://1st-royal-victoria-regiment.wikia.com/	"1st Royal Victoria Regiment Wiki"	108	20, 1,	78, 4, 2, 2, 1,
http://1st-special-operations-force-detachment-delta.wikia.com/	"1st Special Operations Force Detachment - Delta Wiki"	249	15, 1,	207, 4, 3, 3,
http://1step.wikia.com/	"1st step Wiki"	254	32, 1, 1, 1,	208, 3,
http://1stc.wikia.com/	"1STC Wikia"	271	20, 16, 15, 11, 7, 6, 6, 4, 4, 3, 1, 1, 1, 1,	81, 35, 15, 2, 1,
http://1std.wikia.com/	"1STD Wikia"	271	17, 16, 16, 11, 9, 8, 7, 5, 4, 4, 3, 2, 2, 1, 1, 1, 1, 1, 1, 1,	81, 46, 20, 2, 1,
http://1stgenerationsross.wikia.com/	"1stgenerationsross Wiki"	359	126, 4, 1,	207, 5, 4, 3,
http://1stlt-lily.wikia.com/	"1stLT Lily Wiki"	90	4, 1,	82, 1,
http://1tbc.wikia.com/	"1tbc Wiki"	118	34, 1,	75, 4, 2, 1,
http://1up.wikia.com/	"1up Community"	1862	6, 5, 4, 3, 2, 2, 2, 1,	2, 1,
http://1upyo-universe.wikia.com/	"1UPYO Universe Wiki"	134	33, 1,	96, 3, 1,
http://1visualfxguy.wikia.com/	"1visualfxguy Wiki"	862	134, 124, 85, 1, 1,	207, 81, 75, 5, 3,
http://1x1x1untold.wikia.com/	"1x1x1's Untold Story Wiki"	86	2, 1,	82, 1,
http://1x1x1x1-is-back.wikia.com/	"1x1x1x1 is back Wiki"	90	4, 1,	82, 1,
http://1x3rt.wikia.com/	-1	-1	-1	-1
http://1xpism.wikia.com/	"1xpism Wiki"	126	11, 9, 5, 1,	80, 8, 4, 2,
http://1yn-org-network.wikia.com/	"1YN ORG Network Wikia"	3524	1044, 627, 337, 253, 213, 193, 123, 94, 85, 55, 53, 48, 19, 17, 16, 15, 15, 13, 13, 10, 8, 7, 6, 4, 4, 4, 3, 2, 2, 2, 1, 1, 1, 1, 1, 1, 1, 1,	89, 81, 39, 4, 2, 1,
http://1bialostocka.wikia.com/	"1_bialostocka Wiki"	331	66, 4, 2, 1, 1,	205, 11, 10, 3, 0,
http://2000ad.wikia.com/	"2000ADopedia"	25475	23054, 668, 250, 159, 157, 89, 83, 52, 47, 45, 38, 29, 14, 5, 5, 4, 4, 3, 3, 3, 3, 3, 2, 2, 2, 2, 1, 1,	68, 25, 4, 3, 3, 3, 2, 1,
http://1binweevils.wikia.com/	"Bin Weevils Wiki"	925	441, 16, 14, 7, 3, 3, 3, 2, 2, 2, 2, 1, 1, 1, 1, 1, 1, 1, 1,	207, 57, 9, 3, 2,
http://1stmosmanboatshed.wikia.com/	"Boatshed Access Wiki"	358	14, 2, 1, 1,	208, 49,
http://fandirectioners.wikia.com/	"Directioners Wiki "	2512	828, 774, 53, 41, 37, 18, 18, 18, 18, 11, 9, 9, 8, 7, 6, 5, 5, 4, 4, 3, 2, 1,	209, 167, 30, 4, 2, 1,
http://1dlarry.wikia.com/	"Harry Styles and Louis Tomlinson Wiki"	302	61, 1,	208, 25, 4, 2, 1,
http://1amnumber4moviebook.wikia.com/	"I am Number 4 Wiki"	222	8, 1, 1,	208, 1, 1,
http://1einstein2008-2009.wikia.com/	"MALAYAN 1-Einsten 2008-2009 Wiki"	252	22, 2, 1,	1, 1,
http://1dharrylovers4mans.wikia.com/	-1	-1	-1	-1
http://1clip.wikia.com/	-1	-1	-1	-1
http://1directionn.wikia.com/	"One Direction Wiki"	562	42, 3, 3, 3, 1, 1, 1,	205, 102, 3, 2, 1,
http://1n1r.wikia.com/	"One Nation. One Resistance Wiki"	177	89, 1,	80, 4, 2, 1,
http://1piece-encyclopedie.wikia.com/	"One Piece Wiki"	255	23, 1,	209, 4, 3, 3,
http://1stopwallpapers.wikia.com/	"One Stop Wallpapers Wiki"	478	2, 2, 2, 1, 1,	1,
http://1miwnivdniwrg8fnwefonwr9snrw9nsdfa9fwenq8df9vwfdia.wikia.com/	"Petals in the Prophecy Secret Wikia"	120	29, 1,	81, 4, 2, 2, 1,
http://1steditionaddmacros2esimplecharactersheet.wikia.com/	"Roll20 - 1st Edition AD&D Macros for use with the character sheet Dungeons and Dragons - Advanced 2nd Edition (simple sheet) Wiki"	103	18, 1,	3, 1,
http://1ttte.wikia.com/	-1	-1	-1	-1
http://1malledo.wikia.com/	"Ultimatepoke Wiki"	258	28, 2, 1, 1,	213, 4,
http://antwoorden.wikia.com/	"Wikiantwoorden"	186576	2092, 2075, 881, 350, 328, 152, 86, 85, 84, 58, 53, 42, 37, 28, 28, 27, 25, 22, 20, 17, 17, 16, 15, 14, 13, 13, 13, 12, 12, 11, 11, 11, 10, 10, 10, 9, 9, 9, 9, 8, 8, 8, 7, 7, 7, 6, 6, 6, 6, 6, 6, 5, 5, 5, 5, 5, 5, 5, 5, 4, 4, 4, 4, 4, 4, 4, 4, 4, 4, 4, 4, 4, 4, 3, 3, 3, 3, 3, 3, 3, 3, 3, 3, 3, 3, 3, 3, 3, 3, 3, 3, 3, 3, 3, 3, 3, 3, 3, 3, 3, 3, 3, 3, 3, 3, 3, 3, 2, 2, 2, 2, 2, 2, 2, 2, 2, 2, 2, 2,…	49778, 26588, 16, 10, 4, 4, 2, 1, 1,
http://06players.wikia.com/	"06 Players"	794	81, 62, 44, 44, 14, 13, 13, 10, 9, 8, 7, 7, 6, 4, 4, 3, 3, 3, 3, 3, 3, 3, 2, 2, 2, 2, 1, 1, 1, 1, 1,	207, 82, 58, 3, 2,
http://06pricewatch.wikia.com/	"06 Price watch"	557	248, 25, 8, 2, 1, 1, 1, 1,	207, 18, 13, 3,
http://200yow.wikia.com/	"200 Years of War Wiki"	395	158, 1, 1,	201, 4, 2, 1,
http://2000-brickyard-400-fantasy-edition.wikia.com/	"2000 Brickyard 400 Fantasy Edition Wikia"	117	18, 3, 1,	79, 10, 2, 2, 0,
http://2000-buzz-cola-400-fantasy-edition.wikia.com/	"2000 Buzz Cola 400 Fantasy Edition Wiki"	141	53, 5, 1,	75, 4, 2, 1,
http://2000-buzz-cola-fantasy-edition.wikia.com/	-1	-1	-1	-1
http://2000-chalkzone-400-fantasy-edition.wikia.com/	"2000 Chalkzone 400 Fantasy Edition Wikia"	757	34, 3, 1,	707, 10, 2,
http://2000-chevrolet-monte-carlo-400-fantasy-edition.wikia.com/	"2000 Chevrolet Monte Carlo 400 Fantasy Edition Wiki"	269	125, 28, 3, 1,	97, 4, 2, 2, 1, 1,
http://2000-chunky-puffs-400-fantasy-edition.wikia.com/	"2000 Chunky Puffs 400 Fantasy Edition Wiki"	148	27, 19, 1,	94, 3, 2, 2,
http://2000-citiesville-500-fantasy-edition.wikia.com/	"2000 Citiesville 500 Fantasy Edition Wiki"	158	45, 19, 3, 1,	80, 5, 2, 1, 0,
http://2000-cocacola-600-fantasy-edition.wikia.com/	"2000 Coca-Cola 600 Fantasy Edition Wikia"	902	54, 13, 6, 1,	811, 7, 2, 2, 2, 1,
http://2000-courage-the-cowardly-dog-500-fantasy-edition.wikia.com/	"2000 Courage The Cowardly Dog 500 Fantasy Edition Wikia"	183	7, 1,	81, 4, 2, 1,
http://2000-danny-phantom-400-fantasy-edition.wikia.com/	"2000 Danny Phantom 400 Fantasy Edition Wiki"	152	50, 10, 1,	81, 6, 2, 2,
http://2000-daytona-500-fantasy-edition.wikia.com/	"2000 Daytona 500 Fantasy Edition Wiki"	258	75, 64, 12, 1,	94, 3, 2, 2, 2, 1,
http://2000-dexters-laboratory-500-fantasy-edition.wikia.com/	"2000 Dexter's Laboratory 500 Fantasy Edition Wikia"	148	43, 12, 1,	81, 6, 2, 2,
http://2000-diehard-500-fantasy-edition.wikia.com/	"2000 Diehard 500 Fantasy Edition Wiki"	153	46, 5, 1,	94, 3, 2, 2,
http://2000-downtown-city-250-fantasy-edition.wikia.com/	"2000 Downtown City 250 Fantasy Edition Wikia"	148	31, 1,	80, 13, 2, 2,
http://2000-duff-400-fantasy-edition.wikia.com/	"2000 Duff 400 Fantasy Edition Wikia"	118	17, 9, 1,	81, 6, 2, 2,
http://2000-far-far-away-300-fantasy-edition.wikia.com/	"2000 Far Far Away 300 Fantasy Edition Wiki"	125	32, 3, 1,	80, 4, 2, 2, 1,
http://2000-fosters-400-fantasy-edition.wikia.com/	"2000 Foster's 400 Fantasy Edition Wikia"	137	26, 15, 1,	81, 10, 2, 2,
http://2000-fresco-italia-300-fantasy-edition.wikia.com/	"2000 FRESCO Italia 300 Fantasy Edition Wiki"	140	31, 4, 1,	94, 3, 3, 3,
http://2000-global-crossing-the-glen-fantasy-edition.wikia.com/	"2000 Global Crossing @ The Glen Fantasy Edition Wikia"	167	53, 8, 1,	94, 6, 3, 2,
http://2000-irn-bru-250-fantasy-edition.wikia.com/	"2000 IRN BRU 250 Fantasy Edition Wiki"	156	59, 6, 1,	80, 5, 2, 2,
http://2000-jiffy-lube-300-fantasy-edition.wikia.com/	"2000 Jiffy Lube 300 Fantasy Edition Wikia"	133	24, 9, 3, 1,	79, 10, 3, 2, 2,
http://2000-kim-possible-300-fantasy-edition.wikia.com/	"2000 Kim Possible 300 Fantasy Edition Wiki"	119	3, 1,	80, 4, 2, 2, 1,
http://2000-kmart-400-fantasy-edition.wikia.com/	"2000 KMART 400 Fantasy Edition Wikia"	807	71, 7, 6, 1,	707, 10, 2, 2, 1,
http://2000-krusty-burger-400-fantasy-edition.wikia.com/	"2000 Krusty Burger 400 Fantasy Edition Wikia"	165	55, 4, 2, 1,	83, 10, 2, 2, 1,
http://2000-krusty-krab-500-fantasy-edition.wikia.com/	"2000 Krusty Krab 500 Fantasy Edition Wikia"	139	37, 4, 1,	78, 11, 3, 2, 2,
http://2000-kwikemart-500-fantasy-edition.wikia.com/	"2000 KWIK-E-MART 500 Fantasy Edition Wikia"	113	13, 4, 1,	81, 10, 2, 2,
http://2000-lard-lad-donuts-500-fantasy-edition.wikia.com/	"2000 Lard Lad Donuts 500 Fantasy Edition Wiki"	113	12, 10, 2, 1,	75, 5, 2, 2, 1,
http://2000-littlest-pet-shop-500-fantasy-edition.wikia.com/	"2000 Littlest Pet Shop 500 Fantasy Edition Wikia"	125	16, 14, 1,	80, 10, 2, 2,
http://2000-mountain-dew-southern-500-fantasy-edition.wikia.com/	"2000 Mountain Dew Southern 500 Fantasy Edition Wiki"	151	42, 4, 1,	94, 3, 3, 3,
http://2000-my-little-pony-frienship-500-fantasy-edition.wikia.com/	"2000 My Little Pony Frienship 500 Fantasy Edition Wiki"	189	37, 4, 1,	94, 7, 3, 2, 2, 1,
http://2000-pepsi-400-fantasy-edition.wikia.com/	"2000 PEPSI 400 Fantasy Edition Wikia"	749	23, 5, 1,	707, 10, 2,
http://2000-pepsi-allstar-challenge-fantasy-edition.wikia.com/	"2000 PEPSI All-Star Challenge Fantasy Edition Wiki"	190	77, 7, 1,	94, 6, 3, 2,
http://2000-pocono-500-fantasy-edition.wikia.com/	"2000 Pocono 500 Fantasy Edition Wiki"	188	72, 12, 1,	96, 3, 2, 2,
http://2000-pokemon-500-fantasy-edition.wikia.com/	"2000 Pokemon 500 Fantasy Edition Wiki"	107	15, 3, 1,	81, 4, 2, 1,
http://2000-pontiac-excitement-400-fantasy-edition.wikia.com/	"2000 Pontiac Excitement 400 Fantasy Edition Wiki"	159	48, 7, 1,	94, 3, 2, 2, 2,
http://2000-pops-moon-palace-500-fantasy-edition.wikia.com/	"2000 Pop's Moon Palace 500 Fantasy Edition Wikia"	125	20, 12, 1,	81, 7, 2, 2,
http://2000-powerpuff-girls-400-fantasy-edition.wikia.com/	"2000 Powerpuff Girls 400 Fantasy Edition Wikia"	785	57, 8, 1,	707, 7, 2,
http://2000-purple-flurp-400-fantasy-edition.wikia.com/	"2000 Purple Flurp 400 Fantasy Edition Wikia"	154	35, 11, 1,	94, 6, 3, 2, 2,
http://2000-sharpie-500-fantasy-edition.wikia.com/	"2000 Sharpie 500 Fantasy Edition Wikia"	118	19, 3, 1,	81, 10, 2, 2,
http://2000-thomas-english-muffins-300-fantasy-edition.wikia.com/	"2000 THOMAS' English Muffins 300 Fantasy Edition Wikia"	144	28, 20, 1,	81, 10, 2, 2,
http://2000-uaw-daimler-chrysler-400-fantasy-edition.wikia.com/	"2000 UAW Daimler Chrysler 400 Fantasy Edition Wikia"	120	19, 6, 1,	79, 11, 2, 0,
http://2000-wall-e-weasels-300-fantasy-edition.wikia.com/	"2000 Wall E. Weasels 300 Fantasy Edition Wiki"	118	27, 5, 1,	82, 2,
http://2000-yugioh-300-fantasy-edition.wikia.com/	"2000 Yu-Gi-Oh! 300 Fantasy Edition Wiki"	122	28, 4, 1,	80, 4, 2, 2, 1,
http://2000taletssubkulturer.wikia.com/	"2000-Talets Subkulturer Wiki"	271	49, 1,	207, 4, 4, 3,
http://2000andmyrp.wikia.com/	"2000andmyrp Wiki"	649	73, 67, 7, 7, 6, 5, 4, 4, 3, 2, 2, 1, 1, 1, 1, 1,	210, 91, 16, 3,
http://2000mrpie.wikia.com/	"2000mrpie Wiki"	314	35, 1, 1,	207, 15, 15, 8,
http://2000s-cartoons.wikia.com/	"2000s Cartoons Wiki"	78	2, 1,	68, 4, 2, 1,
http://2000smovies.wikia.com/	"2000smovies Wikia"	112	18, 1,	80, 9, 2, 1, 1,
http://2001-a-space-odyssey-media-networks-project.wikia.com/	"2001: A Space Odyssey Media Networks Project Wiki"	270	46, 2, 1,	207, 3, 2, 1,
http://2001.wikia.com/	"2001: A Space Odyssey Wiki"	1817	340, 174, 130, 115, 105, 63, 31, 28, 28, 23, 21, 18, 13, 13, 10, 9, 6, 5, 5, 4, 4, 3, 3, 3, 3, 3, 2, 2, 2, 2, 2, 2, 1, 1, 1, 1, 1, 1, 1, 1, 1, 1, 1, 1, 1, 1, 1, 1, 1, 1, 1, 1, 1,	214, 180, 12, 1,
http://2001aspaceodyssey.wikia.com/	"2001: A Space Odyssey Wiki"	234	16, 1,	210, 4, 2, 1,
http://2001spaceodyssey.wikia.com/	"2001: A Space Odyssey Wiki"	228	13, 1, 1,	208, 1, 1,
http://2001sylersthomaswoodenrailway.wikia.com/	"2001syler's thomas wooden railway Wiki"	244	21, 1,	213, 5,
http://2003-heritage-softail.wikia.com/	"2003 Heritage Softail Wiki"	254	38, 2, 1,	207, 3, 1,
http://2003-tmnt.wikia.com/	"2003 TMNT Wiki"	607	361, 1, 1, 1, 1,	207, 13, 4, 4, 4, 3, 2,
http://200304-dalcup.wikia.com/	"2003-04 DALCUP Wiki"	88	2, 1,	82, 1,
http://2004phantomoftheoperafbpage.wikia.com/	"2004 Phantom Of The Opera FB Page Wiki"	596	314, 27, 13, 11, 2, 1, 1,	205, 5, 3, 2, 1,
http://2006-innovo.wikia.com/	"2006 Innovo Wiki"	121	18, 1,	96, 3, 2, 1,
http://2006-revived.wikia.com/	"2006 revived Wiki"	229	13, 1,	210, 4, 1,
http://2006present-walt-disney-pictures-logo.wikia.com/	"2006-present Walt Disney pictures logo Wiki"	471	126, 104, 80, 9, 3, 1,	94, 13, 7, 3, 1,
http://2006kayos.wikia.com/	"2006Kayos Wiki"	153	39, 1,	96, 3, 3, 3,
http://2006memorys.wikia.com/	"2006Memorys Wiki"	500	213, 18, 1, 1,	207, 9, 8, 3,
http://2006remade.wikia.com/	"2006Remade Wiki"	244	28, 1,	208, 4, 2, 1,
http://2006revival.wikia.com/	"2006revival Wiki"	247	18, 4, 1, 1,	207, 5, 3, 2,
http://2006revived.wikia.com/	"2006Revived Wiki"	593	77, 62, 60, 24, 21, 13, 10, 6, 3, 1, 1, 1,	210, 36, 27, 4,
http://2006scape.wikia.com/	"2006scape Wiki"	24510	6315, 1465, 989, 731, 677, 669, 665, 515, 350, 312, 288, 280, 246, 229, 223, 178, 174, 151, 145, 140, 130, 128, 125, 112, 105, 100, 95, 88, 83, 82, 79, 77, 75, 71, 70, 64, 62, 61, 53, 52, 52, 51, 49, 49, 48, 47, 46, 45, 44, 44, 44, 42, 41, 40, 39, 39, 37, 36, 35, 34, 33, 33, 31, 28, 27, 25, 25, 25, 24, 23, 23, 23, 22, 22, 22, 21, 21, 21, 20, 20, 20, 20, 20, 20, 19, 19, 18, 17, 16, 16, 16, 16, 16,…	1210, 1051, 205, 4, 2, 2, 1,
http://2007-scape.wikia.com/	"2007 scape Wiki"	327	31, 14, 11, 9, 4, 1,	207, 21, 6,
http://2007runescape-old-closed.wikia.com/	"2007Runescape Wiki"	258	2, 1, 1, 1, 1,	207, 14, 13,
http://2009asclifeguardgames.wikia.com/	"2009 Aquatic Lifeguard Games Wiki"	400	25, 10, 4, 3, 2, 2, 2, 1, 1,	4, 2,
http://2009atlantichurricaneseason.wikia.com/	"2009 Atlantic Hurricane Season Wiki"	236	12, 2,	1, 1,
http://2009greenyphatom.wikia.com/	"2009Greenyphatom Wiki"	266	44, 1,	207, 4, 3, 3,
http://200movies.wikia.com/	"200Movies Wiki"	752	599, 42, 17, 1,	7, 3,
http://2010inmotorsport.wikia.com/	"2010 in Motorsports Wiki"	646	419, 2,	2, 1,
http://2010-round.wikia.com/	"2010 Round (Statecraft) Wikia"	111	12, 1,	81, 9, 2, 1, 1,
http://2010sfilms.wikia.com/	-1	-1	-1	-1
http://20107-hot-wheels-super-treasure-hunts.wikia.com/	-1	-1	-1	-1
http://2011coastelldbacks.wikia.com/	"2011 Coast ELL D-Backs Wiki"	256	11, 4, 1,	204, 12, 1,
http://2011fieldsessiontabletmapper.wikia.com/	"2011 Field Session Tablet Mapper Wiki"	280	48, 8, 1,	206, 2, 1,
http://2011libyancivilwar.wikia.com/	"2011 Libyan Civil War Wiki"	599	357, 7, 2, 1, 1,	210, 7, 1,
http://2011teas.wikia.com/	"2011 Tōhoku Earthquake and Tsunami Wiki"	1039	459, 355, 29, 1, 1,	69, 6, 5, 3, 2,
http://2011m.wikia.com/	"2011movies Wiki"	253	33, 1, 1,	208, 2, 1,
http://2012.wikia.com/	"2012 Wiki"	443	27, 17, 15, 4, 3, 2, 2, 2, 2, 1, 1, 1, 1,	62, 1,
http://201213-spartan-basketball.wikia.com/	"2012-13 Spartan Basketball Wiki"	275	39, 5, 4, 3, 2, 1, 1, 1,	207, 6, 3,
http://2011ds.wikia.com/	"3DS Wiki"	266	42, 2, 1, 1,	211, 6,
http://2010yankeesteam.wikia.com/	"Baseball Wiki"	294	71, 2, 1,	1, 1,
http://2002dogsoldiers.wikia.com/	"Dog Soldiers Wiki"	368	63, 10, 1, 1, 1,	209, 23, 2, 1,
http://2010ftvms314.wikia.com/	"FTVMS314 Techno-culture and New Media Wiki"	247	26, 2, 1, 1,	211, 3,
http://2010ftvms323.wikia.com/	"FTVMS323 Popular Music on Screen 2010 Wiki"	244	121, 27, 26, 17, 11, 8, 5, 5, 2, 2, 2, 2, 1, 1, 1, 1, 1, 1, 1, 1, 1, 1,	4,
http://2010cardinalsshow.wikia.com/	"MLB 10 The Show Cardinals Franchise Wiki"	232	10, 2, 1,	1, 1,
http://2010nationalleagueroster.wikia.com/	"National League All-Star Roster Wiki"	234	11, 2, 1, 1,	213, 3,
http://2010all-stargame.wikia.com/	-1	-1	-1	-1
http://2007oldrunescape.wikia.com/	"Old School RuneScape 2007 Wiki"	294	9, 8, 5, 4, 3, 1, 1, 1,	207, 18, 16, 2,
http://oldschoolrunescape.wikia.com/	"Old School RuneScape Wiki"	6123058	69821, 15726, 13038, 9719, 8304, 6829, 5968, 5634, 5594, 5465, 4795, 4006, 3978, 3975, 3410, 3174, 2771, 2584, 2433, 1821, 1675, 1423, 1370, 1290, 1255, 1243, 1181, 1169, 1166, 1098, 1018, 975, 868, 844, 834, 823, 758, 753, 747, 744, 721, 678, 665, 649, 647, 643, 638, 630, 617, 603, 598, 597, 583, 578, 538, 537, 520, 497, 490, 483, 480, 476, 466, 462, 454, 452, 452, 449, 443, 431, 417, 397, 395, …	3643935, 1903113, 23880, 1777, 1096, 870, 602, 357, 156, 119, 14, 4, 4, 2, 2, 1, 1,
http://2007-rs.wikia.com/	"Old School Runescape Wiki"	583	99, 41, 23, 14, 13, 6, 3, 2, 1, 1,	207, 71, 4, 2,
http://2007scapequesting.wikia.com/	"OldschoolQuesting Wiki"	470	248, 1,	208, 4, 2, 1,
http://2010musicawards.wikia.com/	"Sam Wiki"	233	12, 3, 1, 1, 1,	208, 4,
http://200carcompany.wikia.com/	"The Auto Wiki"	245	28, 2, 1, 1,	208, 2,
http://20-billion-wives.wikia.com/	"20 Billion Wives Wiki"	88	2, 1,	82, 2, 1,
http://2012fanon.wikia.com/	"2012 - 2013 Movie Fanon Wiki"	327	43, 10, 2, 2, 2, 2, 1, 1, 1,	11, 1,
http://2012movie.wikia.com/	"2012 Film Wiki"	1171	286, 38, 30, 22, 17, 15, 15, 13, 13, 12, 11, 10, 10, 9, 8, 8, 7, 6, 5, 5, 4, 4, 4, 4, 4, 2, 2, 2, 2, 2, 2, 2, 2, 2, 1, 1, 1, 1, 1, 1, 1, 1, 1, 1, 1, 1, 1, 1, 1, 1,	211, 138, 14, 3, 2,
http://2012legosets.wikia.com/	"2012 Lego Sets Wiki"	255	40, 1,	204, 3, 2, 1, 1,
http://2012-nfl-high-school-season.wikia.com/	"2012 NFL High School season Wiki"	89		1,
http://2012olympic.wikia.com/	"2012 Olympic Wiki"	255	29, 1,	204, 3, 2, 1, 1,
http://2012rpg.wikia.com/	"2012 the RPG Wiki"	364	135, 2, 1, 1,	1, 1,
http://2012-united-states-presidential-election.wikia.com/	"2012 United States Presidential Election Wiki"	125	22, 1,	94, 4, 3, 1,
http://2012z.wikia.com/	"2012 Z Wiki"	253	25, 2,	1, 1,
http://20122013-whatever-you-want-yearbook.wikia.com/	"2012-2013 Whatever You Want Yearbook :) Wiki"	486	73, 42, 21, 10, 5, 2, 2, 2, 1, 1,	207, 32, 13, 3,
http://2012thetruth.wikia.com/	"2012. Life After it. Wiki"	251	26, 2,	1, 1,
http://20121u.wikia.com/	"20121U Wiki"	467	29, 29, 22, 9, 8, 8, 6, 6, 4, 1, 1, 1, 1,	207, 23, 14, 3,
http://2012film.wikia.com/	"2012film Wiki"	235	13, 2,	1, 1,
http://2012projectarks.wikia.com/	"2012ProjectArks Wiki"	251	29, 2,	1, 1,
http://2012summerolympics.wikia.com/	-1	-1	-1	-1
http://2013-atlanic-hurricane-season.wikia.com/	"2013 Atlanic Hurricane Season Wiki"	454	215, 11, 1,	207, 8, 4, 3,
http://2013-carrie-film.wikia.com/	"2013 Carrie Film Wiki"	163	51, 6, 1,	96, 3, 2, 2, 0,
http://2013-chicago-cubs.wikia.com/	"2013 Chicago Cubs Wiki"	239	23, 2, 1,	207, 3, 1,
http://2013mafiawar.wikia.com/	"2013 Mafia War Wiki"	232	6, 1,	210, 4, 3, 2,
http://2013-mmorpg-game.wikia.com/	"2013 mmorpg game Wiki"	245	29, 1, 1,	207, 3, 1,
http://2013wiggles.wikia.com/	"2013 Wiggles Wiki"	253	29, 1, 1, 1,	208, 3, 3,
http://2013-the-modern-world.wikia.com/	"2013: The Modern World Wiki"	237	10, 7, 1,	207, 4, 4, 2, 2,
http://2014-big-brother.wikia.com/	"2014 Big Brother Wiki"	261	5, 1, 1,	209, 6, 6, 4,
http://2014-forest-hills-drive-album-download.wikia.com/	"2014 Forest Hills Drive Album Download Full ZIP Wiki"	111	2, 1, 1, 1,	94, 3, 3, 3, 2,
http://2014-imfc-football-5x5-world-cup.wikia.com/	"2014 IMFC Football 5x5 World Cup Wiki"	141	38, 1,	97, 4, 1,
http://2014mtcandidates.wikia.com/	"2014 Montana Candidates Wiki"	239	21, 1,	209, 4, 2, 1,
http://2014-music-therapy-conference-in-tt.wikia.com/	"2014 Music Therapy Conference in T&T Wiki"	241	15, 1,	209, 7, 4, 2,
http://2014-pacific-typhoon-season.wikia.com/	"2014 Pacific typhoon season Wiki"	259	45, 1,	208, 3, 1, 1,
http://2014-pca-design-for-games.wikia.com/	"2014 PCA Design for Games Wiki"	182	9, 7, 6, 2, 1, 1,	94, 11, 8, 3,
http://2014itugamedev.wikia.com/	"2014itugamedev Wiki"	350	1, 1, 1,	209, 34, 34, 4,
http://2014thevoicekids.wikia.com/	"2014TheVoiceKids Wiki"	540	216, 11, 3, 2, 2, 1, 1, 1,	96, 64, 55, 3, 2, 2,
http://2015-international-champions-cup.wikia.com/	"2015 International Champions Cup Wikia"	135	31, 1,	94, 4, 2, 1,
http://2015-movie.wikia.com/	"2015 Movie Wiki"	239	13, 2,	1, 1,
http://2015scteatctcsocsci.wikia.com/	"2015 SCTEA Synopsis for Tri-County Technical College's Social Sciences Department Wiki"	139	31, 1,	94, 5, 3, 2, 2,
http://2015airjordan.wikia.com/	"2015AirJordan Wiki"	87	1, 1,	82, 1,
http://2015apec.wikia.com/	"2015Apec Wikia"	125	25, 1,	81, 10, 2, 2, 1,
http://2016-americars-come-back.wikia.com/	"2016 Americars come back Wiki"	262	47, 1,	207, 3, 1,
http://2016-and-2017-wade-agnew-pages-schedules.wikia.com/	"2016 and 2017 Wade Agnew Pages Schedules Wiki"	93	1,	80, 5, 2, 2,
http://2016-triumph-tiger-xrt800.wikia.com/	"2016 Triumph Tiger XRT800 Wikia"	106	16, 1,	81, 4, 2, 1, 1,
http://2016-us-presidential-election.wikia.com/	"2016 us presidential election Wiki"	85	1, 1,	3, 1,
http://2016presidentialcycle.wikia.com/	-1	-1	-1	-1
http://2017-cohort.wikia.com/	"2017 Cohort Wikia"	259	105, 1, 1,	81, 14, 8, 3, 2, 2,
http://2017-fall-it-104-jcheon.wikia.com/	-1	-1	-1	-1
http://2017-game-art-pipeline.wikia.com/	"2017 Game Art Pipeline Wiki"	172	17, 12, 9, 8, 7, 5, 5, 4, 4, 4, 3, 2, 2, 2, 1,	75, 6, 3, 2,
http://2017-monster-energy-nascar-cup-series-season.wikia.com/	"2017 Monster Energy NASCAR Cup Series season Wiki"	78	2, 1,	68, 4, 2, 1,
http://2017-monster-energy-nascar-cup-series.wikia.com/	"2017 Monster Energy NASCAR Cup Series Wiki"	230	150, 4, 1,	68, 4, 1, 0,
http://2017-nascar-camping-world-truck-series.wikia.com/	"2017 NASCAR Camping World Truck Series Wiki"	77	1, 1,	68, 4, 2, 1,
http://2017-nascar-xfinity-series-season.wikia.com/	"2017 NASCAR Xfinity Series season Wiki"	85	8, 1, 1,	68, 4, 2, 1,
http://2017-nascar-xfinity-series.wikia.com/	"2017 NASCAR Xfinity Series Wiki"	76	1,	68, 4, 2, 1,
http://2017soccerfun.wikia.com/	"2017 Soccer For Fun Wiki"	255	23, 2,	4, 1,
http://2017-stickmen.wikia.com/	"2017 Stickmen Wiki"	323	171, 1,	75, 4, 1, 1, 1,
http://2017-wade-agnew.wikia.com/	"2017 Wade Agnew Wiki"	144	1,	80, 6, 3, 2,
http://2017cissyllabus.wikia.com/	-1	-1	-1	-1
http://2017cissclass.wikia.com/	-1	-1	-1	-1
http://2017syllabus.wikia.com/	-1	-1	-1	-1
http://2017team.wikia.com/	-1	-1	-1	-1
http://2018-atlantic-basin-hurricane-season.wikia.com/	"2018 Atlantic Basin Hurricane Season Wiki"	87		1,
http://2018-atlantic-hurricane-season-predictions.wikia.com/	"2018 Atlantic Hurricane Season Predictions Wiki"	89	1, 1,	82, 2, 1,
http://2018-atlantic-hurricane-season.wikia.com/	"2018 atlantic hurricane season Wiki"	86	1,	82, 2,
http://2018-hypo-hurricane-year-trin5ty.wikia.com/	"2018 Hypo Hurricane Year Trin5ty Wiki"	88	2, 1,	82, 1,
http://2018-monster-energy-nascar-cup-series.wikia.com/	"2018 Monster Energy NASCAR Cup Series Wiki"	90	8, 3, 1,	68, 4, 3, 2, 1,
http://2018-nascar-camping-world-truck-series-2.wikia.com/	"2018 NASCAR Camping World Truck Series (2) Wiki"	77	1, 1,	68, 4, 2, 1,
http://2018-nascar-xfinity-series.wikia.com/	"2018 NASCAR Xfinity Series Wiki"	77	1, 1,	68, 4, 1, 0,
http://2018-nflnevadagoldenindians.wikia.com/	"2018 NFL Nevada Golden Indians Wiki"	238	1, 1,	207, 3, 3, 2,
http://2018memes.wikia.com/	"2018memes Wiki"	97	11, 1,	82, 1,
http://201ststrykersroleplay.wikia.com/	"201st Strykers Roleplay Wiki"	434	82, 53, 47, 41, 18, 2, 1,	99, 13, 11, 4, 2,
http://2020-elections.wikia.com/	"2020 Elections Wiki"	88	1,	80, 4, 2, 1,
http://2020inc.wikia.com/	"2020 INC. Wiki"	226	9, 2, 1, 1, 1,	208, 2,
http://2020-my-country.wikia.com/	"2020 My Country Wiki"	228	3, 1, 1,	209, 4, 4, 3, 1,
http://2020-presidential-electionamerica-of-opportunity.wikia.com/	"2020 presidential election(America of opportunity) Wiki"	92	2, 1,	80, 4, 2, 2, 1,
http://2021dataterm.wikia.com/	"2021dataterm Wiki"	130	23, 1,	99, 4, 2, 1,
http://2022-atlantic-hurricane-season.wikia.com/	"2022 Atlantic Hurricane Season Wiki"	88	2, 1,	82, 2,
http://2024-universe.wikia.com/	"2024 Universe Wiki"	110	29, 1,	68, 4, 2, 1,
http://2025-janey-kya-hoga-aagey.wikia.com/	"2025 Jaane Kya Hoga Aage Wiki"	80	4, 1,	68, 4, 2, 1,
http://2029-atlantic-hurricane-season-tootsie-edition.wikia.com/	-1	-1	-1	-1
http://2029-atlantic-hurricane-season.wikia.com/	-1	-1	-1	-1
http://2029-hurricane-prediction.wikia.com/	"2029 Hurricane Prediction Wiki"	89		1,
http://2030-atlantic-hurricane-season.wikia.com/	"2030 Atlantic hurricane season Wiki"	125	27, 3, 1,	81, 6, 2, 2, 2, 1,
http://2037-hurricane-season-prediction.wikia.com/	"2037 Hurricane Season Prediction Wiki"	86	1,	82, 1,
http://2040eme.wikia.com/	"2040EME Wiki"	119	6, 5, 1, 1,	96, 4, 3, 3,
http://2040presidentialelection.wikia.com/	"2040_presidential_election Wiki"	92	4, 1,	80, 4, 2, 1,
http://2043-atlantic-hurricane-season.wikia.com/	"2043 Atlantic Hurricane Season Wiki"	87	1, 1,	82, 1,
http://2044-usa-presidential-election.wikia.com/	"2044 USA Presidential Election Wiki"	76	2, 1,	3, 1,
http://2048-cupcakes.wikia.com/	"2048 Cupcakes Wiki"	104	13, 1,	80, 5, 2, 1,
http://2048-strategy.wikia.com/	"2048 Strategy Wiki"	141	31, 1,	96, 5, 3, 2, 1,
http://2052.wikia.com/	"2052 Wiki"	1426	1009, 5, 2, 2, 2, 1, 1, 1, 1,	28, 3, 2,
http://2063-roleplay.wikia.com/	"2063 Roleplay Wikia"	1006	428, 218, 103, 56, 18, 6, 1,	81, 25, 12, 4, 3, 1,
http://2063the-apocalypse.wikia.com/	"2063:the apocalypse Wikia"	105	15, 1,	81, 4, 1, 1, 0,
http://2077-map-game-pwm.wikia.com/	"2077 Map Game PWM Wikia"	169	61, 1,	81, 12, 4, 2, 1,
http://2086-ad.wikia.com/	"2086 AD Wiki"	98	8, 1,	80, 4, 2, 2, 1,
http://2016-dem-primary-fraud.wikia.com/	""		52, 1,	87, 4, 4, 2,
http://2015apecsummit.wikia.com/	"APEC Philippines 2015 Wikia"	109	13, 1,	81, 9, 2, 1,
http://2015cinderella.wikia.com/	"Cinderella Wiki"	142	36, 1,	94, 3, 2, 1, 1,
http://2012iscoming.wikia.com/	"End Of World Wiki"	230	9, 2, 1,	1,
http://20fadhilfandomnorforlifebutyaknowwhatimean.wikia.com/	"Fadhil Wiki"	212	27, 7, 6, 4, 3, 3, 1, 1, 1, 1,	68, 19, 16, 4, 2, 1,
http://2017music.wikia.com/	"JoshTVM's Music Wiki"	78	2, 1,	68, 4, 2, 1,
http://2012tickets.wikia.com/	-1	-1	-1	-1
http://2016-steinen.wikia.com/	"Steinen Class of 2016 Wikia"	294	179, 2, 2, 1, 1,	84, 4, 4, 4, 3,
http://2012tmnt.wikia.com/	"Teenage Mutant NInja Turtles Wiki"	992	635, 56, 14, 10, 5, 2, 1,	209, 24, 12, 4, 2,
http://2012errc.wikia.com/	"The 2012 Epic Roleplayers Reunion and Convention Wiki"	254	24, 5, 1, 1,	206, 6, 3, 2,
http://23things4teachers.wikia.com/	""23 Things" for Teachers Wiki"	406	175, 2,	4, 1,
http://22-and-dropping.wikia.com/	"-22 And Dropping Wiki"	168	41, 15, 4, 1,	97, 4, 3, 3,
http://210oefffb.wikia.com/	"2/10 OEF Fantasy Football Wiki"	515	61, 1, 1,	207, 11, 9, 3,
http://20s-vs-30s.wikia.com/	"20's VS 30's: The Official Wiki"	182	72, 1,	94, 6, 3, 2, 2,
http://20sd.wikia.com/	"20-Sided Death Wiki"	266	32, 1, 1, 1,	206, 2, 1,
http://20fumk.wikia.com/	"20FU-MK Wiki"	265	35, 1,	205, 4, 2, 1,
http://20pilesofdeath.wikia.com/	"20pilesofdeath Wiki"	88	2, 1,	82, 1,
http://20rolls.wikia.com/	"20rolls Wiki"	197	8, 1,	94, 3, 3, 2,
http://20st-century.wikia.com/	"20st Century Wiki"	134	45, 1,	75, 4, 2, 1,
http://20thbrigadesfmc.wikia.com/	"20th Brigade SFMC Wiki"	241	9, 1,	223, 2, 2, 1,
http://20th-century-aiden.wikia.com/	"20th Century Aiden Wiki"	89	4, 1,	3, 1,
http://20thcenturyboys.wikia.com/	"20th Century Boys Wiki"	846	102, 55, 48, 43, 24, 17, 13, 12, 5, 5, 5, 4, 4, 4, 3, 3, 2, 2, 2, 2, 2, 2, 2, 2, 2, 1, 1, 1, 1, 1, 1, 1, 1, 1, 1,	91, 79, 7, 4, 2, 2, 2, 2, 1, 1,
http://20thcenturycoyote.wikia.com/	"20th century coyote Wiki"	239	10, 1,	208, 1, 1,
http://20th-century-fox-games.wikia.com/	"20th Century Fox Games Wiki"	88	2, 1,	82, 1,
http://20th-century-fox-videos-uk-fanon.wikia.com/	"20th Century Fox Videos (UK) Fanon Wiki"	101		1,
http://20th-century-fox-videos-uk.wikia.com/	"20th Century Fox Videos (UK) Wiki"	124	29, 1,	6, 3, 2,
http://20thcenturyfox.wikia.com/	"20th Century Fox Wiki"	11708	1857, 216, 170, 81, 74, 57, 54, 39, 39, 38, 21, 11, 10, 9, 8, 8, 8, 6, 3, 3, 2, 2, 1, 1, 1, 1, 1, 1, 1, 1, 1, 1, 1, 1,	213, 99, 13, 1, 1,
http://20th-century-fox.wikia.com/	"20th Century Fox Wiki"	1705	1407, 60, 18, 16, 5, 1, 1,	94, 11, 5, 4, 3, 2, 2,
http://20thcenturywarfare.wikia.com/	"20th Century Warfare Wiki"	236	7, 2, 1, 1,	1, 1,
http://20thcentury.wikia.com/	"20th Century Wiki"	261	25, 3, 2,	3, 1,
http://20thcenturycycling.wikia.com/	"20thCenturyCycling Wiki"	123	22, 1,	96, 3, 1,
http://20xx-crusaders.wikia.com/	"20XX Crusaders Wiki"	171	35, 6, 3, 1,	81, 14, 9, 2, 1,
http://20xx.wikia.com/	"20XX Wiki"	332	224, 2, 1, 1, 1, 1,	80, 6, 6, 4, 1,
http://21-and-over.wikia.com/	"21 and over Wiki"	326	46, 7, 1,	207, 8, 7, 3, 1,
http://21-jeff.wikia.com/	"21 Jeff Wiki"	87	1, 1,	82, 1,
http://21jumpstreet.wikia.com/	"21 Jump Street Wiki"	1695	121, 108, 103, 57, 47, 44, 26, 23, 22, 19, 16, 15, 12, 11, 8, 7, 5, 4, 4, 4, 3, 3, 3, 3, 3, 3, 3, 3, 3, 2, 2, 2, 2, 2, 2, 2, 2, 2, 2, 1, 1, 1, 1, 1, 1, 1, 1, 1, 1, 1, 1, 1, 1, 1, 1, 1, 1, 1, 1, 1, 1,	227, 221, 90, 6, 6, 6, 3, 1, 1,
http://21lycee.wikia.com/	"21 Lycee Wiki"	3380	2935, 92, 1,	94, 9, 8, 2, 1, 1,
http://21-playing-cards.wikia.com/	"21 Playing cards Wiki"	179	76, 1,	96, 3, 2, 1,
http://21-rockin-fever.wikia.com/	"21 ROCKIN' FEVER Wikia"	253	126, 22, 1,	83, 11, 2, 2, 2,
http://2100-a-fractal-future.wikia.com/	"2100: A Fractal Future Wikia"	124	9, 1,	94, 6, 3, 2, 1,
http://2103robotics.wikia.com/	"2103 Robotics Wiki"	258	20, 12, 2, 1,	3, 1,
http://2106eeigoog.wikia.com/	"2106.e.eigoog Wiki"	236	2,	1, 1,
http://211a.wikia.com/	"211A Wiki"	144	37, 1,	81, 9, 5, 2, 1,
http://211thomasnew-aduntures.wikia.com/	"211thomasnew aduntures Wiki"	254	12, 6, 1,	207, 18, 4, 3,
http://2122era.wikia.com/	-1	-1	-1	-1
http://2127ad.wikia.com/	"2127 AD Wiki"	100	15, 1,	75, 4, 2, 2, 1,
http://213-sunset.wikia.com/	"213 Sunset Wiki"	89	1, 1,	82, 2, 1,
http://2153-universe.wikia.com/	"2153 Universe Wiki"	238	22, 1,	209, 3,
http://2157-rise-of-humanity.wikia.com/	"2157: Rise of Humanity Wiki"	872	387, 17, 14, 12, 10, 8, 5, 5, 4, 4, 4, 4, 3, 3, 3, 2, 2, 2, 2, 1, 1, 1, 1,	208, 47, 43, 1,
http://21-the-world.wikia.com/	"21: The World Wiki"	264	149, 20, 1,	80, 4, 3, 2, 1,
http://21c.wikia.com/	"21c Wiki"	314	47, 38, 3, 2, 1,	204, 9, 3, 2, 1,
http://21cw.wikia.com/	-1	-1	-1	-1
http://21dayswhynot.wikia.com/	"21dayswhynot Wiki"	94		1,
http://21down.wikia.com/	"21Down Wiki"	362	142, 1, 1,	208, 2, 1,
http://21filefoundation.wikia.com/	"21FILEFOUNDATION Wiki"	84	1,	82, 1,
http://21jeff.wikia.com/	"21Jeff Wiki"	116	8, 6, 3, 1,	7, 3, 2,
http://21personsurvivor.wikia.com/	"21PersonSurvivor Wikia"	377	287, 1,	81, 4, 2, 1,
http://21cb.wikia.com/	"21st Century Breakdown Wiki"	372	133, 2, 2,	4, 1,
http://21st-century-challenge-in-the-classroom.wikia.com/	-1	-1	-1	-1
http://21stcenturyeducationaltechnology.wikia.com/	"21st Century Educational Technology Wiki"	249	17, 1,	218, 2, 2, 1,
http://21stcenturyfighters.wikia.com/	"21st Century fighters Wiki"	236	14, 2, 1,	1, 1,
http://21stindependentmusicians.wikia.com/	-1	-1	-1	-1
http://21st-century-literacies.wikia.com/	"21st Century Literacies Wikia"	509	77, 4, 3, 3, 3, 2, 2, 1, 1,	96, 94, 85, 3,
http://21stcenturymoviereview.wikia.com/	"21st Century Movie Review Wiki"	281	32, 23, 3, 1,	204, 9, 3, 2, 1,
http://21st-century-rome-ns.wikia.com/	"21st Century Rome NS Wikia"	352	138, 48, 15, 14, 3, 2, 1, 1, 1, 0,	81, 20, 9, 3, 3, 1,
http://22-and-heartbroken.wikia.com/	"22 and Heartbroken Wiki"	88	2, 1,	82, 1,
http://22-december-fraley-church-service.wikia.com/	"22 December Fraley church service Wiki"	231	12, 1,	210, 4, 2, 1,
http://22labs.wikia.com/	-1	-1	-1	-1
http://2211daysin.wikia.com/	"2211daysin Wiki"	237	9, 1,	209, 4, 3, 2,
http://2280project.wikia.com/	"2280project Wiki"	133	11, 6, 4, 1,	97, 5, 4, 4,
http://22ndmobile.wikia.com/	"22nd Mobile Daedalus Wiki"	5372	2044, 648, 619, 469, 335, 206, 89, 80, 70, 15, 14, 12, 11, 6, 2, 2, 2, 1, 1,	204, 83, 3, 3, 1, 0,
http://22werewolf.wikia.com/	"22werewolf Wiki"	249	27, 2, 1, 1,	212, 3,
http://22xx.wikia.com/	"22XX Wiki"	2457	993, 294, 136, 90, 40, 31, 23, 22, 9, 6, 4, 4, 2, 2, 1, 1, 1, 1,	60, 5,
http://23lovelody-song-contes-monaco-national-final.wikia.com/	"23.Lovelody Song Contes Monaco National Final Wiki"	227	12, 1,	209, 4, 1,
http://230groupproject2302009.wikia.com/	"230 Group Project Wiki"	243	9, 2, 1,	4, 1,
http://2320ad.wikia.com/	"2320ad"	580	5, 5, 5, 2, 2, 2, 1, 1, 1, 1,	9, 2,
http://2397ausderasche.wikia.com/	""		22, 1, 1,	206, 8, 3, 2,
http://23antarcticans.wikia.com/	"23Antarcticans Wiki"	225	11, 1,	207, 2, 1,
http://23b.wikia.com/	"23b Wiki"	235	21, 1,	204, 3, 2, 1,
http://23rd-century-universe.wikia.com/	"23rd Century Universe Wiki"	1148	504, 184, 64, 52, 22, 13, 7, 3, 1, 1, 1,	208, 33, 19, 4,
http://23rdlegion.wikia.com/	"23rd Legion"	315	71, 6, 4, 3, 2, 2, 1,	2, 1,
http://24fanfiction.wikia.com/	"24 Fan Fiction Wiki"	429	44, 14, 5, 5, 4, 3, 2, 2, 1, 1, 1,	4,
http://24fanfic.wikia.com/	"24 Fan Fiction Wikia"	753	33, 2, 1,	707, 6, 1, 1, 1,
http://24-fanpage.wikia.com/	"24 Fanpage Wikia"	120	28, 1,	84, 2, 2, 1, 1, 1,
http://24game.wikia.com/	"24 Game Wiki"	101	16, 1,	71, 6, 4, 2, 1,
http://24-horas-peru.wikia.com/	-1	-1	-1	-1
http://24foxshow.wikia.com/	"24 Wiki"	256	2, 1, 1, 1, 1,	1, 1,
http://247magazine.wikia.com/	"24/7 Wiki"	345	116, 1, 1,	208, 7, 2, 1,
http://244573-hacker.wikia.com/	-1	-1	-1	-1
http://247-info.wikia.com/	"247-info Wiki"	241	14, 2, 1,	1, 1,
http://247952s-tales.wikia.com/	"247952`s Tales Wikia"	173	42, 2, 1, 1,	81, 39, 3, 2, 1,
http://247emergencyserviceslp.wikia.com/	"247emergencyserviceslp Wiki"	234	16, 1,	209, 4, 2, 1,
http://247music.wikia.com/	"247music Wiki"	90	2, 1,	80, 4, 2, 1,
http://249th-engineer-battalion-association.wikia.com/	"249th Engineer Battalion Association Wikia"	128	33, 1,	79, 9, 2, 1, 1, 0,
http://24carrotcraft.wikia.com/	-1	-1	-1	-1
http://24dupe.wikia.com/	"24dupe Wikia"	1995	1800, 56, 11, 5, 4, 4, 2, 2, 2, 1, 1, 1, 1, 1, 1, 1, 1, 1, 1,	81, 5, 4, 1,
http://21blackjacks.wikia.com/	"2NE1 Wiki"	931	421, 123, 86, 71, 44, 1, 1,	95, 12, 6, 2, 1, 1,
http://24-7playersclub.wikia.com/	"Achievement_Tiny-Huge Wikia"	739	424, 65, 34, 10, 2, 2, 2, 2, 2, 1, 1, 1, 1, 1,	94, 32, 16, 3, 2,
http://222.wikia.com/	"Da`o Wiki"	256	34, 2, 2, 2, 1,	2, 2,
http://21stcenturyfox.wikia.com/	"Fox Wiki"	238	14, 2,	2, 1,
http://isd-2142.wikia.com/	"ISD 2142"	245	23, 1,	207, 4, 3, 2,
http://23cats.wikia.com/	"Nudge Wiki"	236	17, 1, 1, 1,	208, 4,
http://20pokemon01.wikia.com/	"Pokemon Wikia"	131	26, 1,	94, 5, 3, 1, 1,
http://20k.wikia.com/	"Project 20k Wiki"	362	131, 1,	207, 3, 3, 2, 2,
http://213sunsetpedia.wikia.com/	"Sunsetpedia Wiki"	189	51, 32, 8,	7, 3,
http://20thcenturyproject.wikia.com/	"The 20th Century Project Wiki"	276	27, 20, 2, 2, 1,	206, 4, 3, 2, 2,
http://24cu.wikia.com/	"The Free System Wikia"	124	29, 1,	81, 9, 2, 1, 1,
http://22cansthetrail.wikia.com/	"TheTrail Wiki"	100	11, 1,	81, 4, 2, 1,
http://21stcenturyua.wikia.com/	"Unknown Armies Update Wiki"	722	152, 84, 66, 49, 29, 25, 12, 1,	205, 26, 2, 1,
http://24.wikia.com/	"Wiki 24"	329694	36938, 36724, 32767, 17848, 15172, 11843, 6935, 5432, 3176, 3139, 2872, 2785, 2755, 2699, 2193, 1952, 1779, 1731, 1565, 1452, 1284, 1182, 1181, 1142, 1130, 1108, 1078, 1075, 1057, 986, 959, 840, 836, 790, 752, 743, 734, 721, 717, 671, 653, 556, 530, 518, 508, 482, 478, 473, 448, 411, 406, 391, 390, 386, 381, 378, 357, 355, 311, 310, 308, 307, 292, 288, 276, 264, 259, 237, 237, 236, 235, 234, 214,…	35872, 6082, 1400, 536, 350, 56, 16, 11, 4, 4, 4, 1, 1, 1,
http://2-armys.wikia.com/	"2 Armys Wiki"	140	64, 1,	72, 1,
http://2bossygirls.wikia.com/	"2 Bossy Girls Wiki"	181	91, 1,	80, 5, 2, 1,
http://2-broke-girls.wikia.com/	"2 Broke Girls Wiki"	1262	962, 6, 4, 4,	207, 16, 8, 3, 2, 2, 1,
http://2brokegirls.wikia.com/	"2 Broke Girls Wiki"	13598	2645, 2183, 749, 283, 178, 161, 156, 145, 129, 110, 102, 97, 74, 70, 64, 57, 52, 50, 49, 48, 43, 40, 39, 38, 37, 36, 34, 33, 31, 26, 25, 24, 24, 22, 21, 21, 21, 20, 20, 19, 19, 18, 15, 15, 13, 12, 12, 12, 11, 11, 11, 11, 11, 10, 10, 9, 8, 8, 8, 8, 7, 7, 7, 7, 7, 7, 6, 6, 6, 6, 6, 6, 6, 6, 6, 6, 5, 5, 5, 5, 5, 4, 4, 4, 4, 4, 4, 4, 4, 4, 4, 4, 4, 4, 4, 4, 4, 3, 3, 3, 3, 3, 3, 3, 3, 3, 3, 3, 3, 3, 3…	1371, 997, 206, 67, 40, 25, 7, 2, 1,
http://2-broke-smurfs.wikia.com/	"2 broke smurfs Wiki"	244	15, 1,	209, 5, 4, 4,
http://2-cbeebies-vhs-tapes-of-mine-and-cbeebies-dvds.wikia.com/	"2 CBeebies VHS tapes of mine and CBeebies DVDs Wiki"	227	8, 1,	208, 3, 3, 2,
http://2-cd.wikia.com/	"2 CD Wiki"	94	4, 1,	82, 1,
http://2fast4gnomz.wikia.com/	"2 Fast 4 Gnomz Wiki"	104	15, 1,	80, 4, 2, 2, 1,
http://2-fpb-informatica.wikia.com/	"2 fpb Informática Wikia"	113	7, 2, 1, 1, 1,	81, 11, 5, 2, 1,
http://2goodboys.wikia.com/	"2 Good Boys Wiki"	222	31, 12, 5, 1, 1,	9, 4,
http://2-guns.wikia.com/	"2 Guns Wiki"	325	109, 1,	207, 3, 2, 1,
http://2guys1gun.wikia.com/	"2 Guys 1 Gun Wikia"	341	252, 1,	81, 4, 2, 1,
http://2dartproducts.wikia.com/	"2-D Art Products Wiki"	245	31, 1,	204, 3, 2, 1,
http://2d-dorm.wikia.com/	-1	-1	-1	-1
http://2am.wikia.com/	"2.AM Wiki"	212	82, 38, 1,	71, 8, 4, 2,
http://2eurovision-forum-sarki-yarismasi.wikia.com/	"2.Eurovision Forum Şarkı Yarışması Wiki"	346	103, 1, 1,	97, 10, 10, 4, 2,
http://24-tv-show.wikia.com/	"24 - TV Show Wiki"	292	21, 17, 3, 2, 1,	208, 7, 4, 4, 2, 1,
http://24hourchallenge.wikia.com/	"24 Hour Challenges Wiki"	90	4, 1,	82, 1,
http://24spoilers.wikia.com/	"24 Spoilers Wiki"	326	32, 17, 16, 15, 4, 2, 2, 2, 1,	4, 2,
http://24tributes24authors.wikia.com/	"24 tributes 24 authors Wiki"	1421	331, 159, 125, 58, 52, 30, 30, 26, 22, 21, 20, 19, 19, 12, 11, 8, 7, 7, 5, 4, 4, 3, 2, 1, 1, 1, 1, 1, 1, 1,	206, 107, 3, 2,
http://24years.wikia.com/	"24 Years at the Tap End Wiki"	258	40, 1,	207, 3, 2, 1,
http://24lovelody-song-contest-monaco-national-finals.wikia.com/	"24.Lovelody Song Contest Monaco National Finals Wiki"	231	16, 1,	209, 4, 1,
http://24wsclisbon.wikia.com/	"24.WSC-Lisbon Wiki"	265	44, 5, 1,	207, 4, 2, 2,
http://24-kick-ass.wikia.com/	"24: Kick Ass Wiki"	257	22, 5, 1, 1,	208, 4, 3, 1,
http://24india.wikia.com/	"24india Wikia"	1168	455, 268, 130, 41, 35, 30, 22, 14, 13, 9, 7, 7, 6, 2, 2, 2, 2, 1, 1, 1, 1, 1, 1, 1, 1, 1, 1, 1, 1, 1, 1, 1,	81, 4, 2, 1, 1,
http://24indian.wikia.com/	"24indian Wiki"	103	28, 1,	69, 4, 1,
http://24music.wikia.com/	"24music Wiki"	245	28, 1, 1,	205, 2, 2, 1,
http://24newyork.wikia.com/	"24newyork Wiki"	232	9, 2, 1,	1, 1,
http://24th2025arma3.wikia.com/	"24th2025arma3 Wikia"	107	6, 1,	84, 3, 3, 2, 1,
http://25hill.wikia.com/	"25 Hill Wiki"	273	37, 20, 1,	204, 3, 2, 2, 1,
http://25hundred.wikia.com/	"25 Hundred Wiki"	255	42, 1, 1,	207, 1, 1,
http://25wscbergen.wikia.com/	"25.WSC-Bergen Wiki"	238	21, 1, 1,	207, 4, 2, 2,
http://2525.wikia.com/	"2525 Wiki"	286	64, 3, 2, 1, 1, 1,	3, 3,
http://2569.wikia.com/	-1	-1	-1	-1
http://256pi-trfc.wikia.com/	"256Pi's The Rosen Family Chronicles Wiki"	1797	988, 64, 26, 19, 16, 16, 15, 12, 8, 7, 5, 5, 4, 4, 4, 4, 3, 3, 3, 3, 3, 3, 3, 2, 2, 2, 2, 2, 2, 2, 1, 1, 1, 1, 1, 1, 1, 1, 1, 1, 1, 1, 1,	136, 96, 83, 14, 14, 9, 3,
http://2600the.wikia.com/	"2600theatari Wiki"	244	17, 1, 1,	208, 3, 1,
http://2628bottlesprings.wikia.com/	"2628BottleSprings Wiki"	200	114, 1,	82, 2,
http://2666guide.wikia.com/	"2666 by Roberto Bolaño Wikia"	135	40, 1,	78, 9, 2, 2, 1, 1,
http://267-fayette-ave.wikia.com/	"267 Fayette Ave Wikia"	106	9, 1,	83, 9, 2, 1, 1,
http://26centurystartrek.wikia.com/	"26th Century Star Trek Wiki"	242	13, 2, 1,	2, 1,
http://27dragonlover.wikia.com/	-1	-1	-1	-1
http://28dayslaterfanfiction.wikia.com/	"28 Days Later Fanfiction Wiki"	275	35, 8, 1,	209, 2, 1, 1, 1,
http://28dayslaterfanon.wikia.com/	"28 Days Later Fanon Wiki"	99	11,	1,
http://28dayslater.wikia.com/	"28 Days Later Wiki"	7133	5156, 253, 79, 42, 24, 21, 20, 18, 17, 17, 16, 16, 14, 10, 8, 8, 7, 7, 7, 7, 6, 6, 5, 5, 5, 5, 4, 4, 4, 4, 3, 3, 3, 3, 3, 3, 2, 2, 2, 2, 2, 2, 2, 2, 2, 2, 2, 2, 2, 2, 2, 2, 2, 1, 1, 1, 1, 1, 1, 1, 1, 1, 1, 1, 1, 1, 1, 1, 1, 1, 1, 1, 1, 1, 1, 1, 1, 1, 1, 1,	258, 73, 23, 12, 10, 6, 3, 3, 1,
http://28later.wikia.com/	"28 Later Wiki"	245	34, 1,	204, 2, 1,
http://28-seconds.wikia.com/	"28 Seconds Wiki"	257	27, 1,	207, 6, 5, 4,
http://2814universe.wikia.com/	"2814 Universe Wiki"	382	53, 6, 3, 2, 1, 1,	210, 28, 1,
http://288154a.wikia.com/	-1	-1	-1	-1
http://28feb2013karol.wikia.com/	"28feb2013karol Wiki"	257	35, 2, 1,	207, 3, 3, 2, 1,
http://2actimv.wikia.com/	"2Actimv's Test Wiki"	2325	2033, 22, 11, 7, 4, 3, 2, 1, 1, 1, 1, 1,	94, 75, 24, 10, 6, 3, 3,
http://2b-official.wikia.com/	"2b Official Wiki"	126	11, 1,	94, 8, 4, 3,
http://2bsss.wikia.com/	"2b Wiki"	237	9, 1,	217, 2, 2, 1,
http://2b2009.wikia.com/	"2B2009 Wiki"	279	43, 2, 1, 1, 1, 1,	2, 1,
http://2b2t-anarchy-server.wikia.com/	"2b2t Anarchy Server Wiki"	9972	1192, 692, 502, 441, 309, 233, 161, 144, 124, 106, 97, 86, 74, 65, 65, 60, 54, 51, 51, 45, 44, 34, 34, 33, 31, 30, 29, 27, 26, 25, 24, 23, 23, 22, 22, 22, 20, 20, 19, 19, 19, 19, 19, 18, 18, 17, 17, 16, 15, 15, 13, 13, 13, 12, 12, 12, 12, 12, 11, 11, 11, 11, 11, 10, 10, 10, 10, 10, 10, 10, 9, 9, 9, 8, 8, 8, 8, 8, 7, 7, 7, 7, 7, 7, 7, 7, 7, 7, 7, 6, 6, 6, 6, 6, 6, 6, 6, 6, 6, 6, 6, 6, 6, 5, 5, 5, …	329, 312, 202, 111, 80, 49, 4, 2,
http://2b2t.wikia.com/	"2B2T Wikia"	3381	792, 293, 291, 88, 80, 74, 71, 60, 50, 40, 40, 33, 32, 29, 26, 25, 23, 23, 18, 17, 16, 16, 14, 12, 10, 9, 9, 7, 7, 6, 6, 5, 5, 4, 4, 4, 4, 3, 3, 3, 3, 3, 3, 3, 3, 2, 2, 2, 2, 2, 2, 2, 2, 2, 1, 1, 1, 1, 1, 1, 1, 1, 1, 1, 1, 1, 1, 1, 1, 1, 1, 1,	186, 144, 84, 45, 12, 10, 8, 4,
http://2b2tdotca.wikia.com/	"2b2t.ca Wiki"	134	13, 12, 3, 2, 1,	84, 3, 2,
http://2cactizonkdrmzxcr.wikia.com/	"2cactizonkDrMZXCR Wiki"	366	30, 15, 10, 6, 1, 1,	206, 16, 3, 0,
http://2centz.wikia.com/	"2Centz Wiki"	458	139, 18, 10, 7, 3, 2, 1,	96, 34, 24, 8, 3, 2,
http://2chkr.wikia.com/	"2chkr Wiki"	368	117, 4, 1, 1,	204, 4, 1,
http://2d-adventure.wikia.com/	"2D Adventure Wiki"	133	31, 1,	94, 3, 2, 1,
http://2dengine.wikia.com/	"2D Engine Wiki"	237	22, 1,	207, 4, 2, 1,
http://2d-entertainment.wikia.com/	"2D Entertainment Wiki"	98	13, 1,	3, 1,
http://2dfightermaker.wikia.com/	"2d fightermaker Wiki"	238	10, 2,	1, 1,
http://2d-pixel-game-data.wikia.com/	"2D Pixel Game Data Wiki"	296	49, 1,	209, 3, 2,
http://2dworlds.wikia.com/	"2D Worlds Wiki"	223	7, 1, 1,	208, 2, 1,
http://2d-worlds.wikia.com/	"2D Worlds Wiki"	270	17, 3, 1, 1, 1,	208, 9,
http://2d12.wikia.com/	"2d12 Wiki"	334	105, 2,	3, 1,
http://2d6.wikia.com/	-1	-1	-1	-1
http://2dcraft.wikia.com/	"2DCraft Wikia"	161	65, 1,	81, 5, 2, 2, 2, 1,
http://2dspace.wikia.com/	"2DSpace Wiki"	148	64, 1,	75, 4, 2, 1,
http://2dtv.wikia.com/	"2dtv Wiki"	387	167, 1, 1,	210, 4, 2, 2,
http://2dworld.wikia.com/	"2dworld Wikia"	113	17, 1,	79, 9, 1, 1, 0,
http://2ecf.wikia.com/	"2ecf Wiki"	241	18, 2, 1,	1, 1,
http://2emerald-is-gay.wikia.com/	"2emerald is gay Wiki"	240	13, 8, 1,	208, 4, 4, 2,
http://2empoweru.wikia.com/	"2EmPowerU Wiki"	234	2, 1,	2, 1,
http://2fra.wikia.com/	"2FRA Wikia"	120	5, 1,	81, 10, 2, 2,
http://2g1w.wikia.com/	"2G1W Wiki"	334	47, 5, 4, 2, 1, 1, 1, 1, 1, 1, 1, 1,	204, 44, 10, 3, 2,
http://2gaai.wikia.com/	"2Gaai Wiki"	86	15, 10, 2, 1, 1, 1, 1,	42, 5, 3, 2, 2,
http://2gopc.wikia.com/	"2gopc Wiki"	111	28, 1,	75, 4, 1, 0,
http://2gxcomicverse.wikia.com/	"2GXComicVerse Wiki"	265	24, 1,	208, 4, 3, 2,
http://2hack.wikia.com/	"2hack Wiki"	234	85, 36, 3, 1,	81, 9, 5, 2,
http://2hserale.wikia.com/	"2Hserale Wikia"	101	4, 1,	83, 9, 2, 1, 1,
http://2i3.wikia.com/	"2I3 Wiki"	252	15, 1,	204, 7, 1,
http://2dimaitol.wikia.com/	"2ο Δημοτικό Αιτωλικού 2017-2018 Wiki"	97	1, 1,	82, 2,
http://2binweevils.wikia.com/	"Bin Weevils Wiki"	249	31, 1, 1,	208, 3, 2,
http://2et2uy.wikia.com/	"Cranium Wiki"	2539	507, 47, 38, 31, 28, 27, 19, 18, 17, 16, 12, 11, 10, 9, 9, 8, 7, 7, 7, 6, 6, 6, 6, 5, 5, 5, 5, 5, 4, 4, 4, 4, 4, 4, 3, 3, 3, 3, 3, 3, 3, 3, 3, 3, 3, 3, 3, 2, 2, 2, 2, 2, 2, 2, 2, 2, 2, 2, 2, 2, 2, 2, 2, 2, 2, 2, 2, 2, 2, 2, 2, 2, 2, 2, 2, 2, 2, 2, 2, 2, 2, 2, 2, 2, 2, 2, 2, 2, 1, 1, 1, 1, 1, 1, 1, 1, 1, 1, 1, 1, 1, 1, 1, 1, 1, 1, 1, 1, 1, 1, 1, 1, 1, 1, 1, 1, 1, 1, 1, 1, 1, 1, 1, 1, 1, 1, 1, 1, 1…	209, 4, 2, 1, 1,
http://2bsjakaesuki.wikia.com/	"개인만족용 자캐 Wikia"	107	18, 1,	84, 2, 1, 1,
http://29down.wikia.com/	"Flight 29 Down Wiki"	422	33, 17, 13, 6, 5, 5, 4, 4, 2, 2, 1, 1, 1,	14, 4, 0,
http://261politics.wikia.com/	"Gamefaqs Board 261 Wiki"	467	34, 6, 2, 1, 1, 1, 1, 1,	43, 1,
http://27abb34.wikia.com/	"Megamind Wiki"	2017	1683, 29, 16, 14, 12, 2, 1, 1, 1,	211, 24,
http://nerv.wikia.com/	-1	-1	-1	-1
http://2cobit.wikia.com/	"Nicobit Wiki"	3601	672, 97, 93, 54, 49, 43, 38, 29, 24, 19, 15, 15, 11, 9, 9, 9, 9, 9, 8, 8, 6, 6, 4, 4, 4, 4, 3, 3, 3, 3, 2, 2, 2, 2, 2, 2, 1, 1, 1, 1, 1, 1, 1, 1, 1, 1, 1, 1, 1, 1, 0,	471, 409, 209, 34, 8, 7, 4, 3, 2,
http://2epoke.wikia.com/	"Pokemon Omega Double E Wiki"	224	9, 1,	209, 4, 1,
http://2fg.wikia.com/	"Second Foundation Guild Wiki"	138	27, 3, 1,	96, 3, 2, 1,
http://2-gen.wikia.com/	"Second Generation Wiki"	89	3, 1,	82, 1,
http://27truerunes.wikia.com/	"Suikoden's Runic Hierarchy Wiki"	302	201, 1, 1,	79, 6, 2, 2, 1, 1,
http://2dungeons2dragons.wikia.com/	"Summer D&D Book 2 Wiki"	274	27, 2, 1,	207, 7, 5, 3,
http://28-days-later-fanon.wikia.com/	"Telltales: Walking Dead Games Fanon Wiki"	176		1,
http://2bnamedyay.wikia.com/	"To Be Named :D Wiki"	242	10, 2, 1, 1, 1,	2, 1,
http://25pp.wikia.com/	"Twenty-Five Point Program Wiki"	429	128, 13, 11, 11, 6, 4, 4, 2, 2,	17, 1,
http://2leftthumbs.wikia.com/	"2 Left Thumbs Wikia"	137	31, 1,	84, 2, 2, 2,
http://2-people.wikia.com/	-1	-1	-1	-1
http://2plr-gun-factory-tycoon-wiki-updated.wikia.com/	"2 Player Gun Factory Tycoon (Updated) Wiki"	137	32, 13, 1,	75, 4, 2, 1, 1,
http://2pgft.wikia.com/	"2 Player Gun Factory Tycoon Wiki"	1915	42, 14, 6, 5, 4, 3, 2, 2, 2, 2, 2, 2, 1, 1, 1, 1, 1, 1, 1, 1, 1,	487, 424, 96, 44, 12, 7, 3, 3,
http://2playergunfactory.wikia.com/	-1	-1	-1	-1
http://2sense.wikia.com/	"2 Sense Wiki"	308	61, 1,	202, 6, 1,
http://2-square.wikia.com/	-1	-1	-1	-1
http://2-steps-from-hell.wikia.com/	"2 Steps from Hell Wiki"	86		1,
http://2sd.wikia.com/	"2 Stupid Dogs Wiki"	78	2, 1,	68, 4, 2, 1,
http://2stupiddogs.wikia.com/	"2 stupid dogs Wiki"	769	284, 20, 17, 13, 6, 5, 4, 2, 2, 2, 2, 2, 2, 1, 1, 1, 1, 1, 1, 1,	208, 52, 24, 4, 2, 1, 1,
http://2-times-the-trouble.wikia.com/	"2 Times The Trouble Wiki"	295	25, 19, 1, 1,	208, 4, 1,
http://2-week-rush.wikia.com/	"2 Week Rush Wiki"	250	5, 1,	209, 9, 4, 4,
http://2in1hybrids.wikia.com/	"2-in-1 Hybrids Wiki"	236	20, 1,	209, 1,
http://2isf2chan.wikia.com/	"2isf2chan Wiki"	491	236, 20, 18, 14, 13, 12, 8, 7, 2, 2, 2, 1,	96, 26, 13, 3, 2,
http://2k-czech.wikia.com/	"2K Czech Wikia"	119	13, 1,	95, 5, 1, 1,
http://2ksport.wikia.com/	"2K Sports Wiki"	359	116, 6, 2, 1, 1,	207, 10, 2,
http://2k-sports.wikia.com/	"2K Sports Wiki"	114	13, 1,	96, 3, 1,
http://2k-starwars-panels.wikia.com/	"2K starwars panels Wiki"	239	4, 3, 1,	207, 4, 4, 3,
http://2k-universe-mode-rawsmackdownnxt.wikia.com/	"2K Universe Mode (Raw/SmackDown/NXT) Wiki"	348	219, 1,	96, 5, 5, 3,
http://2k-90-ultimate-base.wikia.com/	"2k-90 Ultimate Base Wikia"	130	24, 1, 1, 1,	83, 13, 2, 2, 2, 1,
http://2kbasketball.wikia.com/	"2kbasketball Wiki"	107	6, 1,	81, 6, 3, 2,
http://2kepgames.wikia.com/	"2kepgames Wiki"	2928	1763, 1020, 1,	78, 5, 2, 1,
http://2kmtcentral-fanon.wikia.com/	"2KMTCentral Fanon Wikia"	110	16, 1,	87, 2, 2, 1, 1,
http://2know.wikia.com/	"2Know Wiki"	291	27, 1,	230, 2, 2, 2,
http://2kuniversal.wikia.com/	"2kuniversal Wiki"	114	27, 1,	82, 2,
http://2kw-wrestling.wikia.com/	"2KW Wiki"	231	6, 2,	1,
http://2lnotes.wikia.com/	"2L Notes Wiki"	1075	376, 194, 28, 1,	207, 33, 2, 2, 1,
http://2mate.wikia.com/	"2MATE Wiki"	138	49, 1,	81, 4, 2, 1,
http://2matttv.wikia.com/	"2MattTV Wiki"	209	23, 8, 5, 1,	96, 21, 20, 3, 1,
http://2matttvguide.wikia.com/	"2MattTVguide Wikia"	246	49, 34, 27, 1,	83, 21, 11, 2, 1,
http://2meirl4meirl.wikia.com/	"2meirl4meirl Wiki"	1765	174, 79, 49, 36, 32, 28, 24, 23, 23, 20, 18, 14, 13, 11, 10, 9, 9, 8, 8, 8, 7, 7, 6, 6, 6, 6, 6, 6, 6, 6, 6, 6, 5, 4, 3, 3, 3, 3, 2, 2, 2, 2, 1, 1, 1, 1,	93, 46,
http://2moonstheseries.wikia.com/	"2Moons The Series Wiki"	194	114, 1,	72, 2,
http://2moonsgame.wikia.com/	"2MOONS Wiki"	234	7, 2, 1,	1, 1,
http://2Moons.wikia.com/	"2Moons Wiki"	1901	27, 26, 24, 6, 5, 5, 5, 4, 4, 3, 3, 2, 2, 2, 2, 2, 1, 1, 1, 1, 1, 1, 1, 1,	78, 2,
http://2nd-american-union.wikia.com/	"2nd American Union Wiki"	106	12, 4, 2,	84, 2,
http://2nd-birthday-cake-offers.wikia.com/	"2nd birthday cake offers? Wiki"	91	5, 1,	82, 1,
http://2nd-coming-of-christ.wikia.com/	"2nd Coming of Christ Wiki"	157	53, 1,	94, 5, 3, 1,
http://2nddimensionrandom.wikia.com/	"2nd Dimension of the Random-ness Wiki"	354	24, 7, 6, 2, 2, 2, 2, 1, 1, 1, 1,	269, 29, 2, 1,
http://2nddimension.wikia.com/	"2nd Dimension Wiki"	818	296, 93, 43, 20, 17, 7, 7, 6, 5, 3, 2, 2, 2, 1, 1, 1, 1,	210, 59, 3,
http://2nd-dimention.wikia.com/	"2nd Dimention Wiki"	226	86, 2, 1, 1,	96, 21, 4, 3, 2,
http://2nd-dragon-ball-z-kai.wikia.com/	"2nd Dragon Ball Z Kai Wiki"	478	114, 54, 16, 4, 3, 1, 1, 1, 1,	158, 97, 16, 4,
http://2nd-generation-z.wikia.com/	"2nd Generation Z Wiki"	267	13, 8, 5, 5, 1,	208, 11, 7, 4,
http://2nd-ranger-battalion.wikia.com/	"2nd Ranger Battalion Wiki"	251	30, 3, 1,	207, 3, 2, 1,
http://2nd-red-vs-blue.wikia.com/	"2nd Red vs. Blue Wiki"	79	3, 1,	68, 4, 2, 1,
http://2ndsunday.wikia.com/	"2nd Sunday Wiki"	242	20, 2,	1, 1,
http://2nd-war-of-hegemony.wikia.com/	"2nd War of Hegemony Wiki"	508	121, 81, 69, 36, 33, 13, 13, 12, 1,	92, 6, 2,
http://2ndyearnotes.wikia.com/	-1	-1	-1	-1
http://2nd-yearenglishclass.wikia.com/	-1	-1	-1	-1
http://2nd3as.wikia.com/	"2nd3as Wiki"	90	4, 1,	82, 2,
http://2ndwill.wikia.com/	"2ndWill Wiki"	286	184, 1,	4, 1,
http://2ndww.wikia.com/	"2ndww Wiki"	335	88, 8, 6, 3, 1, 1,	204, 9, 3, 2, 1,
http://2ne1lovers.wikia.com/	"2ne1 lovers Wiki"	368	46, 38, 1,	205, 22, 2, 1,
http://2ne1.wikia.com/	"2NE1 Wiki"	1645	585, 288, 66, 28, 16, 13, 11, 10, 8, 7, 7, 6, 5, 5, 4, 4, 3, 3, 2, 2, 2, 2, 2, 1, 1, 1, 1, 1, 1, 1, 1, 1, 1, 1, 1, 1, 1, 1, 1, 1, 1,	220, 108, 45, 10, 4, 3, 2, 1, 1,
http://2nicko756.wikia.com/	"2nicko756 Wiki"	245	113, 1, 1,	96, 12, 4, 3, 1,
http://2nty.wikia.com/	-1	-1	-1	-1
http://2oveight.wikia.com/	"2ovEight Wiki"	726	400, 37, 2, 1, 1,	209, 15, 7, 4,
http://2psouleater.wikia.com/	"2p Soul Eater Wiki"	236	18, 1,	207, 4, 3, 2,
http://2pstart.wikia.com/	"2P START! Wiki"	465	75, 32, 29, 26, 8, 4, 2, 2,	29, 1,
http://2phetalia.wikia.com/	"2P!Hetalia Wiki"	13216	224, 203, 149, 109, 94, 81, 71, 54, 53, 52, 43, 40, 40, 39, 35, 34, 25, 24, 23, 22, 20, 19, 19, 18, 18, 16, 16, 15, 15, 15, 14, 14, 14, 13, 12, 12, 12, 12, 11, 11, 10, 10, 10, 10, 10, 9, 9, 8, 8, 8, 8, 8, 8, 8, 8, 8, 8, 7, 7, 7, 7, 7, 7, 7, 7, 6, 6, 6, 6, 6, 6, 6, 6, 6, 5, 5, 5, 5, 5, 5, 5, 4, 4, 4, 4, 4, 4, 4, 4, 4, 4, 4, 4, 4, 4, 4, 4, 4, 4, 4, 4, 3, 3, 3, 3, 3, 3, 3, 3, 3, 3, 3, 3, 3, 3, 3, 3,…	2546, 2290, 207, 113, 54, 36, 5, 3, 1,
http://2p2e.wikia.com/	"2p2e Wiki"	107	12, 1, 1,	75, 7, 4, 2, 2,
http://2p2s-anarchy-world.wikia.com/	"2p2s Wiki"	182	87,	1,
http://2paclegacy.wikia.com/	"2pac Wiki"	233	10, 2, 1, 1,	213, 3,
http://2pikachu8.wikia.com/	"2pikachu8 Wiki"	235	17, 1, 1,	206, 3, 2, 2,
http://2plyproductions.wikia.com/	"2Ply Wikia"	139	12, 1, 1,	78, 14, 4, 2, 2,
http://2pm.wikia.com/	"2PM Wiki"	331	46, 29, 2,	9, 1,
http://2smttask3.wikia.com/	"2smttask3 Wikia"	736
http://2stars.wikia.com/	"2STARS Wiki"	99	9, 1,	80, 4, 2, 2, 1,
http://2studio-logos.wikia.com/	"2studio Logos Wiki"	86	10, 1,	72, 1,
http://2theclonefromyoutube.wikia.com/	"2TheClone Wiki"	227	8, 1, 1, 1, 1,	208, 4,
http://2up-and-friends.wikia.com/	"2up and friends Wiki"	242	16, 8, 1,	209, 4, 2, 2,
http://2weirdstudentsthecartoon.wikia.com/	"2weirdstudentsthecartoon Wiki"	91	15, 1,	72, 1,
http://2woorden9letters.wikia.com/	"2woorden9letters Wiki"	265	32, 1,	205, 2, 2, 1,
http://2x-history.wikia.com/	"2x History Wiki"	101	15, 1,	82, 1,
http://2zak-pdf-books.wikia.com/	"2ZaK PDF Books Wiki"	90	3, 1,	3, 1,
http://300-episodes-drama-boys-girls.wikia.com/	"300 episodes Drama: Boys & Girls Wikia"	112	17, 1,	83, 8, 2, 1,
http://300-heroes-to-league-of-legends-comparison.wikia.com/	"300 Heroes to League of Legends Comparison Wiki"	258	2, 1,	207, 15, 14, 3,
http://300-heroes.wikia.com/	"300 Heroes Wiki"	6345	1335, 920, 353, 270, 198, 153, 148, 73, 56, 52, 51, 51, 43, 38, 37, 37, 32, 31, 27, 25, 24, 23, 23, 18, 17, 16, 15, 14, 14, 13, 13, 12, 10, 10, 10, 9, 9, 8, 8, 6, 6, 6, 5, 5, 5, 4, 4, 4, 4, 4, 3, 3, 3, 3, 3, 3, 3, 2, 2, 2, 2, 2, 2, 2, 2, 1, 1, 1, 1, 1, 1, 1, 1, 1, 1, 1, 1, 1, 1, 1, 1, 1, 1, 1, 1, 1, 1, 1, 1,	519, 448, 207, 24, 8, 6, 5, 3, 1, 1,
http://300heroes.wikia.com/	"300 Heroes Wikia"	35047	25130, 3605, 673, 152, 54, 7, 4, 4, 3, 2, 2, 2, 2, 2, 1, 1, 1, 1, 1, 1, 1, 1, 1, 1, 0,	78, 35, 26, 15, 9,
http://300spartans.wikia.com/	"300 Spartans Wiki"	140	41, 1,	94, 3, 1,
http://300.wikia.com/	"300 Wiki"	1241	164, 49, 35, 15, 14, 12, 12, 10, 9, 8, 7, 5, 5, 5, 5, 4, 4, 4, 4, 4, 3, 3, 3, 2, 2, 2, 2, 2, 2, 2, 2, 2, 1, 1, 1, 1, 1, 1, 1, 1, 1, 1, 1, 1, 1, 1, 1, 1, 1, 1, 1, 1, 1, 1, 1, 1, 1,	147, 129, 113, 13, 5, 5, 4, 1,
http://300wolves.wikia.com/	"300 Wolves Wiki"	107	6, 3, 2, 1, 1,	88, 4,
http://3000-ad.wikia.com/	"3000 AD Wiki"	122	10, 1,	94, 7, 3, 3,
http://300b-wi.wikia.com/	"300B.Wi - The Legend, The Future, The Wiki"	250	34, 1,	207, 3, 2, 1,
http://300fulxd.wikia.com/	"300fulxd Wiki"	228	10, 1,	206, 4, 2, 1,
http://300hyper.wikia.com/	"300hyper Wiki"	482	223, 5, 2, 1,	209, 12, 8, 4,
http://300g.wikia.com/	"ぶたコマ300g Wiki"	381	96, 5, 1,	207, 12, 11, 3,
http://2ndglee.wikia.com/	"Glee 2 Wiki"	375	132, 5, 3, 1,	211, 6, 3,
http://2ndwingoftherota.wikia.com/	"Heide Wiki"	292	62, 2, 1,	3, 1,
http://2wojnaswiatowa.wikia.com/	"II Wojna Swiatowa Wiki"	244	26, 1,	203, 3, 2, 1, 1,
http://2ndderivative.wikia.com/	"Second Derivative Wiki"	252	28, 5, 2, 1, 1,	208, 4,
http://2mdb.wikia.com/	"Secondary Metabolite Wiki"	228	5, 2, 1,	1, 1,
http://2spooky.wikia.com/	"SPOOKY Wikia"	124	10, 5, 1,	83, 13, 4, 2,
http://2ndwookie.wikia.com/	"The 2nd star wars wookiepedia Wiki"	227	11, 1, 1, 1,	208, 2,
http://2unforgottenrealms.wikia.com/	"The 2nd Unforgotten Realms Wiki"	256	21, 2, 1, 1, 1,	2, 1,
http://2wconline.wikia.com/	"The Draconia Chronicles Wiki"	1473	1193, 7, 2, 2, 1,	18, 1,
http://2rinokaos-land-of-suffering.wikia.com/	""		95,	1,
http://2ndindianajones.wikia.com/	"The Second Indiana Jones Wiki"	244	28, 1, 1, 1,	208, 2,
http://2swords.wikia.com/	"Two Swords One Heaven Wiki"	244
http://2victory.wikia.com/	"War 2 victory Wiki"	265	4, 4, 3, 1, 1,	216, 14, 2, 1,
http://2k15.wikia.com/	"WWE 2K15 Wiki"	134	18, 6, 1,	96, 8, 3, 2,
http://3-5.wikia.com/	"3.5 Wiki"	465	23, 20, 1,	207, 7, 7, 3,
http://30-days-after.wikia.com/	"30 Days After The Apocalypse Wiki"	228	11, 1,	210, 4, 1,
http://30daysofnigh.wikia.com/	"30 Days Of Night Wiki"	282	48, 12, 2, 1, 1,	208, 5,
http://30daysofnight.wikia.com/	"30 Days of Wiki"	253	121, 29, 26, 17, 11, 8, 5, 5, 5, 2, 2, 2, 2, 1, 1, 1, 1, 1, 1, 1, 1, 1, 1,	6,
http://30minuteworld.wikia.com/	"30 Minute World Wiki"	327	210, 1,	96, 7, 3, 3, 1,
http://30minutesorless.wikia.com/	"30 Minutes Or Less Wiki"	275	52, 10, 1,	201, 8, 1,
http://30rock.wikia.com/	"30 Rock Wiki"	3511	521, 426, 129, 103, 75, 49, 45, 42, 35, 34, 33, 31, 29, 29, 26, 25, 19, 17, 17, 11, 10, 10, 10, 9, 9, 9, 9, 9, 9, 8, 8, 7, 6, 6, 6, 6, 6, 5, 5, 5, 5, 5, 5, 4, 4, 4, 4, 4, 4, 4, 3, 3, 3, 3, 3, 3, 3, 3, 3, 2, 2, 2, 2, 2, 2, 2, 2, 2, 2, 2, 2, 2, 2, 2, 2, 2, 2, 2, 2, 2, 2, 2, 1, 1, 1, 1, 1, 1, 1, 1, 1, 1, 1, 1, 1, 1, 1, 1, 1, 1, 1, 1, 1, 1, 1, 1, 1, 1, 1, 1, 1, 1, 1, 1, 1, 1, 1, 1, 1, 1, 1, 1, 1, 0,	452, 49, 10, 6, 3, 2, 2, 0,
http://30secondlife.wikia.com/	"30 Second Life Wiki"	171	6, 6, 5, 4, 3, 3, 1, 1, 1,	94, 15, 4, 3, 3, 2, 2, 2, 1,
http://30secs2mars.wikia.com/	"30 Seconds To Mars Wiki"	225	8, 2, 1, 1,	208, 2,
http://30worldvision-song-contest-ottawa.wikia.com/	"30.Worldvision Song Contest Ottawa Wiki"	507	170, 51, 9, 4, 1,	208, 12, 10, 3,
http://30wsc-ottawa-aoaea.wikia.com/	"30.WSC Ottawa AOAEA Wiki"	252	11, 9, 3, 1,	209, 5, 4, 4,
http://303-0.wikia.com/	"30/3 0 Wiki"	118	23, 3, 1,	81, 6, 2, 2,
http://303-alumni-rl-34.wikia.com/	"303 Alumni Rl. 34 Wikia"	121	23, 1,	84, 3, 3, 2,
http://303industries.wikia.com/	"303 Industries Wiki"	225	10, 1,	206, 3, 1,
http://3030-deathwar-redux.wikia.com/	"3030 Deathwar Redux Wiki"	146	58, 1,	82, 2,
http://3030deathwarredux.wikia.com/	"3030 Deathwar Redux Wiki"	149	46, 13, 1, 0,	6, 3,
http://303rd-attack-legion.wikia.com/	"303rd Attack Legion Wiki"	360	43, 14, 6, 3, 3, 2, 1, 1, 1, 1, 1,	208, 28, 22, 4, 2, 1, 1,
http://303rd-strike-battalion.wikia.com/	"303rd Strike Battalion Wiki"	234	13, 1,	210, 4, 2, 1,
http://305-of-2018.wikia.com/	"305 of 2018 Wikia"	121	28, 16, 11, 8, 3, 2, 2, 2, 1, 1, 1, 1, 1, 1, 1, 1, 1, 1, 1, 1, 1,	14, 9, 2, 1,
http://306y.wikia.com/	-1	-1	-1	-1
http://3079s.wikia.com/	"3079 - 'Minecraft Meets Fallout' Wiki"	251	31, 1,	206, 6, 2, 1, 1,
http://3079phr00t.wikia.com/	"3079 - Phr00t Wiki"	246	27, 2, 1,	205, 3, 2, 1, 1,
http://3079w.wikia.com/	"3079's Wiki"	257	37, 1,	206, 3, 2, 2, 1,
http://3079game.wikia.com/	"3079game Wiki"	734	106, 76, 48, 13, 8, 6, 5, 3, 2, 2, 2, 1, 1, 1, 1, 1, 1, 1,	206, 89, 51, 3, 2, 2,
http://3088-a-webcomic.wikia.com/	"3088, A Webcomic Wiki"	127	38, 1,	77, 6, 4, 1,
http://30x9.wikia.com/	"3089's Wiki"	422	152, 5, 3, 1, 1,	207, 11, 10, 3, 1,
http://3089game.wikia.com/	"3089game Wiki"	298	65, 3, 1, 1,	207, 5, 5, 3,
http://31minutos.wikia.com/	"31 Minutos"	6680	2126, 828, 104, 74, 52, 45, 38, 33, 30, 29, 24, 21, 21, 19, 18, 15, 11, 9, 9, 8, 8, 7, 7, 6, 6, 6, 5, 5, 4, 4, 4, 3, 3, 3, 3, 3, 3, 3, 3, 3, 3, 3, 2, 2, 2, 2, 2, 2, 2, 2, 2, 2, 2, 2, 2, 2, 2, 2, 2, 2, 2, 1, 1, 1, 1, 1, 1, 1, 1, 1, 1, 1, 1, 1, 1, 1, 1, 1, 1, 1, 1, 1, 1, 1, 1, 1, 1, 1, 1, 1, 1, 1, 1, 1, 1, 1, 1, 1, 1, 1, 1, 1, 1, 1, 1, 1, 1, 1, 1, 1, 1, 0, 0, 0,	463, 77, 29, 5, 4, 4, 3, 1,
http://31worldvision-song-contest.wikia.com/	"31.Worldvision Song Contest Wiki"	302	70, 7, 1, 1,	209, 5, 4, 4,
http://311chronicle.wikia.com/	"311chronicle Wiki"	346	74, 8, 1,	206, 12, 1,
http://312ent.wikia.com/	"324 Entertainment Wiki"	551	421, 11, 3, 2, 2, 1,	81, 6, 6, 4, 1,
http://313uk.wikia.com/	"313 Recommends Wiki"	278	36, 16, 1,	208, 7, 1,
http://31jan2012.wikia.com/	"31jan2012 Wiki"	265	41, 7, 2, 1,	207, 3, 2,
http://31stidrealism.wikia.com/	"31stidrealism Wikia"	136	27, 6, 1,	81, 12, 3, 1, 0,
http://32worldvision-song-contest.wikia.com/	"32.Worldvision Song Contest Wiki"	270	54, 1,	210, 4, 1,
http://321-penguins.wikia.com/	"321 penguins Wiki"	74	1,	72, 1,
http://322dota.wikia.com/	"322 Dota Wiki"	255	27, 1,	208, 4, 2, 1,
http://32rabbit.wikia.com/	"32Rabbit Wikia"	104	13, 1,	81, 4, 2, 1, 1,
http://33dglasses.wikia.com/	"33-D Glasses Wiki"	260	27, 2, 1, 1, 1, 1,	1, 1,
http://33worldvision-song-contest.wikia.com/	"33.Worldvision Song Contest Wiki"	114	37, 1,	71, 4, 1,
http://33nepeta.wikia.com/	"33Nepeta Wiki"	97	11, 1,	82, 1,
http://34worldvision-song-contest.wikia.com/	"34.Worldvision Song Contest Wiki"	124	49, 1,	69, 4, 1,
http://34pchan.wikia.com/	"34Pchan Wiki"	265	45, 1, 1,	209, 4, 2, 2,
http://34thstreet.wikia.com/	"34th Street Films Wiki"	222	126, 1,	80, 5, 2, 2, 2,
http://35worldvision-song-contest.wikia.com/	"35.Worldvision Song Contest Wiki"	140	35, 1,	97, 4, 2, 1,
http://3558hakzroblox.wikia.com/	"3558hakz-ROBLOX Wiki"	88	4, 1,	3, 1,
http://35ce6030fcd367169afbf6b6e6379b60.wikia.com/	-1	-1	-1	-1
http://35thlegacy.wikia.com/	"35thLegacy Wikia"	124	17, 8, 1,	78, 12, 3, 2, 1,
http://36worldvision-song-contest.wikia.com/	"36.Worldvision Song Contest Wiki"	137	33,	97, 4, 1, 1,
http://360cheats.wikia.com/	"360 Cheats Wiki"	320	51, 32, 6,	207, 3, 3, 3, 2,
http://360collectiveintelligence.wikia.com/	"360 Collective Intelligence Wiki"	464	10, 5, 4, 2, 1, 1,	208, 14,
http://360-video-news-and-online-journalism.wikia.com/	"360 Video, News, and Online Journalism Wikia"	135	45, 1,	81, 4, 2, 1,
http://360class.wikia.com/	"360class Wiki"	126	16, 1,	94, 6, 3, 2, 2,
http://360comics.wikia.com/	"360comics Wiki"	271	42, 1,	207, 4, 3, 2,
http://360noscope.wikia.com/	"360noscope Wikia"	165	27, 27, 1,	80, 12, 4, 2,
http://360noscopem8.wikia.com/	"360NoscopeM8 Wikia"	110	15, 1,	81, 9, 2, 1, 1,
http://364days.wikia.com/	"364 Days Wiki"	107	19, 1,	80, 4, 2, 1,
http://365miles.wikia.com/	"365 Miles in 1 Year Wiki"	317	51, 1,	208, 8, 8, 3,
http://365shaneeyoho-roblox-series.wikia.com/	"365ShaneEyoho Roblox Series Wiki"	242	123, 1,	94, 4, 3, 3,
http://36degreeland.wikia.com/	"36degreeland Wikia"	108	11, 1,	79, 10, 2, 2, 1,
http://37-climb-street.wikia.com/	"37 Climb Street Wikia"	918	163, 1, 1,	707, 11, 5,
http://37project.wikia.com/	"37 Project Wiki"	225	8, 2, 1, 1,	209, 2,
http://37-red-hair-kozaks-hollistercalifornia.wikia.com/	"37 Red Hair Kozaks Hollister,California Wiki"	229	14, 1,	209, 4, 1,
http://37worldvision-song-contest.wikia.com/	"37.Worldvision Song Contest Wiki"	153	42, 1,	97, 4, 2, 2, 2,
http://37games.wikia.com/	"37Games Wiki"	249	134, 3, 1,	94, 3, 3, 3, 2,
http://38-games.wikia.com/	"38 Games Wiki"	89	1, 1,	82, 2, 2,
http://38-south-thrift-store.wikia.com/	"38 South Thrift Store Wikia"	160	68, 1, 1,	83, 4, 2, 1,
http://38worldvision-song-contest.wikia.com/	"38.Worldvision Song Contest Wiki"	140	34, 1,	97, 4, 2, 1,
http://382nd.wikia.com/	"382nd Terran Air Wing Wiki"	327	74, 1, 1,	206, 10, 8, 4, 2,
http://39cluescahillsvsvespersroleplay.wikia.com/	"39 Clues Cahills vs Vespers Roleplay Wiki"	1395	576, 151, 60, 39, 37, 28, 19, 19, 18, 14, 13, 11, 9, 8, 5, 4, 3, 2, 1, 1, 1, 1, 1,	204, 58, 29, 3, 2, 2, 1,
http://39cluesbookstt.wikia.com/	"39 Clues Wiki"	231	14, 1, 1, 1,	207, 3,
http://39cluesbooks.wikia.com/	"39 Clues Wiki"	239	14, 1, 1,	1, 1,
http://393-bukit-batok-west-avenue-5.wikia.com/	"393 Bukit Batok West Avenue 5 Wiki"	93	9, 1,	82, 1,
http://397movies.wikia.com/	"397Movies Wiki"	2057	1723, 256, 1,	69, 2,
http://398movies.wikia.com/	"398Movies Wiki"	715	513, 67, 43, 1,	7, 3,
http://399movies.wikia.com/	"399Movies Wiki"	700	503, 99, 1,	84, 2,
http://39clue.wikia.com/	"39clues Wiki"	230	7, 2, 1, 1, 1,	208, 7,
http://360achievements.wikia.com/	"Achievement Wiki"	235	12, 2,	1, 1,
http://34h89yh4hf7349.wikia.com/	"AVATAR Wiki"	284	67, 1,	208, 3, 3,
http://3081project.wikia.com/	"CSCI3081 Project Wiki"	376	141, 5, 2,	2, 1,
http://319squadron.wikia.com/	"Excalibur Squadron Wiki"	252	26, 1, 1, 1,	209, 5, 4, 4,
http://334566778865ttg.wikia.com/	"Holy Wiki"	88	2, 1,	82, 1,
http://358days.wikia.com/	"Kingdom Hearts 358/2 Days Wiki"	293	57, 2, 1, 1, 1,	6, 1,
http://3367world.wikia.com/	"Masternick3367 Wiki"	395	165, 2, 1, 1, 1, 1,	3, 1,
http://3092-maytag-blocks.wikia.com/	"Maytag Blocks Wikia"	117	27, 1,	81, 4, 2, 1, 1,
http://37dogsinasinglefileline.wikia.com/	"Nick at Nite Wiki"	360	152, 64, 15, 1, 1,	78, 8, 5, 4, 4,
http://3-14159265359.wikia.com/	"Numbers Wiki"	114	27, 1,	75, 5, 2, 2,
http://324dgfggi.wikia.com/	"Ranpager742 Wikia"	96	1,	83, 9, 2, 1,
http://321survivor.wikia.com/	"Survivor Fanon Wiki"	492	357, 44, 1,	71, 4, 3, 3,
http://3211233sdasstesting.wikia.com/	"Testing Wiki"	87		1,
http://310agroup1.wikia.com/	"ThanhJanitaTristan Wiki"	244	10, 1, 1, 1, 1,	5, 1,
http://33floorbuilding.wikia.com/	"The 33 Floor Building Website Wikia"	107	16, 1,	78, 8, 2, 1, 1,
http://39clues101.wikia.com/	"The 39 Clues Wiki"	450	235, 2, 1,	208, 1, 1,
http://39clues.wikia.com/	"The 39 Clues Wiki"	98358	5674, 3945, 3936, 3787, 3607, 3343, 3215, 1806, 1745, 1642, 1350, 1345, 1329, 1320, 1196, 1053, 1001, 963, 953, 947, 856, 838, 634, 626, 594, 579, 557, 547, 545, 508, 474, 458, 424, 413, 403, 389, 358, 353, 334, 315, 312, 307, 306, 290, 271, 268, 260, 229, 229, 223, 217, 215, 208, 207, 206, 204, 197, 188, 187, 186, 180, 180, 176, 175, 170, 164, 162, 150, 149, 146, 145, 145, 132, 131, 130, 129, 12…	7099, 2563, 1743, 93, 48, 16, 14, 10, 6, 2, 1, 1,
http://360live.wikia.com/	"The Xbox Wiki"	263	35, 2, 1,	2, 1,
http://333.wikia.com/	"Vajrayaana Wiki"	285	26, 2, 2, 2, 1, 1,	3, 2,
http://30fps-video-game-consoles.wikia.com/	"Video Game Consoles Wiki"	153	38, 1, 1,	94, 9, 4, 3,
http://365.wikia.com/	"Videogames365 Wiki"	242	16, 2,	1, 1,
http://360gameblog.wikia.com/	"Xbox360 gameblog Wiki"	217	6, 1, 1,	206, 1,
http://360trix.wikia.com/	"Xbox360triX Wiki"	237	20, 1, 1,	208, 1, 1,
http://3-a-scuola-italiana-madrid.wikia.com/	"3 A scuola italiana madrid Wiki"	232	16, 1,	207, 3, 2, 1,
http://3dayrespawn.wikia.com/	"3 Day Respawn Wiki"	233	8, 6, 1, 1, 1,	208, 5,
http://3-dog-band.wikia.com/	"3 Dog Band Wiki"	242	20, 2, 1, 1,	207, 4, 4, 3,
http://3drunkgeeks.wikia.com/	"3 Drunk Geeks Wiki"	237	22, 1,	207, 3, 1,
http://3bromopyruvate.wikia.com/	"3-bromopyruvate Wikia"	335	120, 3, 1, 1,	95, 15, 11, 2, 1, 1,
http://3ddinoadventure.wikia.com/	"3-D Dinosaur Adventure Wiki"	498	107, 88, 2, 2, 1, 1, 1, 1, 1,	18, 1,
http://3d-printing-different-perspectives.wikia.com/	"3-D printing- different perspectives Wiki"	93	5, 1,	80, 4, 2, 1,
http://39cluesfanfic.wikia.com/	"39 Clues Fanfiction Wiki"	311	29, 4, 3, 2, 2, 2, 1, 1,	16, 1,
http://39cluesfanon.wikia.com/	"39 Clues Fanon Wiki"	384	55, 51, 22, 7, 5, 3, 3, 2, 2, 1, 1,	207, 17, 1,
http://39cluesidea.wikia.com/	"39 Clues Ideas Wiki"	321	64, 14, 13, 6, 1, 1, 1,	207, 8, 1,
http://39cluesroleplay.wikia.com/	"39 Clues Role Play Wiki"	2568	1514, 501, 62, 52, 6, 5, 4, 4, 4, 4, 4, 3, 3, 3, 3, 2, 1, 1, 1, 1, 1,	192, 60, 6, 2, 1,
http://39-clues-rpg.wikia.com/	"39 Clues RPG Wikia"	452	239, 56, 20, 13, 2, 2, 1,	78, 13, 6, 2, 1,
http://39cluesseries.wikia.com/	"39 Clues Wiki"	251	19, 2, 1,	2, 1,
http://39clueseries.wikia.com/	"39 Clues Wiki"	259	2, 1,	1, 1,
http://39cluesmag.wikia.com/	"39 CLUES Wiki"	253	22, 1, 1, 1,	2, 1,
http://39worldvision-song-contest.wikia.com/	"39.Worldvision Song Contest Wiki"	133	28, 1,	99, 4, 1,
http://39cluestimes.wikia.com/	"39cluestimes Wiki"	308	87, 3, 1, 1,	207, 3, 3,
http://39words.wikia.com/	"39words Wiki"	236	21, 1,	204, 3, 1, 1, 0,
http://3b2010.wikia.com/	"3B Wiki"	306	12, 4, 2, 1, 1,	224, 21, 1,
http://3b3t.wikia.com/	"3b3t Wiki"	201	38, 21, 5, 5, 3, 3, 2, 1, 1, 1,	81, 14, 8, 2, 2,
http://3chapters.wikia.com/	"3CHAPTERS Wiki"	110	11, 1,	94, 3, 1,
http://3city.wikia.com/	"3city Wiki"	906	549, 25, 11, 9, 5, 3, 2, 1, 1,	207, 30, 24, 3,
http://3cs.wikia.com/	"3CsforCyberSafety Wiki"	94	8, 1,	82, 1,
http://3cwales.wikia.com/	"3CWales Wikia"	832	4, 1,	811, 7, 2, 1,
http://3cz3cz3x3x3.wikia.com/	"3cz3cz3x3x3 Wiki"	90		1,
http://3dalliance.wikia.com/	"3D alliance Wiki"	224	7, 2, 1, 1,	208, 2,
http://3dclassics.wikia.com/	"3D Classics (Nintendo Eshop) Wiki"	268	43, 1,	205, 10, 3, 2, 1,
http://3dcg.wikia.com/	"3D Custom Girl Wiki"	551	20, 6, 1, 1, 1,	208, 31,
http://3ddotgameheroes.answers.wikia.com/	-1	-1	-1	-1
http://3ddotgameheroes.wikia.com/	"3D Dot Game Heroes Wiki"	1810	354, 187, 131, 123, 60, 45, 38, 30, 17, 16, 12, 12, 12, 9, 8, 8, 8, 6, 6, 6, 4, 4, 3, 2, 2, 2, 2, 2, 2, 1, 1, 1, 1, 1, 1, 1, 1, 1, 1, 1, 1,	212, 159, 4, 2, 1, 1, 1,
http://3ddungeonrpg.wikia.com/	"3D Dungeon RPGs Wiki"	229	9, 2,	1,
http://3d-ferrari-f458.wikia.com/	"3D Ferrari F458 Wikia"	109	18, 1,	81, 4, 2, 1, 1,
http://3dgame.wikia.com/	"3D Games - A6 and Newton Physics Wiki"	1976	12, 9, 7, 5, 5, 4, 3, 3, 2, 2, 2, 2, 1, 1, 1, 1,	5, 2, 2, 2, 2, 1,
http://3d-groove.wikia.com/	"3D Groove Wiki"	206	98, 11, 2, 1,	75, 4, 2, 2, 1,
http://3d-gun-mod.wikia.com/	-1	-1	-1	-1
http://3dhistoricalcloset.wikia.com/	"3D Historical Closet Wiki"	812	516, 51, 16, 1, 1,	206, 8, 3, 2, 1,
http://3dholographic-displays.wikia.com/	"3D Holographic Displays Wiki"	101	13, 1,	80, 4, 2, 1,
http://3d-holographic-displays.wikia.com/	"3D Holographic Displays Wiki"	82	5, 1,	68, 4, 2, 1, 1,
http://3dmanual.wikia.com/	"3D Manual Wiki"	247	19, 2, 1,	1, 1,
http://3dmetaverse.wikia.com/	"3D Metaverse Wiki"	223	10, 1,	208, 3, 1,
http://3d-art.wikia.com/	"3D Modeling and Animation Wiki"	138	17, 1,	82, 1,
http://3dmoviemaker.wikia.com/	"3D Movie Maker Wiki"	495	121, 13, 8, 7, 7, 3, 3, 3, 2, 2, 1, 1, 1,	204, 35, 3, 2, 2, 1, 1,
http://3d-movie.wikia.com/	"3d movie Wikia"	161	48, 6, 3, 1,	81, 14, 4, 2, 1,
http://3d-organ-printing-question.wikia.com/	"3d Organ printing question Wiki"	86	2, 1,	3, 1,
http://3d-print.wikia.com/	"3D print Wiki"	77	1, 1,	68, 4, 2, 1,
http://3d-printer.wikia.com/	"3D Printer Wiki"	91	1, 1,	80, 4, 2, 2, 1,
http://3d-printing-and-ethics.wikia.com/	"3D printing and ethics Wiki"	90	2, 1,	80, 4, 2, 1,
http://3d-printing-and-prototyping.wikia.com/	"3D Printing and Prototyping Wiki"	96	6, 1,	80, 4, 2, 2, 1,
http://3d-printing-and-the-world-today.wikia.com/	"3D printing and the world today Wiki"	93	9, 1,	3, 1,
http://3d-printing-and-the-world.wikia.com/	"3D Printing and the World Wiki"	85	1,	3, 1,
http://3d-printing-by-melissa-semkiw.wikia.com/	"3D printing by Melissa Semkiw Wiki"	89	1, 1,	82, 2, 2,
http://3d-printing-future.wikia.com/	"3D printing future Wiki"	88	3, 1,	3, 1,
http://3d-printing-in-medicine.wikia.com/	-1	-1	-1	-1
http://3d-printing-updated.wikia.com/	"3D printing updated Wiki"	87	2, 1,	3, 1,
http://3dprinting.wikia.com/	"3d Printing Wiki"	245	10, 2,	2, 1,
http://3d-printing.wikia.com/	"3D Printing Wiki"	89		1,
http://3dfutureprinting.wikia.com/	"3D printing Wiki"	87		1,
http://3d-printing-a-safety-concern.wikia.com/	"3D Printing: A Safety Concern Wiki"	87	3, 1,	3, 1,
http://3d-printing-safety-concern.wikia.com/	""		1,	3, 1,
http://3d-shape-world.wikia.com/	"3D Shape World Wiki"	215	126, 1,	75, 4, 2, 1,
http://3dprinting-and-the-world.wikia.com/	"3D-Printing and the World Wiki"	86	1, 1,	3, 1,
http://3d3v14.wikia.com/	"3D3-V14 Wiki"	129	30, 1,	94, 3, 1,
http://3d4e.wikia.com/	"3D4E Wiki"	87	1, 1,	82, 1,
http://3d9c.wikia.com/	"3d9c Wiki"	80	3, 1,	68, 4, 2, 1, 1,
http://3danmaku.wikia.com/	"3Danmaku Wikia"	251	88, 50, 7, 1,	78, 14, 4, 2,
http://3dgamedevelopersgroup.wikia.com/	"3dgamedevelopersgroup Wiki"	357	89, 18, 14, 7, 1, 1,	206, 10, 3, 2, 1,
http://3dhive.wikia.com/	"3DHive Wiki"	646	385, 26, 1,	210, 7, 4, 3, 2,
http://3dimaging.wikia.com/	"3dimaging Wiki"	91	7, 1,	3, 1,
http://3dmeshmods.wikia.com/	"3dmeshmods Wiki"	504	225, 3, 2, 1, 1, 1,	207, 18, 14, 3,
http://3dmxuanyuan.wikia.com/	"3DM轩辕汉化组 Wiki"	225	116, 1,	97, 4, 1,
http://3dmouse.wikia.com/	"3DMou.se Wiki"	139	48, 1,	78, 5, 2, 2, 2,
http://3dp-unal.wikia.com/	"3DP UNAL Wiki"	135	5, 4, 2, 2, 1,	96, 10, 8, 3,
http://3dpedia.wikia.com/	"3dpedia Wiki"	232	19, 1,	206, 4, 1, 1,
http://3dpoetry.wikia.com/	"3DPoetry Wikia"	166	70, 1,	79, 10, 2, 2, 1,
http://3dpokedex.wikia.com/	"3DPokedex Wiki"	274	58, 1,	208, 4, 2, 1,
http://3dprinter.wikia.com/	"3dprinter Wikia"	104	8, 1,	81, 5, 2, 2, 1,
http://3dprinters.wikia.com/	"3Dprinters Wiki"	101	12, 1,	81, 4, 1, 0,
http://3dp.wikia.com/	"3dprintingbusiness Wiki"	92	1, 1,	80, 5, 2, 2,
http://3driver.wikia.com/	"3DRIVER Wiki"	449	95, 79, 11, 6, 2, 1, 1,	210, 14, 11, 4,
http://3db-trivia.wikia.com/	"3DS Buzz Trivia Wiki"	239	25, 1,	204, 3, 2, 1,
http://3dsgamemodding.wikia.com/	"3ds Game Modding Wiki"	116	30, 1,	82, 1,
http://3dshacks.wikia.com/	"3DS hacks Wikia"	411	81, 20, 13, 8, 7, 6, 6, 4, 4, 4, 3, 2, 2, 2, 1, 1, 1,	79, 67, 40, 6, 2,
http://3dsbuzz.wikia.com/	"3DSBuzz Wiki"	461	167, 9, 6, 4, 3, 2, 1, 1, 1,	208, 24, 3, 2,
http://3dsdude110.wikia.com/	"3dsdude110 Wiki"	523	151, 134, 1,	75, 5, 5, 4,
http://3dsgames.wikia.com/	"3DSGames Wikia"	162	37, 7, 4, 3, 1, 1,	81, 11, 5, 2, 2, 1,
http://3dshelp.wikia.com/	"3dshelp Wiki"	130	37, 1,	82, 1,
http://3darmies.wikia.com/	"3DWarehouse Armies"	366	179, 6, 6, 5, 5, 2, 2,	5, 2,
http://3binweevils.wikia.com/	"Bin Weevils Wiki"	258	39, 1, 1,	208, 3, 3,
http://3dsemulator.wikia.com/	"Citra Wiki"	1322	264, 37, 17, 12, 10, 8, 6, 6, 5, 5, 4, 4, 3, 3, 3, 3, 3, 3, 2, 2, 2, 2, 2, 2, 2, 2, 2, 2, 2, 2, 2, 1, 1, 1, 1, 1, 1, 1, 1, 1, 1, 1, 1, 0, 0,	230, 153, 97, 64, 16, 11, 4, 3, 2,
http://3dsdqm2.wikia.com/	"Dragon Quest Monsters 2: Iru and Luca's Marvelous Mysterious Key Wiki"	244	26, 1,	209, 4, 2, 1,
http://3d6.wikia.com/	"Our D&D Wiki"	330	87, 19, 1, 1,	207, 3, 3, 2, 1,
http://3dids.wikia.com/	"Quantum Optics Wiki"	431	121, 26, 18, 11, 8, 7, 4, 2, 2, 2, 1, 1, 1, 1, 1, 1, 1, 1, 1, 1, 1,	214, 2,
http://39fanfic.wikia.com/	"The 39 Clues Fanfic Wiki"	593	68, 39, 7, 4, 2, 2, 2, 2, 2, 1, 1, 1, 1,	209, 106, 14, 3, 1,
http://39cluesnews.wikia.com/	"The 39 Clues News Wiki"	310	79, 2, 1,	7, 1, 0,
http://39cluesworld.wikia.com/	"The 39 Clues World Wiki"	262	33, 2, 1,	4, 1,
http://3dmm.wikia.com/	"The 3D Movie Maker Wiki"	784	293, 105, 30, 4, 2, 1, 1, 1, 1, 1, 1, 1, 1,	38, 4, 1,
http://unstoppablembers.wikia.com/	"The Unstoppable MBer's Wiki"	23047	3295, 2386, 1121, 901, 852, 842, 775, 651, 630, 535, 524, 493, 465, 458, 358, 354, 291, 282, 236, 154, 133, 118, 104, 79, 61, 53, 52, 45, 42, 25, 25, 20, 15, 14, 13, 12, 12, 11, 11, 7, 7, 6, 5, 5, 5, 4, 4, 3, 2, 2, 1, 1, 1,	4856, 217, 208, 3, 2, 2, 2,
http://3daysgrace.wikia.com/	"Three Days Grace Wiki"	518	250, 21, 1, 1,	204, 7, 4, 2, 2,
http://3atoys.wikia.com/	"ThreeA Wiki"	330	100, 2,	2, 1,
http://prowrestling.answers.wikia.com/	-1	-1	-1	-1
http://3-feelings-fresh.wikia.com/	"3 Feelings Fresh Wikia"	171	19, 3, 2, 1,	81, 14, 4, 2, 2, 2,
http://3f4lseries.wikia.com/	"3 Friends 4 Life Series Wiki"	233	16, 1,	206, 3, 2, 1, 1,
http://3gensofchupikachupichuandraichu.wikia.com/	"3 gens of chu-pikachu,pichu,and raichu Wiki"	274	42, 12, 1, 1,	205, 3, 3, 2, 1,
http://3-lords-rp.wikia.com/	"3 lords rp Wiki"	92	11, 1,	75, 4, 1,
http://3-lords-1-universe.wikia.com/	"3 Lords, 1 Universe Wikia"	125	32, 1,	80, 9, 2, 1,
http://3ninjas.wikia.com/	"3 ninjas Wiki"	1880	1165, 43, 25, 20, 17, 17, 11, 9, 4, 4, 4, 2, 2, 2, 1, 1, 1, 1, 1, 1,	210, 85, 6, 3, 2,
http://3-on-3-freestyle.wikia.com/	"3 on 3 Freestyle Wiki"	185	87, 1,	80, 7, 2, 2, 1,
http://3-sisters.wikia.com/	"3 Sisters Wikia"	768	34, 8, 1,	711, 8, 2, 1,
http://3-strikes.wikia.com/	"3 Strikes Wiki"	87	1, 1,	82, 1,
http://3-years-of-me.wikia.com/	"3 Years Of Me Wiki"	80	4, 1,	68, 4, 1, 0,
http://3stvseries.wikia.com/	"3's TV Series Wikia"	189	83, 1,	94, 5, 3, 1, 1,
http://3manifolds.wikia.com/	"3-Manifolds Wiki"	240	23, 1,	207, 2, 1,
http://3masayahin.wikia.com/	"3-Masayahin Wiki"	263	41, 1,	207, 3, 3, 2,
http://3-it-happened.wikia.com/	"3: It Happened Wiki"	122	32, 1,	81, 4, 2, 1, 1,
http://3-millennium-ac-tao.wikia.com/	"3º Millennium a.C. Tao Wiki"	2436	2303, 1,	80, 5, 2, 1,
http://3d-techniques.wikia.com/	"3D Computer Techniques Wiki"	351	89, 2,	6, 1,
http://3d-super-mario.wikia.com/	"3D Super Mario Wiki"	348	90, 11, 4, 1,	210, 20, 5, 4, 2,
http://3dultralioneltraintownpage.wikia.com/	"3d ultra lionel traintown page Wiki"	231	1, 1,	208, 1, 1,
http://3d-virtual-world-of-jumpstart.wikia.com/	"3D Virtual World Of Jumpstart Wiki"	244	17, 1,	207, 3, 3, 2,
http://3d-warehouse.wikia.com/	"3D Warehouse Wiki"	149	59, 1,	80, 4, 2, 2, 1,
http://3wa.wikia.com/	-1	-1	-1	-1
http://3d.wikia.com/	"3D Wiki"	714	268, 116, 14, 4, 3, 2, 2, 1, 1,	17, 1,
http://3dt-alpha-hallukardy-edition.wikia.com/	"3D&T Alpha - Hallukardy Edition Wiki"	496	387, 1,	94, 3, 3, 2,
http://3d-tips.wikia.com/	"3d-tips Wiki"	242	11, 2, 1, 1,	2, 1,
http://3dsmodding.wikia.com/	"3ds Modding Wiki"	87	1, 1,	82, 1,
http://3dspedia.wikia.com/	"3dsPedia Wikia"	203	20, 19, 7, 1, 1,	94, 16, 10, 3, 1,
http://3dsplaza.wikia.com/	"3DSPlaza Wiki"	734	90, 62, 59, 11, 8, 6, 6, 4, 4, 4, 4, 2, 2, 2, 2, 2, 2, 2, 2, 1, 1, 1, 1, 1, 1, 1, 1,	208, 102, 3, 2, 2, 2, 1,
http://3dspluswiiu.wikia.com/	"3dsPluswiiu Wiki"	244	22, 1,	208, 9,
http://3dsunshine.wikia.com/	"3dSunshine community"	176	86, 1,	81, 4, 2, 1, 1,
http://3dtente.wikia.com/	"3dtente Wiki"	259	39, 1, 1,	207, 6, 2,
http://3dtuning.wikia.com/	"3dTuning Wiki"	240	151, 1,	82, 1,
http://3dvce.wikia.com/	"3DVCE Wiki"	1093	495, 55, 19, 17, 8, 8, 3, 3, 3, 3, 2, 2, 2, 1, 1, 1, 1, 1, 1, 1,	207, 92, 3, 3, 3, 2, 2,
http://3dz.wikia.com/	"3Dz Wiki"	377	49, 20, 9, 5, 3, 1,	206, 21, 3, 2, 1,
http://3gboss.wikia.com/	"3G Boss Wikia"	181	77, 1,	81, 9, 2, 2, 1,
http://3g-television-series.wikia.com/	"3G( Television Series) Wiki"	117	14, 1,	97, 4, 1,
http://3gma.wikia.com/	""		80, 9, 1,	81, 10, 9, 2, 1,
http://3igk.wikia.com/	"3iG K Wiki"	275	49, 2, 1,	205, 5, 3, 2, 2,
http://3k-fusion.wikia.com/	"3K - Fusion Wiki"	109	19, 1,	81, 4, 2, 1, 1,
http://3k2137.wikia.com/	"3k2137 Wikia"	139	5, 2, 1,	94, 12, 10, 3, 1,
http://3kfrontier12345.wikia.com/	"3kfrontier12345 Wikia"	209	107, 1,	83, 8, 3, 2, 1,
http://3kingdomwars.wikia.com/	"3KingdomWars Wiki"	156	54, 1,	96, 3, 1,
http://3kvi-games.wikia.com/	"3KVI GAMES Wiki"	364	109, 1, 1,	208, 4, 4, 2, 2,
http://3kvlogs.wikia.com/	"3KVlogs Wiki"	87	2, 1,	3, 1,
http://3oh3.wikia.com/	"3OH!3 Wiki"	399	123, 8, 5, 2, 2, 1, 1, 1,	17, 1,
http://3pac.wikia.com/	"3PAC Wiki"	396	16, 5, 4, 1, 1, 1, 1,	210, 43, 37, 4, 3, 3, 2, 2,
http://3pba-radioaktivitet.wikia.com/	"3PBA Radioaktivitet Wikia"	242	26, 6, 5, 2, 2, 1,	79, 20, 8, 2, 1,
http://3pbb-radioaktivitet.wikia.com/	"3PBB Radioaktivitet Wikia"	215	21, 8, 7, 6, 5, 5, 2, 1,	79, 23, 9, 2, 1,
http://3pic.wikia.com/	"3PiCRSMV Wiki"	241	11, 1, 1, 1,	1, 1,
http://3piczelda.wikia.com/	"3piczelda Wiki"	280	12, 2, 1,	205, 8, 6, 3, 2,
http://3pinoy.wikia.com/	"3Pinoy Wikia"	99	2, 1,	83, 9, 1, 1, 0,
http://3primetime3.wikia.com/	"3primetime3 Wiki"	1488	1035, 94, 82, 7, 6, 6, 6, 5, 5, 5, 4, 4, 2, 1, 1, 1, 1, 1, 1, 1, 1, 1, 1, 1, 1,	99, 59, 26, 4, 2, 1,
http://3rdbird.wikia.com/	"3rd & Bird Wiki"	1102	884, 11, 10, 8, 5, 2, 2, 1, 1,	94, 23, 11, 3, 2, 2,
http://3rd-adol-virtual-classroom.wikia.com/	"3rd Adol Virtual Classroom Wiki"	242	27, 1, 1,	207, 3, 1,
http://3rcr.wikia.com/	"3rd Battalion Royal Canadian Regiment Wiki"	87	1, 1,	82, 1,
http://3rdeyebroadcast.wikia.com/	"3rd Eye Broadcast Ltd Wiki"	243	20, 2, 1, 1,	211, 3,
http://3rd-incursion.wikia.com/	"3rd Incursion Wiki"	89	1, 1,	82, 2, 1,
http://3rd-millennium-egyptian-and-mesopotamian-art.wikia.com/	"3rd Millennium Egyptian And Mesopotamian Art Wiki"	272	42, 1,	210, 4, 2, 2, 1,
http://noobdivision.wikia.com/	"3rd Noob Division Wiki"	226	92, 31, 4, 1,	7, 3,
http://3rdrock.wikia.com/	"3rd Rock from the Sun"	1752	424, 318, 53, 32, 21, 19, 18, 16, 15, 13, 12, 11, 10, 8, 8, 6, 6, 6, 5, 5, 4, 4, 4, 4, 4, 3, 3, 3, 3, 3, 3, 2, 2, 2, 2, 2, 2, 2, 1, 1, 1, 1, 1, 1, 1, 1, 1, 1, 1, 1, 1, 1,	121, 57, 6, 5, 4, 3, 2, 2,
http://3rdscape.wikia.com/	"3rdScape Wiki"	309	78, 2, 1, 1, 1, 1,	1, 1,
http://3rdstage.wikia.com/	"3rdstage's Wiki"	7843	7566, 1, 1,	207, 9, 3, 2, 2,
http://3rdstrikemexico.wikia.com/	"3rdStrikeMexico Wikia"	1305	363, 155, 17, 1,	711, 19, 12,
http://3redlights.wikia.com/	"3redlights Wiki"	285	17, 5, 2,	5, 1,
http://3sangelguild.wikia.com/	"3scapes Angel Wiki"	551	201, 37, 17, 5, 2, 2, 2,	23, 1,
http://3spooky.wikia.com/	"3spooky5me Wiki"	80		1,
http://3ssa.wikia.com/	"3sSA Wiki"	1938	686, 126, 71, 40, 38, 35, 34, 34, 30, 19, 18, 16, 15, 11, 6, 5, 5, 5, 4, 4, 3, 1, 1,	96, 68, 43, 6, 3, 2,
http://3ternaldivide.wikia.com/	"3ternal Divide Wiki"	889	173, 167, 74, 70, 20, 13, 8, 6, 2, 1, 1, 1,	213, 33, 1,
http://3towns.wikia.com/	"3towns Wiki"	3325	2473, 235, 43, 7, 1,	68, 20, 3, 2,
http://3twinsnet.wikia.com/	"3twins.net Wiki"	411	180, 1,	208, 3, 1,
http://3twins.wikia.com/	"3twins.net Wikia"	173	78, 1,	81, 9, 2, 1, 1,
http://3v3-freestyle.wikia.com/	"3v3 FreeStyle Wiki"	261	170, 3, 1,	75, 5, 2, 2, 2, 1,
http://3x3-eyes.wikia.com/	"3x3 Eyes Wiki"	93	7, 1,	78, 4, 1, 0,
http://3xax3.wikia.com/	"3xAx3 Wiki"	89	3, 1,	82, 1,
http://3xcel.wikia.com/	"3XCEL Wiki"	90	4, 1,	82, 1,
http://3yearenglish-guide.wikia.com/	"3yearEnglish guide Wiki"	152	47, 1,	96, 3, 2, 1,
http://3pl.wikia.com/	"3_PL Wikia"	124	24, 6, 1,	84, 4, 2, 2, 1,
http://genebernardinolawl.wikia.com/	"40T10 2 and GeneBernardinoLawl's The Angry German Kid Show Wiki"	1475	1148, 25, 3, 1, 1,	207, 24, 12, 3, 3, 2,
http://3zralive.wikia.com/	"Ezraverse Wiki"	110	12, 2, 1, 1,	86, 3,
http://3gcomix.wikia.com/	"GGG Wiki"	252	30, 1,	208, 3, 2, 1,
http://3linemovies.wikia.com/	"Il cinema in pillole Wiki"	344	111, 1,	209, 3, 3,
http://3eso.wikia.com/	""		34, 11, 6, 5, 2, 2, 2, 2, 1, 1, 1, 1, 1, 1, 1, 1, 1, 1, 1, 1, 1, 1, 1, 1, 1, 1, 1, 1,	10, 0,
http://3ds-nintendo.wikia.com/	"Nintendo 3DS Wiki"	165	62, 1,	97, 4, 1,
http://3xpal.wikia.com/	"P+L WACE Wiki"	226	11, 1,	207, 4, 2, 1,
http://3kbrigade.wikia.com/	"Smash Brothers 3000 Super Show Wiki"	263	35, 2, 1,	1, 1,
http://3rdstrike.wikia.com/	"Street Fighter III 3rd Strike Wiki"	1446	910, 24, 14, 6, 4, 4, 3, 3, 2, 2, 2, 1, 1, 1,	94, 67, 56, 13, 6, 5, 3, 3,
http://3dsupermario.wikia.com/	"Super Mario 3D Wiki"	261	162, 1,	94, 3, 1,
http://3strings.wikia.com/	"The 3 Strings Wiki"	94		1,
http://3dvex.wikia.com/	"The 3DVex Series Wikia"	101	4, 1,	83, 9, 2, 1, 1,
http://3games.wikia.com/	"The 3Games Wikia"	162	72, 1,	79, 4, 2, 1, 1,
http://3dworld.wikia.com/	"The Adventures of Super Mario 3D World Wiki"	164	46, 1,	94, 3, 2, 1,
http://3esoc.wikia.com/	"The Third ESO C Wiki"	136	18, 17, 1, 1,	80, 6, 3, 2,
http://3families.wikia.com/	"The Three Families Wiki"	273	208, 52, 2, 1, 1,
http://3eb.wikia.com/	"Third Eye Blind Wiki"	289	66, 2, 1, 1, 1,	4, 1,
http://3friends.wikia.com/	"Three Friendsproductions Wiki"	85		3, 1,
http://3kingdoms.wikia.com/	"Three Kingdoms: The Battle Begins Wiki"	725	182, 2, 2, 1, 1, 1, 1,	7, 4, 0,
http://3kywar.wikia.com/	"Three Thousand Year War Wiki"	298	78, 1,	204, 3,
http://3ds-tomodachi-life.wikia.com/	"Tomodachi Life Wiki"	263	92, 30, 1, 1, 1, 1, 1,	94, 28, 8, 3, 2,
http://3unturned.wikia.com/	"Unturned Wikia"	234	144, 1,	81, 4, 2, 1, 1,
http://3euslsis.wikia.com/	"USLS-IS 3E 2010-2011 Wiki"	284	27, 17, 4, 1, 1,	210, 12, 1,
http://3dvirtual-reality.wikia.com/	"Virtual Reality Wiki"	77	1, 1,	72, 2,
http://4-all-mine-craft-noobs.wikia.com/	"4 all mine craft noobs Wikia"	272	94, 41, 19, 2, 1, 1,	81, 24, 6, 2,
http://40-day-war.wikia.com/	"40 Day War Wiki"	161	69, 1,	69, 6, 4, 1,
http://40-winks.wikia.com/	"40 Winks Wikia"	134	34, 32, 11, 6, 5, 2, 2, 2, 2, 1, 1, 1, 1, 1, 1, 1, 1, 1, 1, 1, 1, 1, 1, 1, 1, 1, 1,	5, 0,
http://40worldvision-song-contest.wikia.com/	"40.Worldvision Song Contest Wiki"	124	21, 1,	97, 4, 1,
http://40worldvision-song-contestcairo.wikia.com/	"40.Worldvision Song Contest-Cairo Wiki"	122	21, 1,	96, 3, 1,
http://4000robots.wikia.com/	"4000 Robots Wiki"	916	321, 111, 44, 38, 17, 7, 5, 4, 1, 1, 1, 1,	206, 39, 28, 3, 2, 2,
http://4000movies.wikia.com/	"4000Movies Wiki"	1066	889, 90, 4, 1,	6, 3,
http://400movie.wikia.com/	"400Movie Wiki"	2196	1661, 384, 1,	82, 3,
http://400movies.wikia.com/	"400Movies Wiki"	76	1,	72, 2,
http://401ktogold.wikia.com/	"401ktogold Wiki"	116	1,	97, 4, 1,
http://404d-copy.wikia.com/	"404'd COPY Wiki"	87	1, 1,	82, 1,
http://404.wikia.com/	"404'd Wiki"	279	5, 4, 3, 2, 2, 1,	6, 2,
http://404shaconotfound.wikia.com/	-1	-1	-1	-1
http://405th.wikia.com/	"405th Wiki"	559	193, 96, 28, 2, 1,	208, 13, 4, 1,
http://4077th-all-better-audio.wikia.com/	"4077th / All Better Audio Wiki"	126	22, 1,	96, 3, 2, 1,
http://40k-chat-fanon.wikia.com/	"40k Chat Fanon Wikia"	216	76, 13, 2, 1,	78, 19, 5, 2,
http://40kec.wikia.com/	"40k Elite Command Wiki"	334	115, 2, 1, 1,	208, 3,
http://40kfanfiction.wikia.com/	"40k fan fiction Wiki"	307	62, 2, 2, 1, 1, 1,	209, 13,
http://40kwarhammer.wikia.com/	"40k Wiki"	222	8, 1, 1,	208, 1, 1,
http://40k.wikia.com/	"40k Wiki"	3959	223, 21, 2, 2, 1, 1, 1, 1, 1,	24, 5, 4,
http://40kalternatetimelines.wikia.com/	"40kalternatetimelines Wiki"	250	30, 2, 1,	207, 3, 2, 2,
http://40kangelslitany.wikia.com/	"40KAngelsLitany Wikia"	182	58, 13, 1,	81, 7, 3, 2, 1,
http://40klegio.wikia.com/	"40kLegio Wiki"	239	20, 1,	207, 3, 3, 2,
http://40krpg.wikia.com/	"40krpg Wiki"	241	22, 1,	208, 4, 3, 2,
http://40ktactica.wikia.com/	"40kTactica Wikia"	134	25, 8, 1,	81, 7, 3, 2,
http://41worldvision-song-contest.wikia.com/	"41.Worldvision Song Contest Wiki"	129	28, 1,	96, 3, 1,
http://411mifflincounty.wikia.com/	"411 Mifflin County"	183	28, 5, 4, 3, 2, 2, 1,	2, 1,
http://4187ra.wikia.com/	"4187ra Wiki"	132	9, 1, 1,	99, 4, 3, 2,
http://41nbc.wikia.com/	"41NBC Wiki"	236	24, 1,	207, 1,
http://42chat.wikia.com/	"42 Chat Wiki"	213	5, 1,	204, 1,
http://42worldvision-song-contest.wikia.com/	"42.Worldvision Song Contest Wiki"	131	30, 1,	96, 3, 1,
http://420blazeitgaming.wikia.com/	"420 BlazeIt Gaming Wikia"	795	57, 1, 1,	707, 10, 5, 2, 1,
http://420-dayz.wikia.com/	"420 DayZ Wiki"	243	17, 1, 1,	208, 6, 4, 4,
http://420-dishrektion-universe.wikia.com/	"420 DiSHREKtion Universe Wiki"	178	94, 1,	75, 5, 1, 0,
http://420memesquad.wikia.com/	"420 Meme Squad Wikia"	130	34, 1,	82, 9, 2, 1, 1,
http://420-mlg.wikia.com/	"420 MLG Wiki"	639	50, 46, 13, 8, 8, 8, 6, 6, 6, 6, 5, 5, 5, 5, 4, 4, 3, 3, 3, 3, 3, 2, 2, 2, 2, 1, 1, 1, 1, 1, 1, 1, 1, 1, 1, 1, 1, 1, 1, 1, 1, 1,	140, 96, 80, 4, 3, 3, 1, 1,
http://42educationas.wikia.com/	-1	-1	-1	-1
http://42toolkit.wikia.com/	"42_toolkit Wiki"	562	44, 2, 2, 1, 1,	208, 42, 39, 4, 3, 2,
http://43oldcemeteryroad.wikia.com/	"43 Old Cemetery Road Wiki"	280	34, 14, 1,	208, 9, 1,
http://43worldvision-song-contest.wikia.com/	"43.Worldvision Song Contest Wiki"	127	22, 1,	96, 3, 3, 2,
http://43jayjayfilms.wikia.com/	"43jayjayfilms Wiki"	441	121, 26, 11, 8, 7, 7, 2, 2, 2, 1, 1, 1, 1, 1, 1, 1, 1,	3,
http://44worldvision-song-contest.wikia.com/	"44.Worldvision Song Contest Wiki"	123	22, 1,	96, 3, 1,
http://442oons-1st.wikia.com/	"442oons 1st Wiki"	155	44, 1,	94, 3, 2, 2, 1,
http://442oons-new.wikia.com/	"442oons Wiki"	4136	3747, 81, 43, 27, 16, 15, 9, 5, 4, 3, 2, 2, 1,	26, 13,
http://442oonsorg.wikia.com/	"442oons Wiki"	17363	2486, 2484, 2249, 1281, 402, 382, 304, 276, 164, 142, 113, 90, 87, 63, 62, 57, 55, 48, 46, 44, 41, 37, 35, 34, 34, 34, 33, 33, 33, 32, 29, 28, 28, 28, 28, 25, 25, 25, 25, 24, 23, 22, 22, 21, 19, 19, 19, 17, 17, 17, 16, 15, 15, 14, 14, 13, 11, 11, 11, 9, 8, 8, 8, 7, 7, 6, 5, 5, 5, 5, 5, 5, 5, 5, 5, 5, 5, 4, 4, 4, 4, 4, 3, 3, 3, 3, 3, 3, 3, 3, 3, 3, 3, 3, 3, 3, 2, 2, 2, 2, 2, 2, 2, 2, 2, 2, 2, 2, 2…	752, 640, 98, 94, 85, 55, 5, 3, 2,
http://442oons.wikia.com/	"442oons Wikia"	143	34, 33, 11, 6, 5, 2, 2, 2, 2, 1, 1, 1, 1, 1, 1, 1, 1, 1, 1, 1, 1, 1, 1, 1, 1, 1, 1,	5, 2, 1,
http://442oonsofficial.wikia.com/	"442oonsofficial Wikia"	738	6, 1,	707, 7, 2,
http://449electronics.wikia.com/	"449 Electronics Wiki"	226	3, 1,	207, 4, 2, 1,
http://44moth.wikia.com/	-1	-1	-1	-1
http://45rpm.wikia.com/	"45 RPM Wiki"	268	45, 2, 1, 1,	213, 3,
http://45worldvision-song-contest.wikia.com/	"45.Worldvision Song Contest Wiki"	119	16, 1,	96, 3, 2, 1,
http://450yum.wikia.com/	"450yum Wiki"	238	9, 1, 1,	3, 1,
http://452.wikia.com/	"452test Wiki"	18253	2403, 40, 14, 8, 8, 4, 3, 3, 3, 2, 2, 2, 1, 1, 1, 1,	164, 39, 29, 4, 1,
http://45th-fleet.wikia.com/	"45th Fleet Wikia"	948	1,	83, 5, 2, 2, 1,
http://45thinfantrydivision.wikia.com/	"45th Infantry Division Wiki"	244	18, 2,	1, 1,
http://45thrh.wikia.com/	-1	-1	-1	-1
http://46ksport.wikia.com/	"46Ksport Wikia"	697	553, 24, 1,	84, 5, 3, 3, 2, 1,
http://47ronin.wikia.com/	"47 Ronin Wiki"	260	30, 3, 1,	208, 9, 1,
http://47worldvision-song-contest.wikia.com/	"47.Worldvision Song Contest Wiki"	116	15, 1,	96, 3, 1,
http://48family.wikia.com/	"48 Family Wiki"	4347	3827, 64, 46, 18, 14, 8, 3, 2, 2, 1, 1, 1,	206, 50, 3, 3, 2,
http://48worldvision-song-contest.wikia.com/	"48.Worldvision Song Contest Wiki"	124	21, 1,	96, 3, 2, 1,
http://4804094646-and-his-friends.wikia.com/	"4804094646 And His Friends Wiki"	89	9, 2, 2, 1,	68, 4, 2, 1,
http://486thtroopers.wikia.com/	"486th Trooper Registraion Wiki"	101	13, 1,	80, 4, 2, 1,
http://48guide.wikia.com/	"48guide Wiki"	182	81, 1,	96, 3, 1,
http://48sgrubpickup.wikia.com/	"48Sgrubpickup Wiki"	833	208, 166, 147, 37, 4, 1,	207, 13, 2, 1,
http://48zakashows.wikia.com/	"48zaka Shows Wiki"	570	429, 1,	60, 4, 2, 1, 1,
http://49models.wikia.com/	"49 Models that could Change the World Wiki"	303	66, 4, 1,	212, 9, 1,
http://49worldvision-song-contest.wikia.com/	"49.Worldvision Song Contest Wiki"	119	16, 1,	96, 3, 2, 1,
http://4922i.wikia.com/	"4922I Wiki"	87		1,
http://titanollante.wikia.com/	"493Titanollante Wiki"	8396	252, 60, 52, 41, 36, 36, 28, 25, 20, 19, 18, 17, 16, 16, 13, 10, 10, 9, 9, 8, 8, 8, 7, 6, 6, 5, 5, 5, 5, 5, 5, 4, 4, 4, 3, 3, 3, 3, 3, 3, 2, 2, 2, 2, 2, 2, 2, 2, 2, 2, 2, 2, 2, 2, 2, 1, 1, 1, 1, 1, 1, 1, 1, 1, 1, 1, 1, 1, 1, 1, 0,	204, 200, 63, 4, 4, 2, 1, 0,
http://495silentwarrior.wikia.com/	"495SilentWarrior Wiki"	266	37, 1,	207, 3, 2,
http://49ers.wikia.com/	"49ers Wiki"	265	4, 2, 1, 1, 1,	208, 13,
http://4am.wikia.com/	"4AM Wiki"	440	121, 26, 11, 9, 8, 7, 2, 2, 2, 1, 1, 1, 1, 1, 1, 1,	2,
http://4-b.wikia.com/	"4B Wikia"	112	15, 1,	83, 9, 2, 1, 1,
http://4bizarresingingsisters.wikia.com/	"4BizarreSingingSisters Wikia"	146	46, 1,	78, 12, 2, 2, 1,
http://4books.wikia.com/	"4books Wikia"	118	23, 1,	78, 9, 2, 2, 1, 1,
http://4box.wikia.com/	"4box Wikia"	801	48, 25, 2, 1,	707, 13, 3,
http://4cbi.wikia.com/	"4CBI Wikia"	98	2, 1,	83, 9, 2, 1,
http://4chab.wikia.com/	"4chab Wikia"	96	1,	83, 9, 2, 1,
http://4chan.wikia.com/	"4Chan Wikia"	795	26, 4, 3, 2, 1, 1, 1, 1, 1, 1, 1,	707, 24, 12, 2,
http://4chanafl.wikia.com/	"4chanAFL Wiki"	244	1,	208, 4, 2, 1,
http://48otoge.wikia.com/	"AKB48 Otoge Wikia"	1960	1211, 10, 1,	707, 6, 1,
http://auto.answers.wikia.com/	"Everything Auto Answers"	94774	5815, 2716, 2572, 567, 482, 113, 105, 51, 50, 50, 39, 35, 25, 20, 15, 15, 14, 13, 10, 10, 10, 10, 9, 9, 8, 8, 7, 7, 7, 6, 6, 6, 6, 6, 5, 5, 5, 5, 5, 5, 5, 5, 5, 4, 4, 4, 4, 4, 4, 4, 4, 4, 4, 4, 3, 3, 3, 3, 3, 3, 3, 3, 3, 3, 3, 3, 3, 3, 3, 3, 3, 3, 3, 3, 3, 3, 3, 2, 2, 2, 2, 2, 2, 2, 2, 2, 2, 2, 2, 2, 2, 2, 2, 2, 2, 2, 2, 2, 2, 2, 2, 2, 2, 2, 2, 2, 2, 2, 2, 2, 2, 2, 2, 2, 2, 2, 2, 2, 2, 2, 2, 2, 2…	10146, 4158, 776, 214, 149, 122, 4, 4, 2, 2, 1,
http://477team4.wikia.com/	"Extendable Ears Wiki"	275	7, 1,	210, 11, 10, 4,
http://40yearsofgaming.wikia.com/	"Forty Years of Gaming Wiki"	477	213, 15, 9, 1,	205, 4, 3, 2, 1,
http://420musicals.wikia.com/	"IHS Drama Wikia"	115	15, 2, 1,	81, 7, 3, 2,
http://4aguinaldo.wikia.com/	"IV-Aguinaldo Wiki"	241	19, 2, 1,	1, 1,
http://46wario.wikia.com/	"Mario46 Wiki"	257	34, 2, 1, 1,	213, 3,
http://448bake.wikia.com/	-1	-1	-1	-1
http://435eldred.wikia.com/	"Mushroom men eniclopiedia Wiki"	244	28, 1, 1, 1,	208, 2,
http://42-ray-youtube.wikia.com/	"Ray gallery (youtube channel) Wiki"	98	12, 1,	78, 4, 2, 1,
http://457thau.wikia.com/	"Rupert's Star Wars AU Wiki"	90	14, 1,	3, 1,
http://423mario.wikia.com/	"Scatman3453 Wiki"	260	33, 2,	1, 1,
http://420blunts.wikia.com/	"Skrillex DDOS Wiki"	326	54, 38, 3, 1,	208, 7, 4, 4,
http://4b-sph.wikia.com/	"SPH 4B Wiki"	237	11, 2, 1,	1, 1,
http://453nmstuck.wikia.com/	"Stuck in 453nm Wiki"	229	18, 1,	207, 1,
http://4400.wikia.com/	"The 4400 Wiki"	5134	2639, 783, 277, 141, 117, 76, 53, 22, 20, 13, 11, 8, 8, 8, 7, 6, 6, 5, 5, 4, 3, 3, 2, 2, 2, 2, 2, 2, 2, 2, 2, 2, 2, 2, 2, 2, 1, 1, 1, 1, 1, 1, 1, 1, 1, 1, 1, 1, 1, 1, 1, 0,	214, 180, 5, 2, 1, 1,
http://40kfanon.wikia.com/	"Warhammer 40k Fanon Wiki"	1146	155, 117, 34, 30, 30, 9, 7, 5, 5, 2, 2, 1, 1, 1, 1, 1, 1, 1, 1, 1,	51, 4,
http://40kttg.wikia.com/	"Warhammer 40k tabel top game Wiki"	223	208, 7, 3, 1, 1, 1,
http://40k-spacewolf.wikia.com/	"Warhammer 40k: Space Wolf Wikia"	113	22, 1,	81, 4, 2, 2, 1,
http://4chanbiz.wikia.com/	"/biz/ Wiki"	201	67, 2, 2, 1,	94, 4, 3, 3, 2, 1,
http://4chan-ck.wikia.com/	"/ck/"	314	6, 5, 5, 1, 1,	207, 20, 3, 2,
http://4chanfit.wikia.com/	"/fit/ Wiki"	2356	350, 91, 50, 28, 16, 15, 15, 14, 13, 13, 12, 10, 7, 6, 4, 3, 3, 2, 2, 2, 2, 2, 2, 1, 1, 1, 1, 1, 1, 1, 1, 1, 1, 1, 1, 1, 1, 1, 1, 1, 1, 1, 1, 1, 1, 1, 1, 1,	658, 206, 11, 4, 2, 2,
http://4changboard.wikia.com/	"/g/ - Technology Wiki"	708	44, 34, 29, 23, 17, 16, 15, 5, 3, 2, 2, 2, 2, 2, 1, 1, 1, 1, 1, 1,	202, 116, 3, 2, 1,
http://4chanlit.wikia.com/	"/lit/ Wiki"	2982	706, 198, 152, 147, 144, 99, 48, 42, 38, 32, 22, 22, 18, 15, 15, 15, 14, 12, 12, 11, 9, 9, 8, 8, 8, 7, 7, 7, 6, 6, 6, 6, 6, 6, 6, 6, 5, 5, 5, 4, 4, 4, 4, 3, 3, 3, 3, 3, 3, 3, 2, 2, 2, 2, 2, 2, 2, 2, 2, 2, 2, 2, 2, 2, 2, 2, 2, 2, 2, 1, 1, 1, 1, 1, 1, 1, 1, 1, 1, 1, 1, 1, 1, 1, 1, 1, 1, 1, 1, 1, 1,	387, 214, 6, 4, 2, 2, 1, 0,
http://4chanpol.wikia.com/	"/pol/ Wiki"	261	36, 1,	206, 4, 3, 1,
http://4chanptg.wikia.com/	"/ptg/ Wiki"	113	27, 1,	78, 4, 1, 0,
http://4chan-science.wikia.com/	"/sci/ Wiki"	1304	97, 24, 20, 16, 11, 5, 4, 4, 3, 3, 2, 2, 1, 1, 1, 1, 1,	110, 96, 95, 12, 7, 6, 4, 3,
http://4chantoy.wikia.com/	"/toy/pedia Wikia"	176	26, 16, 5, 5, 3, 1,	81, 12, 7, 2, 2,
http://4chantv.wikia.com/	"/tv/ Wiki"	553	8, 1, 1,	81, 4, 4, 2, 1,
http://4chanx.wikia.com/	"/X/ Wiki"	144	32, 1,	94, 3, 3, 2,
http://4dnews.wikia.com/	"4 Direction News Wikia"	102	12, 1,	81, 4, 2, 1, 1,
http://4-directions.wikia.com/	"4 Directions Wikia"	442	273, 68, 1, 1,	81, 9, 4, 2, 1,
http://4-fallout.wikia.com/	"4 fallout Wikia"	126	30, 1,	81, 9, 2, 2, 1,
http://4finformats.wikia.com/	"4 Fun Informatics Wikia"	304	181, 21, 1,	81, 12, 3, 2,
http://4games.wikia.com/	"4 Games Wiki"	238	17, 2, 1, 1,	209, 4,
http://4-knot.wikia.com/	"4 Knot Wikia"	195	81, 1,	81, 6, 3, 2, 2, 1,
http://4legovideogamewalkthroughs.wikia.com/	"4 Lego Video Game Walkthroughs Wiki"	230	15, 1,	210, 1,
http://4mcppl.wikia.com/	"4 Minecraft People Wiki"	150	45, 1,	96, 3, 2, 1,
http://4moronsatdennys.wikia.com/	"4 Morons at Denny's Wiki"	245	27, 1, 1,	208, 3,
http://4nightsatcools.wikia.com/	"4 nights at cools Wikia"	130	17, 11, 2, 1,	81, 12, 3, 2, 1,
http://4oclockclub.wikia.com/	"4 o' clock club Wiki"	2886	179, 92, 88, 70, 59, 44, 19, 17, 16, 15, 15, 15, 11, 10, 5, 5, 5, 4, 4, 4, 3, 3, 3, 2, 2, 2, 2, 2, 1, 1, 1, 1, 1, 1, 1, 1, 1, 1, 1, 1, 1,	436, 218, 203, 71, 19, 13, 2, 2, 2,
http://4-oclock-club.wikia.com/	"4 o'clock club Wiki"	88	11, 1,	68, 4, 2, 1,
http://4paws4luv.wikia.com/	"4 Paws 4 Luv Wiki"	256	22, 4, 1,	204, 3, 3, 3, 2,
http://4-paws-documentary-proposal.wikia.com/	"4 Paws Documentary Proposal Wikia"	148	1,	81, 18, 10, 2, 1,
http://4pawsforabilitywrd112001.wikia.com/	"4 Paws for Ability Documentary Proposal and Rationale Wikia"	113	16, 1,	81, 9, 2, 2, 1,
http://4-real.wikia.com/	"4 REAL Wiki"	139	40, 1,	94, 3, 1,
http://4sads.wikia.com/	"4 S.A.D.S Wiki"	402	166, 2,	3, 1,
http://4hdog.wikia.com/	"4-H Dog Wiki"	270	49, 1, 1,	208, 2, 1,
http://4h-fun.wikia.com/	"4-h Fun Wiki"	300	12, 1, 1,	207, 8, 3, 3,
http://4klasse.wikia.com/	"4.klasse Wikia"	151	13, 1,	81, 18, 15, 2,
http://4chan-co.wikia.com/	"4chan /co/ Wiki"	392	89, 78, 1, 1,	207, 4, 2, 2,
http://4chanboardsandmemes.wikia.com/	"4Chan Boards and Memes Wikia"	850	47, 17, 2, 1, 1, 1, 1,	707, 49, 9, 2, 1,
http://4chan-tv-and-film.wikia.com/	"4chan TV and Film Wikia"	114	19, 1,	81, 9, 2, 1, 1,
http://4chanck.wikia.com/	"4chanck Wiki"	253	21, 1, 1,	207, 4, 3, 2,
http://4changd.wikia.com/	"4changd Wiki"	295	64, 1, 1, 1,	208, 5, 5, 4,
http://4chanmusic.wikia.com/	"4chanmusic Wiki"	11597	1711, 499, 323, 195, 150, 129, 76, 68, 68, 68, 67, 67, 66, 60, 55, 52, 51, 51, 50, 49, 44, 35, 28, 28, 28, 27, 27, 27, 26, 22, 22, 22, 22, 20, 20, 20, 20, 18, 17, 16, 16, 15, 15, 15, 14, 14, 14, 14, 13, 13, 13, 13, 13, 12, 12, 12, 12, 11, 10, 10, 10, 10, 10, 10, 9, 9, 9, 9, 9, 9, 8, 8, 8, 8, 8, 8, 8, 8, 8, 8, 8, 8, 8, 7, 7, 7, 7, 7, 7, 7, 7, 7, 7, 7, 7, 7, 6, 6, 6, 6, 6, 6, 6, 6, 6, 6, 6, 6, 6, 6…	1623, 1251, 209, 58, 56, 31, 8, 6, 4, 4,
http://4craftguys.wikia.com/	"4craf/tg/uys Wikia"	233	69, 2, 2, 1,	81, 18, 13, 2,
http://4craft.wikia.com/	"4Craft Wiki"	802	158, 24, 20, 17, 14, 12, 11, 8, 6, 6, 5, 5, 4, 4, 3, 3, 2, 2, 2, 2, 1, 1, 1,	196, 65, 59, 12, 4, 2, 1,
http://4d20.wikia.com/	"4d20 Wiki"	125	21, 1,	94, 3, 1,
http://4dateam.wikia.com/	"4dateam Wikia"	135	36, 1,	79, 11, 2, 2, 2,
http://4dgames.wikia.com/	"4DGames Wiki"	301	83, 1,	207, 3, 2, 1,
http://4divagirls.wikia.com/	"4divagirls Wiki"	76	1,	72, 2, 1,
http://4dr.wikia.com/	"4DR Wiki"	506	214, 30, 16, 1,	207, 16, 9, 3,
http://4econversion.wikia.com/	"4E Conversion Wiki"	400	157, 2, 1,	8, 1,
http://4e-planescape.wikia.com/	"4E Planescape Wikia"	492	395, 1,	81, 4, 2, 1, 1,
http://4ewow.wikia.com/	"4e WoW Wiki"	1426	87, 2, 1, 1, 1,	293, 8,
http://4economia.wikia.com/	"4economia Wiki"	239	20, 1,	206, 3, 2, 2,
http://4evergamer.wikia.com/	"4EG Wiki"	253	40, 1,	208, 3, 1,
http://4eme.wikia.com/	"4eme Wikia"	114	15, 1,	79, 10, 2, 1, 0,
http://4ep-revisionnotes.wikia.com/	"4EP Revision Notes Wiki"	328	57, 43, 1,	207, 7, 5, 3,
http://4esob.wikia.com/	"4ESOB Wikia"	129	4, 1,	81, 11, 3, 2, 1,
http://4ever.wikia.com/	"4ever Wikia"	106	13, 1,	81, 8, 2, 1,
http://4ever1bandcom.wikia.com/	"4EVER1band.com Wiki"	271	29, 6, 1,	207, 6, 3, 1,
http://4everbodyeditsmodpackcom.wikia.com/	"4EverbodyEditsModPack.com Wiki"	232	16, 1,	210, 4, 1,
http://4everlalaloopsy.wikia.com/	"4everlalaloopsy Wiki"	454	44, 28, 13, 2, 2, 2, 1,	208, 37, 19, 4, 3,
http://4evrstrawberryz.wikia.com/	"4evrstrawberryz Wiki"	265	1, 1,	209, 14, 5, 4,
http://4flix.wikia.com/	"4flix Wiki"	76	1,	72, 2,
http://4gamers.wikia.com/	"4Gamers Wikia"	751	30, 1,	707, 9, 2, 1, 1,
http://4gasm.wikia.com/	"4gasm Wikia"	121	25, 1,	84, 3, 2, 2, 1,
http://4getit.wikia.com/	"4GetIt Wiki"	89	1, 1,	82, 2, 2,
http://4gindia.wikia.com/	"4gindia Wiki"	144	30, 1, 1,	97, 4, 2, 2,
http://4guys.wikia.com/	"4guys Wiki"	289	16, 15, 12, 1,	207, 7, 2, 1,
http://4h-heroes.wikia.com/	"4H Heroes Wiki"	145	20, 16, 2, 1,	96, 4, 3, 3,
http://4hpe.wikia.com/	"4HPE Wiki"	231	12, 1,	207, 3, 3, 2,
http://4it.wikia.com/	"4it Wiki"	130	20, 1,	94, 6, 3, 2,
http://4j-songs-and-others.wikia.com/	"4j songs and others Wikia"	111	27, 25, 18, 11, 2, 2, 2, 2, 1, 1, 1, 1, 1, 1, 1, 1, 1, 1, 1, 1, 1, 1, 1, 1, 1,	3, 2,
http://4jep.wikia.com/	"4JEP Wiki"	258	33, 1, 1,	208, 5, 4, 3,
http://4jl.wikia.com/	"4JL Wikia"	747	26, 1,	707, 6, 2, 1, 1,
http://4k-movie.wikia.com/	"4k Movie Wiki"	85	1,	3, 1,
http://4kgames.wikia.com/	"4kgames Wiki"	155	67, 1,	82, 2, 2,
http://4kh.wikia.com/	"4KH Wiki"	96	17, 1,	69, 4, 1,
http://4kids-entertainment-fanon.wikia.com/	"4Kids Entertainment Fanon Wiki"	1157	549, 82, 82, 30, 26, 26, 5, 5, 3, 2, 2, 1, 1, 1, 1,	207, 59, 26, 4, 1,
http://4kidsentertainment.wikia.com/	"4Kids Entertainment Wiki"	362	2,	4, 1,
http://4kids.wikia.com/	"4kids Wiki"	342	5, 4, 2, 2, 1, 1, 1, 1, 1, 1, 1, 1, 1, 1, 1, 1,	34, 1,
http://4kingdomsrpg.wikia.com/	"4KingdomsRPG Wikia"	649	232, 187, 25, 14, 10, 8, 8, 6, 6, 4, 3, 2, 1, 1, 1,	78, 36, 15, 2, 1,
http://4knet.wikia.com/	"4KNET Wiki"	239	14, 1, 1,	1, 1,
http://4konlinetv.wikia.com/	"4KONLINETV Wiki"	76	1,	72, 1,
http://4latijn.wikia.com/	"4latijn Wiki"	321	37, 1, 1, 1,	207, 23,
http://4lomandzuckusspidia.wikia.com/	"4LOM and Zuckusspidia Wiki"	315	75, 4, 4, 2, 2, 1,	208, 8, 4, 4, 2, 1,
http://4lung-samples.wikia.com/	"4LUNG SAMPLES Wiki"	90	4, 1,	82, 1,
http://4minute.wikia.com/	"4minute Wiki"	249	121, 2, 1,	75, 5, 2, 2,
http://4ngry-b1rd5-numb3r-10-revived.wikia.com/	"4ngry b1rd5 numb3r 10 revived Wiki"	138	39, 1,	94, 3, 1,
http://4orce-tech.wikia.com/	"4orce-tech Wiki"	165	64, 1,	94, 3, 2, 1,
http://4rds-musical-breakdown.wikia.com/	-1	-1	-1	-1
http://4rft5.wikia.com/	"4rft5 Wiki"	97	7, 1,	80, 4, 2, 2, 1,
http://4school.wikia.com/	"4School Wiki"	89	12, 1,	71, 4, 1,
http://4sci1rawks.wikia.com/	"4Sci1 RAWKS! Wiki"	256	33, 1, 1, 1,	208, 4,
http://4-code-clan.wikia.com/	"Cucumber Website Wikia"	132	11, 11, 6, 1,	81, 14, 3, 2, 1,
http://4kidstv.wikia.com/	"CW4Kids Wiki"	127	51, 1,	72, 1,
http://4-ingredientsorless.wikia.com/	"Food Wiki"	367	137, 2, 1, 1,	3, 1,
http://4ffmtsb.wikia.com/	"Four Funny Freaks Wiki"	455	118, 55, 5, 2, 1, 1,	218, 14,
http://4morecrystals.wikia.com/	"Four More Crystals Wiki"	235	2,	1, 1,
http://4oclockclubpage.wikia.com/	-1	-1	-1	-1
http://4r3.wikia.com/	"Fourth Reich: Digital Edition (v3) Wikia"	342	217, 1,	81, 6, 3, 2,
http://4kingdoms.wikia.com/	"Kingdoms - Walki Królestw Wiki"	744	324, 87, 1,	208, 10, 8, 4,
http://4rune.wikia.com/	"RUNE Wiki"	498	65, 2, 2, 1, 1, 1,	27, 5,
http://4chanint.wikia.com/	"The Official /int/ How to Learn A Foreign Language Guide Wiki"	2923	243, 162, 143, 93, 86, 68, 64, 18, 16, 16, 12, 11, 10, 10, 10, 10, 8, 6, 6, 6, 6, 5, 5, 4, 3, 3, 3, 3, 3, 3, 3, 3, 3, 3, 2, 2, 2, 2, 2, 2, 2, 2, 1, 1, 1, 1, 1, 1, 1, 1, 1, 1, 1, 1, 1, 1, 1, 1, 1, 1, 1, 1, 1, 1, 1, 1, 1, 0,	579, 207, 17, 3, 3, 2, 2, 1, 1,
http://4hoursemen.wikia.com/	"TheBrotherHood Wiki"	234	18, 1,	209, 3,
http://4daagse.wikia.com/	"Vierdaagse Wiki"	262	44, 1,	204, 3, 2, 2, 1,
http://4-seasons-org.wikia.com/	"4 Seasons ORG Wiki"	121	22, 6, 1, 1, 1,	80, 6, 2, 2,
http://4-square.wikia.com/	"4 Square Wiki"	246	24, 1,	208, 6, 3, 2,
http://4story.wikia.com/	"4 Story Wiki"	579	32, 27, 25, 12, 8, 4, 3, 3, 3, 3, 2, 1, 1, 1,	100, 1,
http://4swordsmisadventures.wikia.com/	"4 Swords Misadventures Wiki"	408	49, 16, 12, 2, 2, 1, 1,	219, 23, 1,
http://4tasticalfriends.wikia.com/	"4 Tastic Friends Wiki"	297	77, 4, 1,	205, 3, 2, 2, 1,
http://4wayadventurespov.wikia.com/	"4 Way Adventures POV Wiki"	527	281, 1, 1,	206, 7, 3, 2,
http://4wheel.wikia.com/	"4 Wheel Info Wiki"	254	27, 6, 4, 3, 2, 2, 1,	2, 1,
http://4wheelerfanon.wikia.com/	"4 wheeler Wiki"	242	25, 2, 1, 1,	209, 2,
http://4sociable.wikia.com/	"4-Sociable Wiki"	291	44, 2, 1,	10, 1,
http://4smarties.wikia.com/	"4smarties Wiki"	287	59, 2, 1,	207, 10, 4, 2, 2,
http://4squad.wikia.com/	-1	-1	-1	-1
http://4story-online.wikia.com/	"4Story Online Wiki"	267	51, 1,	207, 1, 1, 1,
http://de.4story.wikia.com/	"4story Wiki"	318	18, 2,	51,
http://4th-age-server.wikia.com/	"4th Age Server Wiki"	146	22, 9, 9, 1, 1,	81, 10, 9, 2, 1,
http://4th-echelon.wikia.com/	"4th Echelon Wiki"	285	52, 5, 1,	208, 9, 4, 3,
http://4thimpact.wikia.com/	"4th Impact Wikia"	106	12, 2, 1,	79, 9, 2, 1,
http://4th-impact.wikia.com/	"4th Impact Wikia"	155	44, 4, 4, 1, 1,	81, 12, 3, 2,
http://4th-legion.wikia.com/	"4th Legion Official Wiki"	103	3, 1,	68, 5, 2, 1, 1, 1,
http://4th-toronto-pathfinders.wikia.com/	"4th Toronto Pathfinders Wiki"	128	9, 6, 1, 1,	96, 5, 4, 3, 2,
http://4th-of-july-lyrics.wikia.com/	"4th-of-july-lyrics Wiki"	333	118, 1,	207, 4, 2, 1,
http://4thdimensiontraveler.wikia.com/	"4thDimensionTraveler Wikia"	1258	463, 172, 17, 10, 9, 6, 6, 5, 4, 2, 2, 1, 1, 1, 1, 1, 1, 1, 1, 1,	83, 62, 38, 4, 2, 2,
http://4thewords.wikia.com/	"4thewords Wiki"	123	27, 5, 1,	84, 3,
http://4thtimesthecharm.wikia.com/	"4thTimesTheCharm Wiki"	236	13, 1, 1,	208, 3, 1,
http://4thwall.wikia.com/	"4thwall Wiki"	399	110, 14, 12, 2, 1,	207, 12, 10,
http://4topia.wikia.com/	"4topia Wikia"	96	1,	83, 9, 2, 1,
http://4tren.wikia.com/	"4tren Wiki"	519	181, 9, 3, 1, 1,	208, 27, 14, 3,
http://4tutm3n3h.wikia.com/	"4tutm3n3h Wiki"	87		1,
http://4videogamersreviewing.wikia.com/	"4VideoGamers Reviewing Wiki"	231	13, 1, 1,	208, 3, 2,
http://4videogamers.wikia.com/	"4VideoGamers Wiki"	230	12, 1, 1,	208, 3, 2,
http://4zz.wikia.com/	"4zz Wiki"	1994	707, 184, 78, 70, 62, 47, 22, 17, 11, 10, 10, 5, 5, 5, 4, 3, 3, 2, 2, 2, 1, 1, 1, 1, 1, 1, 1, 1, 1, 1, 1, 1, 1, 1, 1, 1,	368, 205, 53, 3, 2, 2,
http://567753ag93630us.wikia.com/	"5-67753.Ag93630-US Wiki"	95	8, 1,	82, 1,
http://50sofroblox.wikia.com/	"5.0 Wikia"	151	22, 9, 7, 3, 2, 1, 1,	81, 15, 6, 2,
http://50-cent-songs.wikia.com/	"50 cent songs Wiki"	404	160, 21, 2, 1,	207, 4, 2,
http://50-cent.wikia.com/	"50 cent Wiki"	131	25, 1,	94, 3, 2, 1, 1,
http://50cent.wikia.com/	"50 Cent Wiki"	1794	5, 4, 4, 4, 3, 2, 2, 1, 1, 1,	21, 8, 3, 3, 2, 2, 2, 2,
http://50clarkestreet.wikia.com/	"50 Clarke Street Wiki"	260	29, 2,	4, 1,
http://50fathoms.wikia.com/	"50 Fathoms Wiki"	979	627, 20, 2, 1, 1, 1, 1, 1,	208, 18,
http://50-footwhatever.wikia.com/	"50 foot-whatever Wiki"	457	381, 1,	3, 1,
http://50parties.wikia.com/	"50 Parties Wikia"	451	18, 8, 8, 7, 6, 5, 4, 4, 4, 4, 3, 3, 3, 3, 3, 2, 2, 2, 2, 2, 2, 2, 2, 2, 1, 1, 1, 1, 1, 1, 1, 1, 1, 1, 1, 1, 1, 1, 1, 1, 1,	8, 7, 2, 2, 1, 0,
http://50-shades-of-rohan.wikia.com/	"50 Shades of Rohan Wiki"	172	11, 7, 4, 2, 1,	94, 16, 10, 3,
http://50statewar.wikia.com/	"50 State War Wiki"	269	43, 1, 1, 1,	204, 4,
http://50-off.wikia.com/	"50% Off Wikia"	604	406, 5, 3, 2, 1,	81, 24, 8, 6, 4, 2,
http://50worldvision-song-contest.wikia.com/	"50.Worldvision Song Contest Wiki"	118	17, 1,	96, 3, 1,
http://500-series.wikia.com/	"500 Series Wiki"	1387	1288, 1,	81, 5, 2, 1, 1,
http://500blind.wikia.com/	"500% Blind Wiki"	206	116, 1,	81, 4, 2, 1, 1,
http://500000-gems-referral-code-for-msm.wikia.com/	"500,000 gems Referral Code For MSM Wiki"	90	4, 1,	82, 1,
http://50000000robux.wikia.com/	"50000000robux Wiki"	88	3, 1,	3, 1,
http://501airsoftdivision.wikia.com/	-1	-1	-1	-1
http://501old.wikia.com/	"501old Wiki"	376	107, 2, 1,	80, 13, 13, 8, 4, 2, 1,
http://501st-registration-swrp.wikia.com/	"501st Registration (SWRP) Wiki"	97	4, 2, 1,	80, 4, 3, 2, 1,
http://501st-veteran.wikia.com/	"501st Veteran Wiki"	108	25, 1,	75, 4, 2, 1,
http://50sdejoselito.wikia.com/	"50sDeJoselito Wiki"	78	2, 1,	72, 1,
http://50tel.wikia.com/	"50tel Wiki"	122	24, 1,	81, 5, 2, 2, 1,
http://51worldvision-song-contest.wikia.com/	"51.Worldvision Song Contest Wiki"	125	22, 1,	96, 3, 2, 1,
http://512-survivor-org-network.wikia.com/	"512 Survivor ORG Network Wiki"	6237	4212, 823, 37, 37, 32, 31, 29, 26, 21, 14, 14, 11, 10, 10, 8, 8, 7, 7, 7, 7, 7, 6, 6, 5, 5, 4, 4, 4, 4, 4, 3, 3, 3, 3, 3, 3, 3, 3, 3, 3, 3, 3, 2, 2, 2, 2, 2, 2, 2, 2, 2, 2, 2, 2, 2, 2, 2, 2, 2, 2, 2, 2, 2, 2, 1, 1, 1, 1, 1, 1, 1, 1, 1, 1, 1, 1, 1, 1, 1, 1, 1, 1, 1, 1, 1, 1, 1, 1, 1, 1, 1, 1, 1, 1, 0, 0, 0,	125, 96, 76, 46, 40, 3, 2, 1,
http://515sandbox.wikia.com/	"515sandbox Wiki"	265	43, 1,	208, 3, 3, 2,
http://51nb.wikia.com/	"51nb Wiki"	107	17, 1, 1,	5, 2,
http://51seer.wikia.com/	-1	-1	-1	-1
http://51tvguide.wikia.com/	"51TV-Guide Wikia"	132	25, 1,	94, 6, 2, 2,
http://52worldvision-song-contest.wikia.com/	"52.Worldvision Song Contest Wiki"	118	17, 1,	94, 3, 2, 1,
http://527reddragons.wikia.com/	"527 Red Dragons Wiki"	334	70, 29, 8, 1,	202, 7, 2,
http://52895gardariki.wikia.com/	"52895Gardariki Wiki"	231	127, 1,	82, 1,
http://52airwaysrblx.wikia.com/	"52Air Wikia"	218	108, 1,	83, 12, 6, 2, 2, 1,
http://53worldvision-song-contest.wikia.com/	"53.Worldvision Song Contest Wiki"	113	14, 1,	94, 3, 1,
http://53m-ce.wikia.com/	"53M CE Wiki"	224	118, 1,	94, 3, 2, 1,
http://53xy83457.wikia.com/	"53xy83457 Wikia"	136	22, 16, 1,	81, 7, 3, 2, 1,
http://54tdc.wikia.com/	"54tdc Wiki"	87	1, 1,	82, 1,
http://550th-universe.wikia.com/	"550th Universe Wiki"	288	49, 6, 1,	208, 6, 6, 3,
http://551105aa.wikia.com/	"551105aa Wiki"	77	1, 1,	72, 1,
http://553liberty.wikia.com/	"553 Liberty Wiki"	127	23, 1,	96, 3, 1,
http://5555thexplosionmage.wikia.com/	"5555thExplosionMage Wikia"	143	32, 1, 1, 1, 1,	83, 17, 4, 2, 1,
http://55blocos.wikia.com/	"55blocos Wiki"	178	23, 23, 8, 1, 1,	94, 14, 7, 3,
http://55-craft.wikia.com/	"55Craft Wiki"	87	1, 1,	82, 1,
http://55craft.wikia.com/	"55craft Wiki"	369	48, 11, 7, 5, 5, 3, 3, 3, 2, 1,	209, 26, 21, 4,
http://55fiction.wikia.com/	"55fiction Wiki"	232	7, 1,	208, 3, 2, 2, 1,
http://55fit.wikia.com/	"55fit Wiki"	244	22, 1,	208, 4, 4, 3,
http://55green.wikia.com/	"55green Wikia"	112	19, 1,	80, 9, 2, 1,
http://55t.wikia.com/	"55T Wiki"	92	4, 1,	82, 2,
http://55th-annual-hunger-games.wikia.com/	-1	-1	-1	-1
http://56-the-tank-engine.wikia.com/	-1	-1	-1	-1
http://5600wikig2.wikia.com/	"5600WikiG2 Wiki"	129	20, 1,	96, 3, 2, 2, 2,
http://56nartoepico.wikia.com/	"56nartoepico Wiki"	358	112, 2, 1, 1,	208, 6, 4, 3, 0,
http://56re4m.wikia.com/	"56re4m Wiki"	309	45, 26, 2, 1, 1,	209, 7, 0,
http://519s.wikia.com/	"5:19s Wiki"	103	17, 1,	82, 1,
http://5020su2015.wikia.com/	""		113, 1,	79, 8, 2, 2, 1,
http://54676eldred.wikia.com/	"ARRANCAR Wiki"	236	17, 1, 1, 1,	208, 3,
http://57huhtu7tgfhtubregadzee.wikia.com/	"Buffy, the Vampire Sealer Wiki"	256	38, 1,	209, 3, 1,
http://507.wikia.com/	"Fairmont 507 Wiki"	246	15, 2, 1, 1, 1,	1, 1,
http://500five.wikia.com/	"자캐 위키 Wikia"	113	16, 1,	83, 9, 2, 1, 1,
http://54321knd.wikia.com/	"Knd Wiki"	236	9, 2, 1,	1, 1,
http://50metercanada.wikia.com/	"Lyle JailHouse Adventure Wiki"	116	14, 3, 1,	81, 8, 3, 2, 2,
http://4thgradeclass.wikia.com/	"Ms.Hazziez's 4th Grade Class Wiki"	245	17, 1, 1, 1,	2, 1,
http://5643vfio.wikia.com/	"Paige Wiki"	233	19, 1, 1,	208, 1,
http://504protest.wikia.com/	"Patient No More!: The San Francisco 504 Protest Wiki"	241	135, 1,	94, 3, 2, 2,
http://52factorial.wikia.com/	"Pro's Card Games Wikia"	867	34, 1,	811, 10, 2, 1,
http://54deweyave.wikia.com/	"Secret agent dog Wiki"	254	29, 2, 1, 1,	213, 3,
http://4ujersey.wikia.com/	"Sports Wiki"	224	8, 1, 1, 1,	208, 2,
http://4x4evo.wikia.com/	"The 4x4 Evo Wiki"	405	105, 31, 7, 6, 5, 4, 4, 3, 2, 2, 1, 1,	4, 2,
http://4-wides.wikia.com/	"TurboTag and 4-wides Wiki"	283	45, 3, 1, 1,	6, 1,
http://500d.wikia.com/	"五百丁 Wikia"	743	20, 1,	707, 9, 1,
http://5-am-at-freddys.wikia.com/	"5 AM at Freddy's Wiki"	92	6, 1,	82, 1,
http://5-and-6.wikia.com/	"5 and 6 Wikia"	138	44, 1, 1, 1,	81, 4, 2, 2, 1, 1,
http://5-civilization-war.wikia.com/	"5 Civilization War Wiki"	309	70, 1,	207, 23, 4, 2, 1,
http://5clans.wikia.com/	"5 clans Wiki"	1220	270, 70, 59, 57, 24, 21, 13, 12, 11, 10, 9, 3, 2, 2, 1, 1, 1, 1,	115, 1,
http://5elementosbr.wikia.com/	"5 Elementos Wiki"	142	29, 1,	94, 5, 3, 1,
http://5-empires.wikia.com/	"5 Empires Wiki"	289	71, 1,	209, 4, 2, 1,
http://5-legendary-2016.wikia.com/	"5 Legendary 2016 Wiki"	105	10, 1,	81, 5, 2, 2, 2,
http://5-nights-at-fckboys.wikia.com/	"5 Nights at F*ckboys Wiki"	278	120, 5, 4, 3, 3, 3, 1,	94, 21, 13, 3, 1,
http://5-nights-at-firedolphins.wikia.com/	"5 Nights At FireDolphin's Wikia"	131	16, 1,	94, 6, 3, 2, 1,
http://5-nights-at-kaseys-the-puptatonix.wikia.com/	"5 Nights At Kasey's / The Puptatonix Wiki"	265	127, 21, 6, 2, 1, 1, 1,	67, 8, 6, 1,
http://5-nights-at-pearls.wikia.com/	"5 Nights At Pearl's Wikia"	100	3, 1,	83, 9, 1, 1, 0,
http://5-nights-at-the-pizza-place.wikia.com/	"5 Nights At The Pizza Place Wikia"	769	37, 1,	711, 11, 2, 2, 1,
http://5-nights-at-treasure-island-the-new-series.wikia.com/	"5 nights at treasure island the new series Wikia"	703	213, 161, 55, 25, 12, 10, 9, 7, 3, 2, 2, 2, 2, 2, 1, 1, 1,	84, 83, 17, 2, 2, 1,
http://5-nights-in-hell.wikia.com/	"5 Nights In Hell Wikia"	180	56, 1,	10, 5,
http://5-nights-with-star-and-coyote.wikia.com/	"5 Nights with Star and Coyote Wikia"	413	217, 95, 3, 1,	81, 8, 3, 2,
http://5project.wikia.com/	"5 Project Wiki"	269	14, 8, 1, 1, 1,	7, 1,
http://5-scary-games-on-roblox.wikia.com/	"5 Scary Games On ROBLOX Wiki"	92	6, 1,	82, 1,
http://5-second-films.wikia.com/	"5 Second Films Wikia"	162	78, 28, 16, 11, 3, 2, 2, 2, 1, 1, 1, 1, 1, 1, 1, 1, 1, 1, 1, 1,	5, 2, 1,
http://5-seconds-of-summer-5sos.wikia.com/	"5 Seconds of Summer (5SOS) Wikia"	146	39, 1,	95, 5, 2, 1,
http://5-seconds-of-summer.wikia.com/	"5 Seconds Of Summer Wiki"	644	87, 62, 28, 25, 10, 3, 2, 2, 2, 2, 1, 1, 1, 1, 1, 1,	207, 64, 52, 6, 3, 1, 1,
http://5-secondsofsummer.wikia.com/	"5 Seconds Of Summer Wiki"	251
http://5-seconds-of-summer-vera.wikia.com/	-1	-1	-1	-1
http://5sos.wikia.com/	"5 Seconds of Summer Wiki"	12685	1259, 421, 398, 196, 191, 179, 171, 155, 100, 88, 79, 77, 76, 76, 63, 60, 59, 57, 52, 47, 45, 44, 39, 38, 37, 37, 34, 33, 32, 30, 29, 27, 27, 26, 24, 24, 24, 24, 23, 23, 18, 18, 17, 17, 17, 16, 14, 14, 14, 13, 13, 13, 12, 12, 11, 10, 10, 9, 9, 9, 9, 9, 9, 9, 9, 9, 9, 9, 9, 8, 8, 8, 7, 7, 7, 7, 7, 7, 6, 6, 6, 6, 6, 6, 6, 6, 6, 6, 6, 5, 5, 5, 5, 5, 5, 5, 5, 5, 5, 5, 5, 5, 5, 5, 5, 5, 5, 5, 5, 5, 4,…	1917, 1514, 207, 36, 14, 9, 7, 7, 4, 2,
http://5-star-wiki-ratingpedia.wikia.com/	"5 Star Wiki - Ratingpedia - Wikia"	309	162, 20, 1, 1,	81, 18, 5, 2, 1,
http://5-tips-for-killing-players-at-resp.wikia.com/	"5 tips for killing players at respawnables Wiki"	89	1, 1,	80, 4, 2, 1,
http://5-years-later.wikia.com/	""		28, 1,	84, 3, 2,
http://5yl.wikia.com/	"5 Years later Wiki"	2647	658, 342, 206, 187, 164, 132, 114, 81, 78, 74, 59, 50, 34, 24, 21, 17, 13, 10, 9, 9, 7, 7, 6, 6, 4, 4, 4, 3, 3, 3, 3, 2, 2, 2, 2, 2, 1, 1, 1, 1, 1, 1, 1, 1, 0, 0, 0,	91, 48, 2,
http://5space.wikia.com/	"5-SPACE! Wiki"	425	157, 153, 1, 1,	80, 9, 4, 2, 2, 2, 1,
http://58thwildcards.wikia.com/	"58thWildCards Wikia"	137	22, 1,	95, 8, 4, 1,
http://599network.wikia.com/	"599 Network Wiki"	442	172, 6, 1, 1,	204, 17, 7, 3, 2,
http://59ftow.wikia.com/	"59ftow Wiki"	308	88, 1, 1,	208, 3, 3, 1,
http://5a-kinderbucher.wikia.com/	"5a Kinderbücher Wiki"	254	19, 1,	208, 4, 3, 3,
http://5aen.wikia.com/	"5AEN Wiki"	251	29, 1,	206, 2, 2, 1,
http://5an.wikia.com/	"5AN"	5221	2, 2, 1, 1, 1, 1,	18, 4,
http://5arius.wikia.com/	"5arius Wiki"	92	1, 1,	80, 4, 2, 2, 1,
http://5bsi.wikia.com/	"5º Semestre de BSI Wiki"	294	17, 7, 6, 4, 4, 4, 3, 2, 1, 1, 1, 1,	206, 19, 1,
http://5becoresort.wikia.com/	"5B eco resort Wiki"	276	50, 1,	205, 2, 2,
http://5by5.wikia.com/	"5by5 Wiki"	235	19, 1,	207, 3, 1,
http://de.5cdelasalle.wikia.com/	"5c der DeLaSalle Strebersdorf Wiki"	207	31, 2,	2,
http://5dsyugioh.wikia.com/	"5D'S Yu-Gi-Oh! Wiki"	220	6, 1, 1,	208, 1,
http://5diamondsmc.wikia.com/	"5DiamondsMC Wiki"	243	28, 1,	204, 3, 2, 1,
http://5e-equipment-prices.wikia.com/	"5e Equipment Prices Wikia"	104	14, 1,	81, 4, 2, 1, 1,
http://5e-pumpkin-run.wikia.com/	"5e Pumpkin Run Wikia"	118
http://5ecampaign.wikia.com/	"5eCampaign Wiki"	96	10, 1,	82, 1,
http://5era.wikia.com/	"5era Wiki"	279	62, 1,	205, 3, 2, 1,
http://5fire-soul.wikia.com/	"5fire soul Wiki"	237	14, 1,	207, 3, 2, 1,
http://5ivegirls.wikia.com/	"5iveGirls Wiki"	222	7, 1,	210, 1,
http://5k-minecraft-servers.wikia.com/	"5k Minecraft servers Wiki"	113	14, 1,	94, 3, 1,
http://5k-ballet.wikia.com/	"5k, Ballet, and a Spinal Cord Injury Wiki"	116	28, 1,	83, 2,
http://5kingdomhearts.wikia.com/	"5Kingdom hearts Wiki"	246	11, 9, 3, 1,	208, 5, 1,
http://5latijn.wikia.com/	"5Latijn Wiki"	240	14, 1,	207, 3, 2, 1,
http://5ma5h.wikia.com/	"5ma5h Conceptual Wiki"	399	268, 1,	96, 12, 7, 3,
http://5mincharts.wikia.com/	"5mincharts Wikia"	95	6, 1,	81, 4, 2, 1,
http://5mn.wikia.com/	"5MN Wiki"	151	13, 6, 1,	97, 6, 6, 4,
http://5n0wy.wikia.com/	"5n0wy Wiki"	119	22, 5, 1,	84, 3,
http://5nights.wikia.com/	"5Nights Wiki"	94	8, 1,	82, 1,
http://5nightsatfreddys-oc.wikia.com/	"5nightsatfreddys oc Wikia"	483	18, 16, 15, 12, 10, 2, 2, 1, 1,	83, 54, 12, 4, 1,
http://5punkybeards.wikia.com/	"5punkyBeards Wiki"	525	191, 39, 37, 4, 1,	208, 14, 10, 4,
http://5quad-group.wikia.com/	"5quad Wiki"	89	1, 1,	82, 2, 1,
http://5quad.wikia.com/	"5quad Wikia"	611	169, 99, 8, 7, 6, 1, 1, 1, 1,	79, 52, 32, 10, 2, 1,
http://5secondsofsummer.wikia.com/	"5SecondsOfSummer Wiki"	1271	51, 30, 18, 13, 8, 7, 5, 4, 4, 4, 4, 4, 1, 1, 1, 1, 1, 1, 1,	234, 217, 207, 3,
http://5sos-oc-member.wikia.com/	"5sos oc member Wiki"	87		1,
http://5thagedivergent.wikia.com/	"5th Age Divergent Wiki"	323	197, 3, 3, 1,	99, 4, 3,
http://5th-cell.wikia.com/	"5th cell Wiki"	402	38, 1,	208, 8, 3, 2,
http://5thelement.wikia.com/	"5th Element Wiki"	599	72, 1,	200, 2, 1,
http://5thgenpoke.wikia.com/	"5th Generation Pokemon Wiki"	787	518, 8, 5, 2, 1, 1,	213, 11,
http://5th-grade-rocks.wikia.com/	"5th Grade Rocks Wiki"	261	24, 12, 1,	207, 6, 3, 3,
http://5thgradegradebook.wikia.com/	"5th Grade, Grade Book Wiki"	278	31, 3, 2, 1, 1,	207, 12, 5, 3, 2,
http://5thsod.wikia.com/	"5th Special Operations Division Wiki"	228	83, 52, 2, 1,	7, 1,
http://5th-year-uwa-medicine-2013.wikia.com/	"5th Year UWA Medicine 2013 Wiki"	241	28, 1,	208, 2,
http://5thcent.wikia.com/	"5thCent Entertainment Wiki"	483	146, 19, 9, 8, 7, 6, 5, 5, 1, 1, 1,	208, 24, 14, 4,
http://5thgraderz.wikia.com/	"5thGraderz Wiki"	263	22, 1, 1,	209, 3,
http://5thwall.wikia.com/	"5thWall Wikia"	106	16, 1,	81, 4, 2, 1, 1,
http://5thwave.wikia.com/	"5thwave Wiki"	190	30, 22, 1,	96, 4, 4, 3, 2,
http://5up3r.wikia.com/	"5UP3R Wiki"	280	1,	208, 4, 2, 1,
http://5worlds.wikia.com/	"5worlds Wiki"	122	21, 1,	96, 3, 1,
http://600.wikia.com/	"6 Wiki"	263	34, 2,	1, 1,
http://5thregiment.wikia.com/	"Adventures of the 5th Regiment Wiki"	228	10, 1, 1, 1,	208, 3,
http://581-digital-divide.wikia.com/	"Digital Divide Project Wiki"	302	39, 37, 23, 17, 8, 1,	94, 21, 13, 3, 1,
http://5yearsold.wikia.com/	"Explain It Like I'm 5 years old Wiki"	225	9, 1, 1,	208, 1, 1,
http://5bar.wikia.com/	"舞-吧中国"	106	10, 2, 1,	2, 1,
http://5-freunde.wikia.com/	"Fünf Freunde Wiki"	230	4, 1,	217, 2, 2, 1,
http://5nightsatfreddys.wikia.com/	"Five Night's at Freddy's Wiki"	137	32, 1, 1,	96, 3, 2, 2,
http://5nightsatdraggys.wikia.com/	"Five Nights at Draggy's Wiki"	143	13, 7, 4, 3, 1, 1,	94, 8, 5, 3, 0,
http://5nightsatfreddies.wikia.com/	"Five Nights at Freddies Wiki"	165	60, 1,	94, 6, 3, 1,
http://5thhighschoolofbyron.wikia.com/	"Ομάδα Δημιουργικής Γραφής - Πληρωμένος Δολοφόνος Wikia"	118	15, 1,	81, 10, 3, 2, 1,
http://5-joya09.wikia.com/	"Joya'09 Wiki"	257	19, 2,	3, 1,
http://5cromwellroadelycambridgeshire.wikia.com/	-1	-1	-1	-1
http://5pspacerace.wikia.com/	"Mr Prime's Space Race Wiki"	126	21, 1,	99, 4, 1,
http://5adv.wikia.com/	"Promotions Wiki"	241	23, 1, 1, 1,	208, 3,
http://5g2d-sse.wikia.com/	-1	-1	-1	-1
http://5cecilia2009.wikia.com/	"St.Cecilia Wiki"	232	9, 2,	1, 1,
http://5dollarshake.wikia.com/	"Tarantino Wiki"	242	7, 4, 2, 1, 1,	3, 1,
http://5captains.wikia.com/	"The 5 Captains Wiki"	247	14, 3, 1, 1, 1,	208, 7, 1,
http://freddy-fanon.wikia.com/	"The FNAF Fanon Wiki"	9995	401, 307, 288, 152, 122, 103, 92, 66, 51, 49, 42, 41, 41, 40, 33, 30, 22, 19, 16, 13, 12, 12, 12, 11, 11, 11, 10, 8, 8, 8, 8, 7, 7, 6, 6, 5, 5, 5, 5, 5, 5, 5, 5, 4, 4, 4, 4, 4, 4, 4, 4, 4, 4, 4, 4, 4, 4, 4, 4, 4, 4, 3, 3, 3, 3, 3, 3, 3, 3, 3, 3, 3, 3, 3, 2, 2, 2, 2, 2, 2, 2, 2, 2, 2, 2, 2, 2, 2, 2, 2, 2, 2, 2, 2, 2, 2, 2, 2, 2, 2, 2, 2, 2, 2, 2, 2, 2, 2, 2, 2, 2, 1, 1, 1, 1, 1, 1, 1, 1, 1, 1, 1, …	1801, 1745, 96, 12, 7, 6, 3, 2, 1,
http://5890ujsiojuf98jsduhf.wikia.com/	"The Knighthood Wikia"	140	12, 1,	94, 6, 3, 2, 1,
http://5nafrp.wikia.com/	"The Pizzeria~RP Wikia"	108	13, 1,	81, 9, 2, 1, 1,
http://5ummerintransylvania.wikia.com/	"The summer in Transylvania Wiki"	291	30, 23, 1, 1,	208, 12, 1,
http://address.answers.wikia.com/	"Wikianswers Addresses"	10499	9374, 89, 80, 10, 7, 3, 2, 2, 1, 1, 1, 1, 1,	225, 219, 5, 2, 1, 1, 1,
http://5dgx.wikia.com/	"Yu-Gi-Oh! GX! 5D's Wiki"	266	47, 2, 1, 1, 1, 1,	1,
http://626experiences.wikia.com/	"0 - 626 Experience Wiki"	319	10, 1, 1, 1, 1,	204, 17, 3, 2, 2,
http://6excellence4-2011.wikia.com/	"2011 6excellence4 Wiki"	236	23, 1,	202, 3, 1,
http://6-colours.wikia.com/	-1	-1	-1	-1
http://6deadlyladies.wikia.com/	"6 Deadly Ladies Wiki"	260	31, 2,	1, 1,
http://6dragons.wikia.com/	"6 Dragons Wiki"	252	12, 5, 5, 1, 1,	208, 8, 1,
http://6gec.wikia.com/	"6 Graders Esteve Carles Wiki"	92	5, 1,	82, 2,
http://6-hwkaz.wikia.com/	"6 HWKAZ Wiki"	252	13, 1,	208, 7, 6, 3,
http://6leadershiprss2015.wikia.com/	"6 LeadershipRSS Wikia"	117	7, 1,	81, 10, 2, 2,
http://6-no-trigger.wikia.com/	"6 no Trigger Wiki"	228	9, 1, 1,	209, 4, 2, 2,
http://62-wab-home-work.wikia.com/	"6-2 Wab Home work Wiki"	251	15, 1, 1,	207, 6, 6, 3,
http://6tale.wikia.com/	"6-tale Wiki"	3145	1546, 263, 255, 104, 51, 48, 46, 37, 35, 27, 23, 13, 12, 12, 10, 9, 9, 9, 7, 5, 3, 3, 3, 2, 2, 1, 1, 1, 1, 0, 0,	82, 40, 27, 3, 1,
http://604americangovernment.wikia.com/	"6.04 American Government Wiki"	235	7, 6, 1,	204, 4, 3, 2, 1,
http://67-k.wikia.com/	"6/7 K Wikia"	107	16, 1,	81, 4, 2, 2,
http://60-seconds-game.wikia.com/	"60 Seconds! Wiki"	323	232, 1, 1,	78, 5, 2, 2, 2,
http://60seconds.wikia.com/	"60 Seconds! Wiki"	10188	708, 515, 429, 394, 140, 139, 136, 125, 113, 108, 100, 98, 92, 87, 65, 55, 54, 42, 36, 32, 32, 29, 28, 26, 21, 21, 20, 20, 19, 19, 18, 18, 18, 18, 16, 15, 14, 13, 13, 13, 13, 12, 11, 11, 10, 10, 9, 9, 9, 9, 9, 9, 9, 8, 8, 8, 7, 7, 7, 7, 7, 6, 6, 6, 6, 6, 6, 5, 5, 5, 5, 5, 5, 5, 4, 4, 4, 4, 4, 4, 4, 4, 4, 4, 4, 4, 4, 4, 4, 4, 4, 3, 3, 3, 3, 3, 3, 3, 3, 3, 3, 3, 3, 3, 3, 3, 3, 3, 3, 3, 3, 3, 3, 3, …	1216, 854, 807, 180, 172, 97, 10, 6,
http://60worldvision-song-contest.wikia.com/	"60.Worldvision Song Contest Wiki"	116	17, 1,	94, 3, 1,
http://60sfeels.wikia.com/	"60sFeels Wiki"	273	15, 6, 4, 1,	209, 10, 9, 3,
http://61sussex16.wikia.com/	"61 - Sussex - 16 Wikia"	125	29, 1,	78, 11, 2, 2, 1,
http://61stcentury.wikia.com/	"61-st century Wiki"	388	145, 1,	205, 4, 2, 1,
http://61worldvision-song-contest.wikia.com/	"61.Worldvision Song Contest Wiki"	126	22, 1,	94, 5, 3, 1,
http://615gaming.wikia.com/	"615Gaming Wikia"	118	23, 1,	81, 9, 2, 1, 1,
http://62worldvision-song-contest.wikia.com/	"62.Worldvision Song Contest Wikia"	123	18, 1,	95, 5, 1,
http://625.wikia.com/	"625's Wiki"	230	8, 2, 1,	1, 1,
http://63worldvision-song-contest.wikia.com/	"63.Worldvision Song Contest Wikia"	740	18, 1,	711, 6, 1,
http://63rd-fighter-squadron.wikia.com/	"63rd Fighter Squadron Wiki"	244	30, 1,	207, 4, 1, 1,
http://64-rp.wikia.com/	"64 RP Wikia"	98	2, 1,	83, 8, 2, 1,
http://64zoolane.wikia.com/	"64 Zoo Lane Wiki"	14803	13154, 86, 34, 16, 11, 11, 8, 8, 7, 5, 4, 3, 3, 3, 3, 2, 2, 2, 1, 1, 1, 1, 1, 1, 1, 1, 1, 1, 1,	208, 149, 11,
http://64percent.wikia.com/	"64% Wiki"	245	28, 1,	207, 4, 2, 1,
http://641turtle.wikia.com/	"641 Ways to Kill a Turtle Wiki"	230
http://644-abbot-road.wikia.com/	"644 Abbot Road Wiki"	261	27, 5, 4, 2, 2, 2, 1, 1,	207, 5, 3,
http://64dd.wikia.com/	"64DD Wikia"	370	250, 1,	78, 12, 3, 2, 1,
http://65worldvision-song-contest.wikia.com/	"65.Worldvision Song Contest Wikia"	734	16, 1,	707, 6, 1,
http://66worldvision-song-contest.wikia.com/	"66.Worldvision Song Contest Wikia"	733	12, 1,	707, 6, 1,
http://6603c2s-club-penguin.wikia.com/	"6603c2's Club Penguin Wiki"	244	26, 1,	207, 4, 3, 2,
http://665yoman.wikia.com/	"665yoman Wiki"	235	14, 2, 1, 1,	211, 3,
http://666parkavenue.wikia.com/	"666 Park Avenue Wiki"	1193	162, 154, 118, 70, 61, 44, 39, 20, 10, 10, 8, 6, 5, 4, 3, 3, 3, 3, 3, 3, 3, 3, 2, 2, 2, 2, 2, 2, 2, 2, 2, 2, 1, 1, 1, 1, 1, 1, 1, 1, 1, 1, 1, 1, 1, 1, 1,	206, 55, 37, 3, 2, 2, 1,
http://666jake666is666back.wikia.com/	-1	-1	-1	-1
http://66th-air-division-galm.wikia.com/	"66th Air Division 'Galm' Wiki"	91	5, 1,	82, 1,
http://67-mya.wikia.com/	"67 mya Wiki"	79	3, 1,	72, 1,
http://67-72chevytrucks.wikia.com/	"67-72 Chevy/GMC trucks Wiki"	267	30, 1,	208, 10, 5, 1,
http://673-place-and-space.wikia.com/	"673 Place and Space Wiki"	217	24, 12, 1,	94, 19, 19, 3,
http://675555gogo.wikia.com/	"675555gogo Wiki"	89	1, 1,	82, 1,
http://68-dudes.wikia.com/	"68 Dudesipedia Wiki"	95	9, 1,	82, 1,
http://68worldvision-song-contest.wikia.com/	"68.Worldvision Song Contest Wikia"	731	13, 1,	707, 6, 1,
http://684o.wikia.com/	"684o Wiki"	289	57, 6, 1,	207, 4, 3, 3,
http://68dudesdatabase.wikia.com/	"68DudesDatabase Wikia"	1281	620, 196, 152, 35, 22, 19, 16, 14, 12, 10, 9, 8, 7, 7, 5, 5, 4, 3, 3, 3, 3, 2, 2, 2, 2, 2, 1, 1, 1, 1, 1, 1, 1, 1, 1, 1, 1, 1, 1, 1, 1, 1, 1, 1, 1, 1, 1, 1, 1, 1, 1, 1,	81, 4, 3, 2, 1, 1,
http://69-dragon-force.wikia.com/	"69 Dragon Force Wiki"	705	432, 1,	207, 1,
http://69gamerclub.wikia.com/	"69 Gamer Club Wiki"	242	13, 2, 1, 1,	1, 1,
http://698th-stirke-battalion.wikia.com/	"698th Stirke Battalion Wiki"	88		1,
http://69k-records.wikia.com/	"69k Records Wikia"	118	6, 1, 1,	81, 14, 5, 2,
http://605-superpodcast.wikia.com/	"6:05 Superpodcast Wiki"	890	646, 77, 22, 12, 8, 6, 5, 2, 1,	80, 10, 6, 3, 2,
http://6arobloxfriends.wikia.com/	"6a Roblox friends Wiki"	289	59, 13, 1, 1,	204, 6, 1,
http://6a6kminecraft.wikia.com/	"6A6K Wiki"	157		2,
http://6a6k.wikia.com/	"6a6k Wiki"	90	3, 1,	82, 1,
http://6aces.wikia.com/	"6aces Wiki"	88	1,	82, 1,
http://6arethjones.wikia.com/	"6arethjones Wikia"	96	1,	83, 9, 2, 1,
http://6-b.wikia.com/	"6B Wiki"	342	114, 2, 1,	3, 1,
http://6cw.wikia.com/	"6CW Wikia"	745	25, 1,	707, 6, 2, 1,
http://6cw606.wikia.com/	"6CW- 606 Championship Wrestling Wiki"	330	101, 2, 1,	2, 1,
http://6degrees.wikia.com/	"6Degrees Wiki"	220	6, 1,	204, 3, 2, 1,
http://6from9.wikia.com/	"6from9 Wiki"	242	13, 2, 1,	3, 1,
http://6gissolkerfid.wikia.com/	"6GIS_Solkerfid Wiki"	381	121, 1,	210, 7, 6, 4,
http://6grausdeseparacao.wikia.com/	"6grausdeseparacao Wiki"	258	9, 4, 4, 3, 2, 1, 1,	207, 9, 7, 3,
http://6hw.wikia.com/	"6HW Wiki"	220	7, 1,	208, 3, 1,
http://6ib.wikia.com/	"6IB Wiki"	275	40, 9, 1,	206, 2, 2, 1,
http://6m-rawks.wikia.com/	"6m-rawks Wiki"	495	136, 102, 2, 1, 1, 1, 1,	15, 1, 0,
http://6teencamps.wikia.com/	"6TEEN Camps Wiki"	249	14, 2, 2, 1,	5, 1,
http://6teen-fanon.wikia.com/	"6teen Fanon Wiki"	234	19, 1,	207, 4, 2, 1,
http://6teenfanon.wikia.com/	"6teen Fanon Wiki"	1117	246, 155, 75, 37, 27, 19, 17, 6, 6, 6, 6, 3, 3, 3, 2, 2, 2, 1, 1, 1, 1, 1, 1, 1, 1,	213, 76, 6, 0,
http://6teen-mania.wikia.com/	"6Teen Mania Wiki"	241	21, 1, 1, 1, 1,	208, 5,
http://6teen-dictionairy.wikia.com/	"6Teen Wiki"	220	6, 1, 1,	208, 1,
http://6teen.wikia.com/	"6Teen Wiki"	32361	10457, 3046, 1132, 1122, 1031, 865, 636, 595, 523, 471, 428, 357, 312, 247, 214, 206, 161, 112, 109, 103, 95, 91, 87, 83, 79, 79, 77, 76, 75, 62, 53, 47, 46, 45, 43, 43, 37, 37, 33, 32, 31, 30, 30, 30, 29, 29, 28, 27, 26, 25, 24, 23, 23, 23, 23, 23, 23, 22, 22, 22, 22, 21, 21, 21, 20, 20, 20, 20, 20, 20, 19, 19, 19, 19, 18, 18, 18, 17, 16, 16, 16, 16, 16, 16, 15, 15, 15, 15, 14, 14, 14, 14, 14, 1…	1147, 400, 46, 5, 4, 3, 2, 2,
http://6teentv.wikia.com/	"6teen Wiki"	240	17, 2, 1, 1,	213, 3,
http://6th-airborne-division-sops.wikia.com/	"6th Airborne Division SOP's Wiki"	152	51, 1,	94, 3, 1, 1,
http://6whitakerbattle.wikia.com/	"6whitakerbattle Wiki"	149	24, 1,	94, 10, 6, 3,
http://6wintar9.wikia.com/	"6wintar9 Wikia"	153	46, 1,	82, 11, 3, 2, 1,
http://6x9speakersforbass2018.wikia.com/	"6x9speakersforbass2018 Wiki"	88	2, 1,	82, 1,
http://6yh2.wikia.com/	"6Yh2 Wiki"	138	36,	3, 1,
http://6zcraft.wikia.com/	"6zcraft Wikia"	105	13, 1,	83, 4, 2, 1, 1,
http://70s-hulk-and-wonderwoman.wikia.com/	"70's Hulk And WonderWoman Wiki"	255	20, 11, 1,	207, 10, 4, 2,
http://700ytest.wikia.com/	"700ytest Wiki"	126	43, 1,	75, 4, 2, 1,
http://703-org-network.wikia.com/	"703 ORG Network Wiki"	125295	9672, 4609, 4464, 4242, 3500, 3172, 2696, 2666, 2401, 2299, 2166, 2118, 1976, 1894, 1699, 1676, 1377, 1354, 1335, 1213, 1151, 1132, 1067, 1048, 893, 870, 840, 837, 832, 820, 797, 792, 777, 764, 759, 731, 730, 723, 705, 696, 692, 680, 664, 653, 640, 637, 614, 600, 599, 573, 556, 537, 512, 500, 499, 469, 468, 464, 459, 439, 426, 423, 417, 414, 413, 412, 402, 380, 368, 363, 361, 347, 345, 342, 338, …	1032, 557, 114, 96, 80, 79, 5, 4, 1,
http://704hauser.wikia.com/	"704 Hauser Wiki"	388	148, 17, 1, 1, 1,	208, 5,
http://707c.wikia.com/	"707th Charlie Division Wiki"	209	102, 6, 1, 0, 0, 0, 0, 0, 0, 0, 0, 0, 0, 0, 0, 0, 0, 0, 0, 0, 0, 0, 0, 0, 0, 0, 0, 0, 0, 0, 0, 0, 0, 0, 0, 0, 0, 0, 0, 0, 0, 0, 0, 0, 0, 0, 0, 0, 0, 0, 0, 0, 0, 0, 0, 0, 0, 0, 0, 0, 0, 0, 0, 0, 0, 0, 0, 0, 0, 0, 0, 0, 0, 0, 0, 0, 0, 0, 0, 0, 0, 0, 0, 0, 0, 0, 0, 0, 0, 0, 0, 0, 0, 0, 0, 0, 0, 0, 0, 0, 0, 0, 0, 0, 0, 0, 0, 0, 0, 0, 0, 0, 0, 0, 0, 0, 0, 0, 0, 0, 0, 0, 0, 0, 0, 0, 0, 0, 0, 0, 0, 0, 0…	84, 2, 0, 0, 0, 0, 0, 0, 0, 0, 0, 0, 0, 0, 0, 0, 0, 0, 0,
http://6amethyst2014.wikia.com/	"Amethyst Wikia"	137	29, 1,	95, 6, 2, 1,
http://6abakugan.wikia.com/	"Bakugan 6-A Wiki"	254	31, 2, 1, 1,	213, 3,
http://650km.wikia.com/	"Base de connaissances sur le jeu 650km"	12129	1131, 1009, 469, 122, 94, 84, 84, 38, 35, 30, 29, 20, 18, 15, 14, 12, 11, 11, 11, 10, 10, 10, 10, 8, 7, 6, 6, 5, 5, 4, 4, 4, 4, 3, 2, 2, 2, 2, 2, 2, 2, 2, 2, 1, 1, 1, 1, 1, 1, 1, 1, 1, 1, 1, 1, 1, 1, 1, 1,	520, 1,
http://6b-dlsc.wikia.com/	"De La Salle Canlubang-6B Wiki"	260	34, 2,	1, 1,
http://6bmye.wikia.com/	"Шестибемье Wiki"	557	403,
http://6lqp.wikia.com/	"Шляп Wikia"	108	9, 1,	78, 10, 2, 2, 1,
http://70s80s90searly2000s.wikia.com/	"Nostalgic Gaming Wiki"	277	48, 4, 2, 1, 1,	213, 5,
http://6and20.wikia.com/	"Six and Twenty Wiki"	126	36, 6, 4, 1,	65, 5, 2, 2,
http://6fu.wikia.com/	-1	-1	-1	-1
http://6realms.wikia.com/	"Six Realms Wikia"	2551	2405, 3, 2, 1, 1, 1, 1,	81, 7, 2, 2, 2,
http://626.wikia.com/	"Stitch Wiki"	323	7, 2, 2, 2, 1, 1,	5, 4,
http://64dsmario.wikia.com/	"Super Mario 64 DS Wiki"	659	402, 2, 2, 1, 1,	208, 13, 1,
http://64thhungergames.wikia.com/	"The 64th Annual Hunger Games Wiki"	299	46, 26, 1, 1,	207, 5, 3, 2, 1,
http://6829daystreet.wikia.com/	"Ty1er Glau Wiki"	79	3, 1,	72, 2,
http://ustv.wikia.com/	"USTV Wiki"	440	181, 1,	210, 4, 3, 2,
http://679932.wikia.com/	"Wetolas online Wiki"	268	41, 1, 1,	2, 1,
http://7-seals.wikia.com/	""7 Seals" explained as Science Wiki"	123	18, 1,	96, 3, 2, 1,
http://7blades.wikia.com/	"7 Blades Wiki"	253	28, 1, 1,	208, 3, 3,
http://7cupsoftea.wikia.com/	"7 Cups of Tea Wiki"	89	3, 1,	82, 1,
http://7-days-to-die-crafting-guide.wikia.com/	"7 Days To Die Crafting Guide Wiki"	240	7, 1,	207, 6, 5, 3,
http://7-days-to-die-fan-movie-directors-cut.wikia.com/	"7 Days to Die Fan Movie- Directors Cut Wiki"	88	2, 1,	82, 1,
http://7d2d.wikia.com/	"7 Days To Die Ps4 Wiki"	88	2, 1,	82, 1,
http://7dtdsm.wikia.com/	"7 Days To Die Server Manager Wiki"	175	39, 2, 2, 1, 1,	74, 14, 14, 4,
http://7daysstarvationmod.wikia.com/	"7 Days to Die Starvation Mod Wiki"	187	98, 1,	74, 3, 2, 1,
http://7-days-to-die-starvation.wikia.com/	-1	-1	-1	-1
http://7daystodie.wikia.com/	"7 Days To Die Wiki"	3336	1441, 780, 129, 116, 61, 51, 45, 39, 39, 26, 26, 14, 14, 12, 9, 9, 6, 6, 5, 5, 5, 5, 4, 4, 4, 4, 4, 4, 3, 3, 3, 3, 3, 3, 2, 2, 2, 2, 1, 1, 1, 1, 1, 1, 1, 1, 1, 1, 1, 1, 1, 1, 1, 1, 1, 1, 0, 0, 0,	208, 69, 42, 18, 11, 6, 5, 4,
http://7dtd.wikia.com/	"7 Days to die Wiki"	250	22, 1,	208, 5, 4, 4,
http://7-days-to-mine-mod.wikia.com/	"7 days to mine minecraft mod Wiki"	260	109, 1, 1, 1, 0,	97, 12, 12, 4, 2, 1,
http://7-days.wikia.com/	"7 Days Wiki"	253	26, 1, 1,	207, 10, 3, 3,
http://7dragons.wikia.com/	"7 Dragons Wiki"	413	133, 12, 10, 2, 1, 1,	210, 11, 6,
http://7-flags.wikia.com/	"7 Flags Wiki"	460	232, 1, 1,	209, 4, 4, 4,
http://7-grand-dad.wikia.com/	"7 GRAND DAD Wikia"	156	8, 7, 3, 1, 1, 1, 1,	83, 24, 10, 2, 2,
http://7-grand-steps.wikia.com/	"7 Grand Steps Wiki"	256	20, 13, 1, 1, 1,	207, 5, 3, 3,
http://7-grand.wikia.com/	"7 Grand Wiki"	87	1, 1,	82, 1,
http://7-minutes-in-heven.wikia.com/	"7 Minutes In Heven Wiki"	156	40, 2, 1, 1,	77, 12, 6, 4,
http://7nations.wikia.com/	"7 nations Wiki"	268	33, 15, 1, 1,	206, 4, 3, 2,
http://7-natures.wikia.com/	"7 Natures Wiki"	227	13, 1,	207, 2, 1,
http://7-nights-at-angels.wikia.com/	"7 Nights at ANGELS Wikia"	835	10, 1,	811, 6, 2, 1, 1,
http://7-pieces-of-8-rp.wikia.com/	"7 Pieces Of 8 (RP) Wikia"	472	301, 13, 3, 3, 2, 2, 2, 1, 1, 1, 1,	79, 29, 11, 1, 0,
http://7realmsofenthoria.wikia.com/	"7 Realms of Enthoria Wiki"	276	29, 11, 1, 1,	208, 8, 3,
http://7-secret-agents.wikia.com/	"7 secret agents Wiki"	117	22, 16, 1,	5, 2,
http://7-secrets-to-make-your-outfit-look-expensive.wikia.com/	"7 secrets to make your outfit look expensive Wikia"	120	26, 1,	81, 8, 2, 1, 1,
http://7-secrets.wikia.com/	"7 secrets Wiki"	86	1,	82, 1,
http://7-seeds.wikia.com/	"7 Seeds_ Wiki"	2331	1627, 104, 84, 40, 19, 4, 3, 3, 2, 2, 2, 1,	208, 56, 55, 3, 1,
http://7-sins.wikia.com/	"7 Sins Wiki"	1634	265, 184, 96, 84, 67, 67, 28, 17, 14, 11, 10, 10, 8, 7, 7, 6, 6, 5, 5, 4, 3, 3, 3, 3, 2, 2, 2, 2, 2, 2, 2, 2, 2, 2, 2, 1, 1, 1, 1, 1, 1, 1, 1, 1, 1, 1, 1, 1, 1, 1, 1, 1, 1, 1, 1, 1, 0, 0,	207, 138, 52, 19, 16, 9, 3,
http://7-skrivenih-dragulja.wikia.com/	"7 Skrivenih Dragulja Wiki"	334	118, 1,	208, 3, 2, 1,
http://7eleven.wikia.com/	"7-Eleven Wiki"	270	45, 2, 1, 1,	213, 3,
http://7star.wikia.com/	"7-star Wiki"	1190	831, 87, 13, 1,	207, 5, 5, 3,
http://762-hardlife-addon.wikia.com/	"7.62 HardLife addon Wikia"	92	34, 11, 6, 5, 3, 2, 2, 2, 2, 1, 1, 1, 1, 1, 1, 1, 1, 1, 1, 1, 1, 1, 1, 1, 1, 1, 1,	5, 2,
http://762-high-calibre.wikia.com/	"7.62 High Calibre Wiki"	166	56, 1,	96, 3, 2, 2, 1,
http://7a-biologi-og-geografi-begreber.wikia.com/	"7.a Biologi og Geografi begreber Wikia"	101	8, 1,	78, 8, 2, 1, 1, 0,
http://71wsc.wikia.com/	"71.WSC Wikia"	127	36, 1,	83, 4, 1, 0,
http://72wsc.wikia.com/	"72.WSC Wikia"	103	12, 1,	83, 4, 2, 1,
http://722homework.wikia.com/	"722 homework Wiki"	237	10, 1,	204, 5, 3, 2, 1,
http://72flynny.wikia.com/	"72flynny Wiki"	231	3, 2, 1,	209, 3, 1,
http://73wsc.wikia.com/	"73.WSC Wikia"	106	15, 1,	81, 4, 2, 2, 1,
http://731pp.wikia.com/	"731 Protocols Project Wiki"	389	115, 2, 1, 1,	6, 1,
http://74wsc.wikia.com/	"74.WSC Wikia"	107	18, 1,	81, 4, 2, 1,
http://7492024productions.wikia.com/	"7492024 Productions Wiki"	4482	882, 708, 200, 172, 169, 45, 29, 15, 11, 8, 5, 1, 1, 1, 1, 1,	1932, 207, 53, 4, 2,
http://75-skies-of-light.wikia.com/	"75 Skies of Light Wikia"	147	30, 4, 3, 2, 1,	79, 17, 6, 2, 1,
http://75wsc.wikia.com/	"75.WSC Wikia"	103	14, 1,	81, 4, 2, 1,
http://750w-robotics-notebook.wikia.com/	"750W Robotics Notebook Wikia"	259	78, 37, 5, 1,	81, 17, 7, 2,
http://750words.wikia.com/	"750words Wikia"	184	89, 1,	81, 9, 2, 1,
http://75myway.wikia.com/	"75myway Wiki"	403	177, 1, 1,	208, 3, 2,
http://761954s-fan-fiction.wikia.com/	"761954's Fan Fiction Wiki"	210	112, 10, 1,	80, 4, 2, 1,
http://77sword.wikia.com/	-1	-1	-1	-1
http://777tm.wikia.com/	"777TM Wiki"	249	18, 2, 1, 1, 1, 1,	1, 1,
http://77swordstories.wikia.com/	"77swordstories Wiki"	242	115, 2, 1,	75, 7, 2, 2, 1,
http://77y.wikia.com/	"77y Wiki"	832	48, 28, 24, 24, 11, 11, 10, 8, 7, 5, 4, 3, 2, 2, 1, 1, 1, 1, 1, 1, 1,	209, 139, 3,
http://786vskhaos.wikia.com/	"786vskhaos Wiki"	1693	538, 272, 82, 80, 38, 24, 21, 17, 17, 14, 13, 12, 10, 7, 7, 7, 7, 5, 5, 4, 3, 3, 3, 3, 2, 2, 2, 2, 1, 1, 1, 1, 1, 1, 1, 1, 1, 1, 1,	209, 111, 87, 3, 1,
http://789fanonhp.wikia.com/	"789fanonhp Wiki"	275	51, 1, 1,	208, 3, 2, 1,
http://7abinus.wikia.com/	"7Abinus Wiki"	296	46, 20, 1, 1,	205, 8, 3, 2, 1,
http://7cups-test.wikia.com/	"7Cups Wikia"	135	33, 6, 1, 1,	78, 11, 2, 1, 0,
http://7daystodiedeathwish.wikia.com/	"7DaysToDieDeathwish Wiki"	407	197, 99, 1,	94, 9, 4, 1,
http://7delaan.wikia.com/	"7de laan Wiki"	390	40, 34, 21, 15, 5, 1,	206, 34,
http://7devils.wikia.com/	"7Devils Wiki"	125	39, 1,	78, 4, 2, 1,
http://7doors7worlds.wikia.com/	-1	-1	-1	-1
http://7doors7worlds-the-next-generation.wikia.com/	"7Doors7Worlds: The Next Generation Wiki"	976	296, 271, 167, 121, 16, 1,	90, 5,
http://7dragonwonders.wikia.com/	"7dragonwonders Wiki"	240	11, 2, 1, 1,	1, 1,
http://7e7e.wikia.com/	"7E Wiki"	255	10, 2, 1,	9, 1,
http://7girls.wikia.com/	"7girls Wiki"	111	12, 1, 1, 1,	88, 4,
http://7granddadexe.wikia.com/	"7granddad.exe Wiki"	79	3, 1,	72, 2,
http://7hours.wikia.com/	"7Hours Wiki"	297	66, 6, 1,	209, 4, 2, 1,
http://7kpp.wikia.com/	"7KPP Wikia"	2867	542, 537, 358, 215, 57, 54, 18, 15, 11, 6, 3, 2, 1, 1,	707, 81, 56, 11, 4, 4, 1,
http://7marsi.wikia.com/	"7Marsi Wiki"	86	10, 1,	68, 4, 2, 1,
http://7mbs.wikia.com/	"7MBS Wikia"	221	120, 34, 11, 6, 5, 3, 2, 2, 2, 2, 1, 1, 1, 1, 1, 1, 1, 1, 1, 1, 1, 1, 1, 1, 1, 1, 1, 1,	8, 2,
http://7oinvertebrates.wikia.com/	"7oinvertebrates Wikia"	165	9, 9, 5, 5, 3, 3, 3, 2, 1, 1,	81, 20, 11, 2,
http://7pkprojekt2.wikia.com/	"7PKprojekt2 Wiki"	268	1, 1,	207, 14, 13, 3,
http://7putey.wikia.com/	"7putey Wikia"	737	14, 1,	707, 7, 2, 1, 1,
http://7seasgame.wikia.com/	"7seasfishing game Wiki"	236	13, 2, 1,	1, 1,
http://7selenajutaytaylormore.wikia.com/	"7selenajutaytaylormore Wiki"	287	70, 1,	207, 3,
http://7sonline.wikia.com/	"7sonline Wikia"	150	42, 1,	84, 3, 3, 2,
http://7teentheanimation.wikia.com/	"7teen The Animation Wiki"	368	139, 1, 1, 1,	206, 7, 3, 2,
http://7teenseries.wikia.com/	"7teen Wiki"	317	208, 1, 1,	97, 4, 2,
http://7teen.wikia.com/	"7teen Wiki"	582	2, 1, 1, 1,	29, 3,
http://7cmbg.wikia.com/	"7th Canadian Mechanized Brigade Group Wiki"	601	461, 2, 1,	96, 14, 8, 3, 1,
http://7thcontinent.wikia.com/	"7th Continent Wiki"	88	2, 1,	82, 1,
http://7th-dragon-2020.wikia.com/	"7th Dragon 2020 Wiki"	2372	738, 639, 81, 59, 4, 3, 2, 2, 2, 1, 1, 1, 1, 1, 1, 1, 1, 1, 1, 1, 1, 1,	207, 164, 61, 3, 3, 2, 2, 1,
http://7th-dragon-2021.wikia.com/	"7th Dragon 2020 Wikia"	230	125, 2, 1,	81, 11, 2, 2, 1,
http://7th.wikia.com/	"7th Wiki"	1255	372, 312, 121, 64, 26, 11, 8, 8, 5, 3, 2, 2, 2, 1, 1, 1, 1, 1, 1, 1,	23, 0,
http://7thgarden.wikia.com/	"7thGARDEN Wiki"	507	333, 25, 1,	99, 4, 4, 4, 1, 1, 1,
http://729.wikia.com/	"Dean Wiki"	243	14, 2, 1, 1,	1, 1,
http://7facesdrlao.wikia.com/	"Dr. Lao Wiki"	235	10, 2, 1,	2, 1,
http://7day.wikia.com/	"Forever 7 Wiki"	241	135,	1,
http://7granddad.wikia.com/	"Grand Dad Wiki"	105	19, 1,	82, 1,
http://7grand.wikia.com/	"Grandadpedia Wiki"	118	24, 3, 2, 1,	84, 3,
http://7seg.wikia.com/	"Segment Displays Wiki"	947	468, 139, 68, 2, 1, 1,	207, 18, 12, 3, 2, 1,
http://7hillsofrome.wikia.com/	"Seven Hills of Rome Wiki"	256	41, 1, 1,	208, 1, 1,
http://7knightsglobal.wikia.com/	"Seven Knights Global Wikia"	2594	2264, 57, 2, 2, 2, 1, 1, 1, 1, 1, 1, 1, 1, 0,	81, 49, 25, 13, 10, 7, 1,
http://7knights.wikia.com/	"Seven knights Wiki"	160	14, 4, 2, 2, 1, 1, 1,	94, 20, 11, 3, 1,
http://7littlemonsters.wikia.com/	"Seven Little Monsters Wiki"	1696	258, 128, 94, 44, 41, 32, 29, 21, 16, 16, 15, 8, 7, 5, 5, 3, 3, 3, 3, 2, 2, 2, 2, 2, 2, 2, 1, 1, 1, 1, 1, 1, 1, 1, 1, 1, 1, 1,	206, 129, 8, 3, 2, 2, 1,
http://sevenrealms.wikia.com/	"Seven Realms Wiki"	2156	560, 126, 112, 81, 70, 65, 41, 36, 33, 16, 12, 10, 3, 3, 3, 2, 2, 2, 2, 2, 2, 2, 1, 1, 1, 1, 1, 1, 1, 1, 1, 1, 1, 1, 1, 1, 1, 1, 1,	230, 208, 164, 10, 6, 6, 2, 1, 1,
http://7swords.wikia.com/	"Seven Swords Online Wiki"	1158	298, 158, 107, 22, 19, 19, 10, 8, 6, 5, 2, 2, 1, 1, 1, 1, 1, 1,	208, 121,
http://7songs-star.wikia.com/	"The 7 Songs Star Club Wiki"	244	16, 2,	1, 1,
http://79mygod.wikia.com/	"The Seventy Nine Wiki"	316	62, 1, 1, 1, 1,	210, 8,
[truncated: 404,059 more rows]
[truncated: 8 more columns]
